# Supplementary material for: Transformer for one stop interpretable cell type annotation
Source: Nat Commun. 2023 Jan 14;14:223. doi: 10.1038/s41467-023-35923-4 (PMC9840170; doi:10.1038/s41467-023-35923-4)
Supplement: Supplementary file 3 — Supplementary Dataset 1 [file 41467_2023_35923_MOESM3_ESM.xlsx]

## Sheet: Sheet1
Supplementary Dataset 1. Meta information of datasets
Dataset		Note	Cell Type	Count
hPancreas	Train	study = Baron(GSE84133) Muraro(GSE85241)	PP	356
			PSC	444
			Delta	793
			Ductal	1290
			Beta	2966
			Acinar	1144
			Alpha	3136
			Epsilon	21
			Endothelial	273
			Macrophage	52
			Schwann	13
			Mast	25
			T_cell	7
			Mesenchymal	80
			MHC class II	0
	Test	study = xin(GSE81608) segerstolpe(E-MTAB-5061) Lawlor(GSE86473)	PP	282
			PSC	73
			Delta	188
			Ductal	414
			Beta	1006
			Acinar	209
			Alpha	2011
			Epsilon	7
			Endothelial	16
			Macrophage	0
			Schwann	0
			Mast	7
			T_cell	0
			Mesenchymal	0
			MHC class II	5
hBone(GSE152805)	Train	state = OLT	HomC	6930
			preFC	497
			RegC	3385
			RepC	669
			HTC	2474
			preHTC	201
			FC	459
	Test	state = MT	HomC	397
			preFC	4423
			RegC	184
			RepC	2211
			HTC	50
			preHTC	1994
			FC	2266
hArtery(GSE159677)	Train	state = HEA	T	2769
			Fib	1648
			EC	2843
			SMC	1080
			Myeloid	1166
			B	439
			NK	394
			MSC	388
			Plasma	155
			Mast	78
	Test	state = DIS	T	13323
			Fib	2816
			EC	3117
			SMC	2801
			Myeloid	8941
			B	1169
			NK	1110
			MSC	857
			Plasma	814
			Mast	451
mBrain	Train	study = Saunders(GSE116470) Tabula muris(GSE109774) Rosenberg(GSE110823)	astrocyte	3843
			brain pericyte	767
			endothelial cell	2987
			ependymal cell	119
			macrophage	170
			microglial cell	4669
			neuron	28241
			olfactory ensheathing cell	16
			oligodendrocyte	7178
			oligodendrocyte precursor cell	811
	Test	study = Zeisel(GSE60361)	astrocyte	1059
			brain pericyte	281
			endothelial cell	392
			ependymal cell	79
			macrophage	96
			microglial cell	275
			neuron	3584
			olfactory ensheathing cell	107
			oligodendrocyte	1485
			oligodendrocyte precursor cell	36
mPancreas(GSE132188)	Train	day ≠ 15.5	Alpha	947
			Beta	646
			Delta	33
			Ductal	3769
			Epsilon	89
			Fev+ Alpha	339
			Fev+ Beta	902
			Fev+ Delta	59
			Fev+ Epsilon	66
			Fev+ Pyy	100
			Mat. Acinar	108
			Multipotent	1224
			Ngn3 High early	771
			Ngn3 High late	1090
			Ngn3 low EP	2354
			Prlf. Acinar	3194
			Prlf. Ductal	1890
			Prlf. Tip	2284
			Prlf. Trunk	1168
			Tip	3815
			Trunk	617
	Test	day = 15.5	Alpha	481
			Beta	591
			Delta	70
			Ductal	499
			Epsilon	142
			Fev+ Alpha	6
			Fev+ Beta	457
			Fev+ Delta	51
			Fev+ Epsilon	46
			Fev+ Pyy	32
			Mat. Acinar	6959
			Multipotent	1
			Ngn3 High early	0
			Ngn3 High late	642
			Ngn3 low EP	262
			Prlf. Acinar	171
			Prlf. Ductal	417
			Prlf. Tip	0
			Prlf. Trunk	37
			Tip	6
			Trunk	16
mAtlas(GSE132042)	Train	age = 18m	adventitial cell	154
			alveolar macrophage	200
			aortic endothelial cell	118
			astrocyte	107
			atrial myocyte	100
			B cell	7544
			basal cell	899
			basal cell of epidermis	3101
			basal epithelial cell of tracheobronchial tree	187
			basophil	36
			Bergmann glial cell	14
			bladder cell	816
			bladder urothelial cell	1800
			blood cell	0
			brain pericyte	265
			bronchial smooth muscle cell	1700
			brush cell	89
			Brush cell of epithelium proper of large intestine	54
			bulge keratinocyte	691
			cardiac neuron	19
			cardiomyocyte	52
			CD4-positive, alpha-beta T cell	459
			CD8-positive, alpha-beta T cell	657
			chondrocyte	14
			ciliated columnar cell of tracheobronchial tree	30
			classical monocyte	1061
			club cell of bronchiole	9
			dendritic cell	19
			DN3 thymocyte	60
			DN4 thymocyte	955
			double negative T cell	341
			duct epithelial cell	0
			early pro-B cell	16
			endocardial cell	178
			endothelial cell	4141
			endothelial cell of coronary artery	753
			endothelial cell of hepatic sinusoid	357
			endothelial cell of lymphatic vessel	24
			enterocyte of epithelium of large intestine	814
			enteroendocrine cell	39
			ependymal cell	39
			epidermal cell	131
			epithelial cell	166
			epithelial cell of large intestine	544
			epithelial cell of proximal tubule	526
			epithelial cell of thymus	83
			erythroblast	208
			erythrocyte	30
			erythroid progenitor	1
			fenestrated cell	240
			fibroblast	379
			fibroblast of cardiac tissue	1328
			fibroblast of lung	335
			fibrocyte	4
			granulocyte	2812
			granulocyte monocyte progenitor cell	136
			granulocytopoietic cell	1443
			hematopoietic precursor cell	334
			hematopoietic stem cell	769
			hepatic stellate cell	2
			hepatocyte	650
			immature B cell	202
			immature NKT cell	17
			immature T cell	680
			intermediate monocyte	96
			interneuron	98
			intestinal crypt stem cell	355
			keratinocyte	2140
			keratinocyte stem cell	26
			kidney capillary endothelial cell	20
			kidney cell	0
			kidney collecting duct epithelial cell	251
			kidney collecting duct principal cell	172
			kidney cortex artery cell	79
			kidney distal convoluted tubule epithelial cell	198
			kidney interstitial fibroblast	0
			kidney loop of Henle ascending limb epithelial cell	70
			kidney loop of Henle thick ascending limb epithelial cell	247
			kidney mesangial cell	37
			kidney proximal convoluted tubule epithelial cell	1117
			kidney proximal straight tubule epithelial cell	0
			Kupffer cell	328
			Langerhans cell	17
			large intestine goblet cell	391
			late pro-B cell	201
			leukocyte	311
			luminal epithelial cell of mammary gland	1096
			lung macrophage	16
			lung neuroendocrine cell	1
			lymphocyte	108
			lymphoid progenitor cell	13
			macrophage	2418
			macrophage dendritic cell progenitor	16
			mast cell	25
			mature alpha-beta T cell	149
			mature NK T cell	651
			medium spiny neuron	11
			megakaryocyte-erythroid progenitor cell	470
			mesangial cell	42
			mesenchymal cell	0
			mesenchymal progenitor cell	0
			mesenchymal stem cell	3350
			mesenchymal stem cell of adipose	2353
			microglial cell	4511
			monocyte	756
			mucus secreting cell	7
			myeloid cell	2142
			myeloid dendritic cell	156
			myeloid leukocyte	116
			naive B cell	1170
			naive T cell	438
			neuroendocrine cell	0
			neuroepithelial cell	140
			neuron	123
			neuronal stem cell	12
			neutrophil	488
			NK cell	671
			non-classical monocyte	223
			oligodendrocyte	564
			oligodendrocyte precursor cell	94
			pancreatic A cell	220
			pancreatic acinar cell	190
			pancreatic B cell	1842
			pancreatic D cell	178
			pancreatic ductal cel	51
			pancreatic ductal cell	78
			pancreatic PP cell	136
			pancreatic stellate cell	15
			pericyte cell	27
			plasma cell	180
			plasmacytoid dendritic cell	25
			podocyte	72
			precursor B cell	378
			proerythroblast	1035
			professional antigen presenting cell	132
			promonocyte	796
			pulmonary interstitial fibroblast	13
			regulatory T cell	48
			respiratory basal cell	30
			Schwann cell	46
			secretory cell	172
			skeletal muscle cell	29
			skeletal muscle satellite cell	1198
			smooth muscle cell	285
			smooth muscle cell of the pulmonary artery	79
			smooth muscle cell of trachea	39
			stem cell of epidermis	4
			stromal cell	606
			T cell	1990
			thymocyte	1095
			type I pneumocyte	0
			type II pneumocyte	73
			valve cell	41
			vein endothelial cell	153
			ventricular myocyte	0
	Test	age ≠ 18m	adventitial cell	661
			alveolar macrophage	1166
			aortic endothelial cell	349
			astrocyte	485
			atrial myocyte	303
			B cell	28805
			basal cell	2827
			basal cell of epidermis	12544
			basal epithelial cell of tracheobronchial tree	738
			basophil	289
			Bergmann glial cell	40
			bladder cell	3199
			bladder urothelial cell	4851
			blood cell	88
			brain pericyte	219
			bronchial smooth muscle cell	2756
			brush cell	325
			Brush cell of epithelium proper of large intestine	121
			bulge keratinocyte	1913
			cardiac neuron	62
			cardiomyocyte	282
			CD4-positive, alpha-beta T cell	1262
			CD8-positive, alpha-beta T cell	1283
			chondrocyte	1891
			ciliated columnar cell of tracheobronchial tree	97
			classical monocyte	7063
			club cell of bronchiole	28
			dendritic cell	88
			DN3 thymocyte	86
			DN4 thymocyte	2801
			double negative T cell	630
			duct epithelial cell	2
			early pro-B cell	56
			endocardial cell	875
			endothelial cell	10681
			endothelial cell of coronary artery	5234
			endothelial cell of hepatic sinusoid	935
			endothelial cell of lymphatic vessel	116
			enterocyte of epithelium of large intestine	2853
			enteroendocrine cell	122
			ependymal cell	16
			epidermal cell	2096
			epithelial cell	598
			epithelial cell of large intestine	1389
			epithelial cell of proximal tubule	2920
			epithelial cell of thymus	82
			erythroblast	2710
			erythrocyte	326
			erythroid progenitor	408
			fenestrated cell	1055
			fibroblast	2764
			fibroblast of cardiac tissue	5007
			fibroblast of lung	1671
			fibrocyte	40
			granulocyte	12750
			granulocyte monocyte progenitor cell	114
			granulocytopoietic cell	6639
			hematopoietic precursor cell	1810
			hematopoietic stem cell	2573
			hepatic stellate cell	37
			hepatocyte	3441
			immature B cell	1213
			immature NKT cell	67
			immature T cell	1104
			intermediate monocyte	1665
			interneuron	142
			intestinal crypt stem cell	1563
			keratinocyte	10217
			keratinocyte stem cell	427
			kidney capillary endothelial cell	141
			kidney cell	3
			kidney collecting duct epithelial cell	219
			kidney collecting duct principal cell	774
			kidney cortex artery cell	302
			kidney distal convoluted tubule epithelial cell	546
			kidney interstitial fibroblast	16
			kidney loop of Henle ascending limb epithelial cell	277
			kidney loop of Henle thick ascending limb epithelial cell	1307
			kidney mesangial cell	224
			kidney proximal convoluted tubule epithelial cell	3343
			kidney proximal straight tubule epithelial cell	95
			Kupffer cell	2480
			Langerhans cell	158
			large intestine goblet cell	1354
			late pro-B cell	742
			leukocyte	1347
			luminal epithelial cell of mammary gland	1575
			lung macrophage	1150
			lung neuroendocrine cell	7
			lymphocyte	1493
			lymphoid progenitor cell	0
			macrophage	7213
			macrophage dendritic cell progenitor	132
			mast cell	51
			mature alpha-beta T cell	181
			mature NK T cell	2510
			medium spiny neuron	92
			megakaryocyte-erythroid progenitor cell	2322
			mesangial cell	51
			mesenchymal cell	879
			mesenchymal progenitor cell	1676
			mesenchymal stem cell	11116
			mesenchymal stem cell of adipose	4273
			microglial cell	8757
			monocyte	2918
			mucus secreting cell	66
			myeloid cell	2285
			myeloid dendritic cell	462
			myeloid leukocyte	400
			naive B cell	2187
			naive T cell	1130
			neuroendocrine cell	48
			neuroepithelial cell	11
			neuron	361
			neuronal stem cell	85
			neutrophil	217
			NK cell	2691
			non-classical monocyte	936
			oligodendrocyte	1530
			oligodendrocyte precursor cell	218
			pancreatic A cell	611
			pancreatic acinar cell	2527
			pancreatic B cell	2174
			pancreatic D cell	285
			pancreatic ductal cel	287
			pancreatic ductal cell	235
			pancreatic PP cell	92
			pancreatic stellate cell	54
			pericyte cell	72
			plasma cell	1466
			plasmacytoid dendritic cell	97
			podocyte	424
			precursor B cell	1393
			proerythroblast	3642
			professional antigen presenting cell	2480
			promonocyte	3046
			pulmonary interstitial fibroblast	259
			regulatory T cell	122
			respiratory basal cell	4
			Schwann cell	228
			secretory cell	391
			skeletal muscle cell	163
			skeletal muscle satellite cell	3582
			smooth muscle cell	1419
			smooth muscle cell of the pulmonary artery	130
			smooth muscle cell of trachea	213
			stem cell of epidermis	167
			stromal cell	2517
			T cell	10755
			thymocyte	2422
			type I pneumocyte	4
			type II pneumocyte	219
			valve cell	274
			vein endothelial cell	319
			ventricular myocyte	147
