# Supplementary material for: Transformer for one stop interpretable cell type annotation
Source: Nat Commun. 2023 Jan 14;14:223. doi: 10.1038/s41467-023-35923-4 (PMC9840170; doi:10.1038/s41467-023-35923-4)
Supplement: Supplementary file 4 — Supplementary Dataset 2 [file 41467_2023_35923_MOESM4_ESM.xlsx]

## Sheet: Supplementary table 3
Supplementary Dataset 2. Confusion matrix of TOSICA's prediction on mAtlas
	keratinocyte	basal cell of epidermis	Langerhans cell	precursor B cell	granulocyte	proerythroblast	hematopoietic precursor cell	megakaryocyte-erythroid progenitor cell	granulocytopoietic cell	monocyte	promonocyte	macrophage	NK cell	naive T cell	naive B cell	immature B cell	late pro-B cell	erythroblast	plasma cell	basophil	erythroid progenitor	stromal cell	T cell	luminal epithelial cell of mammary gland	B cell	endothelial cell	basal cell	fibroblast of cardiac tissue	endocardial cell	endothelial cell of coronary artery	cardiac neuron	cardiomyocyte	leukocyte	smooth muscle cell	erythrocyte	hepatocyte	endothelial cell of hepatic sinusoid	Kupffer cell	hepatic stellate cell	kidney proximal convoluted tubule epithelial cell	brush cell	podocyte	fenestrated cell	kidney distal convoluted tubule epithelial cell	kidney loop of Henle ascending limb epithelial cell	kidney loop of Henle thick ascending limb epithelial cell	lymphocyte	kidney collecting duct principal cell	kidney mesangial cell
keratinocyte	9814	393	0	0	0	0	0	0	0	0	0	0	0	0	0	0	0	0	0	0	0	0	2	0	0	0	0	0	0	0	0	0	0	0	0	0	0	0	0	0	0	0	0	0	0	0	0	0	0
basal cell of epidermis	1479	10856	4	0	0	0	1	0	0	0	0	0	0	0	0	0	0	0	0	0	0	0	3	0	0	2	0	0	0	0	0	0	0	0	0	0	0	0	0	0	0	0	0	0	0	0	0	0	0
Langerhans cell	3	2	100	0	0	0	0	0	0	0	0	11	0	0	0	0	0	0	0	0	0	0	32	0	0	0	0	0	0	0	0	0	0	0	0	0	0	1	0	0	0	0	0	0	0	0	4	0	0
precursor B cell	0	0	0	1209	4	1	2	1	17	9	3	11	0	0	27	29	6	3	0	0	0	0	1	0	20	0	0	0	0	0	0	0	5	0	0	2	0	0	0	0	0	0	0	0	0	0	0	0	0
granulocyte	0	0	0	1	11211	456	6	140	254	2	1	354	5	28	1	35	2	29	3	2	0	0	0	0	2	0	0	0	0	0	0	0	22	0	0	0	0	1	0	0	0	0	0	0	0	0	1	0	0
proerythroblast	0	0	1	5	503	2181	54	109	68	112	184	91	21	34	9	8	2	2	0	15	0	0	3	2	6	0	0	0	0	0	0	0	1	0	0	0	0	0	0	0	0	0	0	0	0	0	5	0	0
hematopoietic precursor cell	0	0	0	2	23	6	1463	23	26	7	6	9	71	21	15	2	6	5	0	0	0	0	29	0	1	0	0	0	0	0	0	0	0	0	0	0	0	0	0	0	0	0	0	0	0	0	0	0	0
megakaryocyte-erythroid progenitor cell	0	0	0	0	13	19	31	1379	149	1	1	1	7	105	1	2	3	586	0	1	0	0	1	0	2	0	0	0	0	0	0	0	0	0	0	0	0	0	0	0	0	0	0	0	0	0	0	0	0
granulocytopoietic cell	0	0	0	15	81	12	6	198	5593	43	8	0	2	0	101	43	99	400	0	1	0	0	0	0	31	0	0	0	0	0	0	0	0	0	0	0	0	0	0	0	0	0	0	0	0	0	0	0	0
monocyte	0	0	0	2	0	15	0	0	3	2558	80	77	1	0	1	0	0	0	2	3	0	0	0	0	1	1	0	1	0	0	0	3	14	0	2	0	0	0	0	0	0	0	0	0	0	0	0	0	0
promonocyte	0	0	0	0	1	9	1	0	3	143	2528	146	13	2	0	0	0	0	2	0	0	0	1	0	3	0	1	0	0	0	0	0	1	0	0	0	0	0	0	0	0	0	0	0	0	0	2	0	0
macrophage	0	0	2	2	41	64	39	3	31	134	289	4746	23	40	107	10	3	0	42	8	0	1	95	12	258	5	0	0	0	0	0	0	105	1	0	0	0	27	0	0	0	0	0	0	0	0	71	0	0
NK cell	1	0	0	0	21	31	36	2	12	7	7	6	2125	2	1	1	0	0	2	3	0	0	184	0	2	0	0	0	0	0	0	0	0	0	0	0	0	2	0	0	0	0	0	0	0	0	6	0	0
naive T cell	0	0	0	0	0	1	7	37	7	0	1	0	0	1071	0	0	2	0	0	0	0	0	0	0	0	0	0	0	0	0	0	0	0	0	0	0	0	0	0	0	0	0	0	0	0	0	0	0	0
naive B cell	1	0	0	2	9	1	30	3	17	1	0	50	6	0	1167	69	2	3	1	9	0	2	2	0	782	0	0	6	0	0	0	0	4	0	0	0	0	1	1	0	0	0	0	0	0	0	1	0	0
immature B cell	0	0	0	45	30	1	0	3	22	0	0	0	0	0	50	952	1	47	1	4	0	0	0	0	57	0	0	0	0	0	0	0	0	0	0	0	0	0	0	0	0	0	0	0	0	0	0	0	0
late pro-B cell	0	0	0	5	1	0	1	3	6	0	0	0	1	4	0	3	707	0	3	0	0	0	0	0	1	0	0	0	0	0	0	0	0	0	0	0	0	0	0	0	0	0	0	0	0	0	0	0	0
erythroblast	0	0	0	0	310	0	12	4	85	1	0	0	2	0	8	2	2	2242	0	1	0	0	0	0	3	0	0	0	0	0	0	0	0	0	16	0	0	0	0	0	0	0	0	0	0	0	0	0	0
plasma cell	1	0	0	1	25	12	5	12	83	37	47	24	6	0	13	9	326	8	632	13	2	0	3	0	102	0	0	0	0	0	0	0	3	0	0	0	0	1	0	1	0	0	0	0	1	0	1	0	0
basophil	0	0	0	0	1	10	1	2	22	18	20	4	14	0	1	11	0	0	4	156	0	0	0	0	0	0	0	0	0	0	0	0	1	0	0	0	0	0	0	0	0	0	0	0	0	0	0	0	0
erythroid progenitor	0	0	0	2	3	0	0	1	232	0	0	1	0	0	48	40	47	0	1	1	0	0	0	0	32	0	0	0	0	0	0	0	0	0	0	0	0	0	0	0	0	0	0	0	0	0	0	0	0
stromal cell	0	0	0	0	0	0	0	0	0	0	0	0	0	0	0	0	0	0	0	0	0	2223	1	0	0	2	8	0	0	0	0	0	0	63	0	0	0	0	0	0	0	0	0	0	0	0	0	0	0
T cell	2	9	34	0	0	0	222	1	0	1	1	30	89	0	10	0	4	0	2	0	0	0	8139	6	36	9	3	0	0	0	0	0	0	1	0	0	0	3	0	0	0	0	0	0	0	0	20	0	0
luminal epithelial cell of mammary gland	1	1	0	0	0	0	0	0	0	0	0	1	0	0	0	0	0	0	0	0	0	0	2	1554	0	0	5	0	0	0	0	0	0	0	0	0	0	0	0	0	0	0	0	0	0	0	0	0	0
B cell	1	2	2	20	1	1	3	2	354	1	0	138	11	0	2004	195	212	1	128	1	0	1	34	13	25389	0	2	3	0	2	0	1	5	1	12	8	5	7	0	0	0	0	0	0	0	0	9	0	0
endothelial cell	0	0	1	0	0	0	1	0	2	1	0	3	0	0	1	1	0	0	1	0	0	7	2	0	1	9871	1	1	10	188	0	0	2	251	6	1	3	7	2	0	0	1	18	0	0	0	0	0	0
basal cell	1	20	0	0	0	0	0	0	0	0	0	0	0	0	0	0	1	0	0	0	0	7	0	10	0	0	2778	0	0	0	0	0	0	0	0	0	0	0	0	0	0	0	0	0	0	0	0	0	0
fibroblast of cardiac tissue	0	0	0	1	0	0	0	0	0	0	0	0	0	0	0	0	0	0	0	0	0	0	0	0	1	18	0	4792	8	7	2	1	2	2	0	1	0	2	0	0	0	0	0	0	0	0	0	0	0
endocardial cell	0	0	0	0	0	0	0	0	0	0	0	0	0	0	0	0	0	0	0	0	0	0	0	0	0	14	0	0	762	72	0	1	0	0	0	0	0	0	0	0	0	0	0	0	0	0	0	0	0
endothelial cell of coronary artery	0	0	0	4	0	0	0	0	0	1	0	0	0	0	0	0	0	0	0	0	0	0	0	0	0	315	0	3	14	4807	0	1	1	1	4	1	0	1	0	0	0	0	4	0	0	0	0	0	0
cardiac neuron	0	0	0	0	0	0	0	0	0	0	0	0	0	0	0	1	0	0	1	0	0	0	0	4	0	0	0	2	0	4	12	0	0	0	0	0	0	0	0	0	0	1	0	0	0	0	0	0	0
cardiomyocyte	0	0	0	1	0	0	0	0	0	0	0	0	0	0	0	0	0	0	0	0	0	0	0	0	0	0	0	0	0	0	0	275	0	0	0	0	0	0	0	0	0	0	0	0	0	0	0	0	0
leukocyte	0	0	0	3	3	6	1	0	1	66	7	177	3	0	4	8	0	1	4	2	0	0	62	0	50	0	0	0	0	8	0	0	647	0	1	0	1	0	0	0	0	0	0	0	0	0	12	0	0
smooth muscle cell	0	0	0	0	0	0	0	0	0	0	0	0	0	0	0	0	0	0	0	0	0	6	0	0	0	28	1	0	32	49	0	0	0	1182	0	0	0	1	0	0	0	0	0	0	0	0	0	0	1
erythrocyte	0	0	0	1	0	0	0	0	0	0	0	0	0	0	0	0	0	47	0	0	0	0	0	0	0	1	0	0	0	54	0	0	0	0	215	0	0	0	0	0	0	0	0	0	0	0	0	0	0
hepatocyte	0	0	0	0	0	1	0	2	0	0	0	0	0	0	0	0	0	1	0	0	0	0	0	0	0	0	0	0	0	0	0	0	0	0	0	3415	9	5	0	0	0	0	0	0	0	0	0	0	0
endothelial cell of hepatic sinusoid	0	0	0	0	0	0	0	0	0	0	0	0	0	0	0	1	0	0	0	1	0	0	0	0	0	1	0	2	0	5	0	0	0	0	0	2	904	4	0	0	0	0	0	0	0	0	0	0	0
Kupffer cell	0	0	0	0	0	0	0	0	0	0	0	2	0	0	0	0	0	0	0	0	0	0	0	0	3	0	0	0	0	13	0	0	536	0	0	14	176	1602	0	0	0	0	0	0	0	0	0	0	0
hepatic stellate cell	0	0	0	0	0	0	0	0	0	0	0	0	0	0	0	0	0	0	0	0	0	0	0	0	0	0	0	22	0	0	0	0	0	0	0	0	0	0	1	0	0	0	0	0	0	0	0	0	0
kidney proximal convoluted tubule epithelial cell	0	0	0	0	0	0	0	2	0	0	0	0	0	0	0	0	0	27	0	0	0	0	0	0	0	0	0	0	0	0	0	0	0	0	3	0	0	0	0	2909	6	0	0	0	1	0	0	0	0
brush cell	0	0	0	0	0	0	0	0	0	0	0	0	0	0	0	0	0	0	0	0	0	0	0	0	0	0	0	0	0	0	0	0	0	0	0	0	0	0	0	26	260	1	0	0	0	1	0	1	0
podocyte	0	1	0	0	0	0	0	0	0	0	0	0	0	1	0	0	0	0	0	0	0	0	0	9	0	0	1	0	0	0	1	0	0	0	0	0	0	0	0	43	1	306	0	3	2	2	0	5	0
fenestrated cell	1	0	0	0	0	0	0	0	0	0	0	0	0	0	0	0	0	0	0	0	0	0	1	0	1	15	0	0	0	6	0	0	0	0	0	0	0	0	0	0	0	0	942	0	0	0	0	0	0
kidney distal convoluted tubule epithelial cell	0	0	0	0	0	0	0	0	0	0	0	0	0	0	0	0	0	0	0	0	0	0	0	0	0	0	0	0	0	0	0	0	0	0	0	0	0	0	0	0	0	0	0	490	5	12	0	39	0
kidney loop of Henle ascending limb epithelial cell	0	0	0	0	0	0	0	1	0	0	0	0	0	1	0	0	0	0	0	0	0	0	0	0	0	0	0	0	0	0	0	0	0	0	0	0	0	0	0	1	0	1	0	3	137	125	0	2	0
kidney loop of Henle thick ascending limb epithelial cell	0	0	0	0	0	0	0	0	0	0	0	0	0	0	0	0	0	0	0	0	0	0	0	0	0	0	0	0	0	0	0	0	0	0	0	0	0	0	0	1	0	1	0	0	88	1211	0	2	2
lymphocyte	0	0	0	11	386	79	33	56	147	13	75	170	8	15	12	4	1	190	0	1	0	0	25	0	37	0	0	0	0	0	0	0	1	0	0	0	0	0	0	0	0	0	0	1	0	1	155	1	0
kidney collecting duct principal cell	0	0	0	0	0	0	0	0	0	0	0	0	0	1	0	0	0	0	0	0	0	0	0	0	0	0	0	0	0	0	0	0	0	0	0	0	0	0	0	0	0	8	0	21	2	1	0	717	0
kidney mesangial cell	0	0	0	0	0	0	0	0	0	0	0	0	0	0	0	0	0	0	0	0	0	1	0	0	0	0	4	0	0	0	0	0	0	10	0	0	0	0	0	0	0	2	0	5	0	2	0	0	189
kidney cortex artery cell	0	0	0	0	0	0	0	0	0	0	0	0	0	0	0	0	0	0	0	0	0	0	0	0	0	4	0	0	0	0	0	0	0	1	0	0	0	0	0	0	0	0	18	0	0	0	0	0	9
epithelial cell of proximal tubule	0	0	0	0	1	0	0	0	0	0	0	0	0	0	0	0	0	0	0	0	0	0	7	0	0	0	0	0	0	0	0	0	0	0	0	0	0	0	0	877	14	0	8	0	0	0	0	0	0
fibroblast	0	0	0	0	0	0	0	0	0	0	0	1	0	0	0	0	0	0	0	0	0	28	0	0	0	9	0	88	0	0	1	0	0	0	0	0	0	1	0	0	0	1	0	0	0	0	0	0	0
kidney capillary endothelial cell	0	0	0	0	0	0	0	0	0	0	0	0	0	0	0	0	0	0	0	0	0	0	0	0	0	1	0	0	0	0	0	0	0	0	0	0	0	0	0	0	0	0	43	2	0	0	0	0	2
CD8-positive, alpha-beta T cell	0	0	1	0	0	0	0	0	0	0	0	0	35	0	1	0	0	0	0	0	0	0	279	0	2	0	0	0	0	0	0	0	0	0	0	0	0	0	0	0	0	0	0	0	0	0	0	0	0
alveolar macrophage	0	0	0	0	0	0	0	0	0	2	9	1	0	0	0	0	0	0	0	0	0	0	2	0	0	0	0	0	0	0	0	0	0	0	0	0	0	0	2	0	0	0	0	0	0	0	3	0	0
bronchial smooth muscle cell	0	0	0	0	4	0	0	0	0	1	2	1	0	0	1	0	0	1	0	1	0	0	0	0	2	12	0	0	3	12	0	0	1	0	0	0	3	1	0	0	0	0	3	0	0	0	0	0	0
non-classical monocyte	0	0	0	0	0	26	1	0	0	0	21	4	1	0	0	0	0	0	0	0	0	0	0	0	0	0	1	0	0	0	0	0	0	0	0	0	0	0	0	0	0	0	0	0	0	0	0	0	0
adventitial cell	0	0	0	0	0	0	0	0	0	0	0	0	0	0	0	0	0	0	0	0	0	5	0	0	0	0	0	48	0	0	1	0	1	0	0	0	0	0	0	0	0	1	0	0	0	0	0	0	0
CD4-positive, alpha-beta T cell	0	0	0	0	0	0	1	0	0	0	0	6	42	0	4	0	0	0	0	0	0	0	424	0	2	0	0	0	0	0	0	0	0	0	0	0	0	0	0	0	0	0	0	0	0	0	2	0	0
classical monocyte	0	0	0	0	21	124	2	6	4	520	836	110	36	2	2	1	0	0	11	42	0	0	6	0	1	0	0	0	0	0	0	0	93	0	1	0	0	0	0	0	0	0	0	0	0	0	6	0	0
mature NK T cell	0	0	0	0	0	0	99	0	0	0	0	6	70	0	1	0	0	0	0	0	0	0	267	0	3	1	0	0	0	0	0	0	0	0	0	0	0	0	0	0	0	0	0	0	0	0	1	0	0
vein endothelial cell	0	0	0	0	0	0	0	0	0	0	0	0	0	0	0	0	0	0	0	0	0	0	0	0	0	2	0	0	0	2	0	0	0	0	0	0	1	0	0	0	0	0	0	0	0	0	0	0	0
myeloid dendritic cell	0	0	0	0	0	1	0	0	0	5	20	36	0	0	0	0	0	0	0	0	0	0	1	0	0	0	0	0	0	0	0	0	0	0	0	0	0	0	0	0	0	0	0	0	0	0	4	0	0
fibroblast of lung	0	0	0	0	0	0	0	0	1	0	0	1	1	0	0	0	0	0	0	0	0	0	2	0	0	0	0	3	0	0	0	0	0	0	0	0	0	0	0	0	0	0	0	0	0	0	0	0	0
pulmonary interstitial fibroblast	0	0	0	0	0	1	1	0	0	0	0	0	0	0	0	0	0	0	0	0	0	0	0	0	0	0	0	14	1	0	0	0	0	0	0	0	0	1	0	0	0	0	0	0	0	0	0	0	1
intermediate monocyte	0	0	0	0	2	96	1	1	0	45	134	11	8	0	0	0	0	0	1	3	0	0	0	0	0	0	0	0	0	0	0	0	11	0	0	0	0	0	0	0	0	0	0	0	0	0	5	0	0
lung macrophage	0	0	0	0	0	0	0	0	0	17	10	80	5	0	0	0	1	0	0	0	0	0	2	0	3	3	0	0	0	1	0	0	106	0	0	0	0	85	0	0	0	0	0	0	0	0	5	0	0
smooth muscle cell of the pulmonary artery	0	0	0	0	0	0	0	0	0	0	0	0	0	0	0	0	0	0	0	0	0	0	0	0	0	1	0	0	0	0	0	0	0	0	0	0	0	0	0	0	0	0	4	0	0	0	0	0	0
dendritic cell	0	0	0	0	0	0	0	0	0	0	0	6	1	0	0	0	0	0	0	0	0	0	8	0	0	0	0	0	0	0	0	0	0	0	0	0	0	0	0	0	0	0	0	0	0	0	10	0	0
neutrophil	0	0	0	0	18	6	0	0	0	0	0	1	0	0	0	0	0	0	0	0	0	0	0	0	0	0	0	0	0	0	0	0	0	0	0	0	0	0	0	0	0	0	0	0	0	0	0	0	0
club cell of bronchiole	0	0	0	0	0	0	0	0	0	0	0	0	0	0	0	0	0	0	0	0	0	0	0	1	0	1	0	0	0	0	1	0	0	0	0	0	0	0	0	0	0	0	0	0	0	0	0	0	0
regulatory T cell	0	0	0	0	0	0	0	0	0	0	0	0	0	0	0	0	0	0	0	0	0	0	59	0	0	0	0	0	0	0	0	0	0	0	0	0	0	0	0	0	0	0	0	0	0	0	0	0	0
type II pneumocyte	0	0	0	0	0	0	1	1	0	0	0	0	0	0	0	0	0	0	0	0	0	0	0	0	0	0	0	0	0	0	0	0	0	0	0	0	0	0	0	0	0	0	0	0	0	0	0	0	0
ciliated columnar cell of tracheobronchial tree	0	0	0	0	0	0	0	0	0	0	0	0	0	0	0	0	0	0	0	0	0	0	0	0	0	0	0	0	0	0	0	0	0	0	0	0	0	0	0	0	0	0	0	0	0	0	0	0	0
endothelial cell of lymphatic vessel	0	0	0	0	0	0	0	0	0	0	0	0	0	0	0	0	0	0	0	0	0	0	0	0	0	5	0	0	1	0	0	0	0	0	0	0	0	0	0	0	0	0	0	0	0	0	0	0	0
plasmacytoid dendritic cell	0	0	0	0	0	0	0	0	0	0	0	27	0	0	0	0	0	0	0	0	0	0	0	0	0	0	0	0	0	1	0	0	1	0	0	0	0	0	0	0	0	0	0	0	0	0	0	0	0
pericyte cell	0	0	0	0	0	0	0	0	0	0	0	0	0	0	0	0	0	0	0	0	0	0	0	0	0	0	0	1	0	0	0	0	0	1	0	0	0	0	0	0	0	0	0	0	0	0	0	0	1
mesenchymal stem cell	0	0	0	0	0	0	0	0	0	0	0	2	0	0	0	0	0	0	0	0	0	125	0	0	1	6	8	35	0	0	1	0	0	14	0	0	0	7	0	0	0	0	0	0	0	0	0	0	0
skeletal muscle satellite cell	0	1	0	0	0	0	0	0	0	0	0	2	0	0	1	1	0	0	0	0	0	0	0	0	0	15	0	0	0	1	0	1	0	0	1	0	0	1	0	0	0	0	0	0	0	0	0	0	0
Schwann cell	0	0	0	0	0	0	0	0	0	0	0	1	0	0	0	0	0	0	0	0	0	0	0	0	0	4	0	0	0	0	2	0	0	0	0	0	0	0	0	0	0	0	0	0	0	0	0	0	0
skeletal muscle cell	0	0	0	0	0	0	0	0	0	0	0	0	0	0	0	0	0	0	0	0	0	0	0	0	3	1	0	0	0	0	0	0	0	2	0	0	0	2	0	0	0	0	0	0	0	0	0	0	0
myeloid leukocyte	0	0	0	0	0	2	0	0	0	2	23	74	0	0	1	0	0	0	0	1	0	0	0	0	2	0	0	0	0	0	0	0	33	0	0	1	0	3	1	0	0	0	0	0	0	0	3	0	0
pancreatic acinar cell	0	0	0	0	0	0	0	0	0	0	0	0	0	0	4	6	1	2	0	0	0	0	0	0	0	0	0	0	0	0	1	0	0	0	2	1	0	0	0	0	0	0	0	0	0	0	0	0	0
pancreatic ductal cel	0	0	0	0	0	0	0	0	0	0	0	0	0	0	0	0	0	0	0	0	0	0	0	1	0	0	0	0	0	0	7	0	0	0	0	0	0	0	0	0	0	0	0	0	0	0	0	0	0
pancreatic stellate cell	0	0	0	0	0	0	0	0	0	0	0	0	0	0	0	0	0	0	0	0	0	0	0	0	0	0	0	2	0	0	1	0	0	0	0	0	0	0	0	0	0	0	0	0	0	0	0	0	0
pancreatic B cell	0	0	0	0	0	0	0	0	0	0	0	0	0	0	0	0	0	0	0	0	0	0	0	0	0	0	0	0	0	0	0	0	0	0	0	0	0	0	0	0	0	0	0	0	0	0	0	0	0
pancreatic A cell	0	0	0	0	0	0	0	0	0	0	0	0	0	0	0	0	0	0	0	0	0	0	0	0	0	0	0	0	0	0	0	0	0	0	0	0	0	0	0	0	0	0	0	0	0	0	0	0	0
pancreatic D cell	0	0	0	0	0	0	0	0	0	0	0	0	0	0	0	0	0	0	0	0	0	0	0	0	0	0	0	0	0	0	0	0	0	0	0	0	0	0	0	0	0	0	0	0	0	0	0	0	0
pancreatic PP cell	0	0	0	0	0	0	0	0	0	0	0	0	0	0	0	0	0	0	0	0	0	0	0	0	0	0	0	0	0	0	0	0	0	0	0	0	0	0	0	0	0	0	0	0	0	0	0	0	0
myeloid cell	0	4	1	3	19	7	2	0	0	47	13	249	0	0	12	2	0	0	0	1	0	4	6	0	26	69	0	2	1	4	0	0	21	1	3	1	1	2	2	0	0	0	1	0	0	0	13	0	0
mesenchymal stem cell of adipose	0	0	0	0	0	0	0	0	0	0	0	0	0	0	0	0	0	0	0	0	0	72	0	0	0	1	2	74	0	0	3	0	0	2	0	0	0	1	1	0	0	0	0	0	0	0	0	0	0
epithelial cell	0	6	1	0	1	1	0	0	0	0	0	4	5	0	1	0	0	0	0	0	0	1	8	52	11	49	0	0	0	3	3	1	2	2	3	1	0	0	0	0	0	2	0	0	0	0	3	0	0
epidermal cell	193	124	0	0	0	0	0	0	0	0	0	0	0	0	0	0	0	0	0	0	0	0	0	0	0	0	0	0	0	0	0	0	0	0	0	0	0	0	0	0	0	0	0	0	0	0	0	0	0
keratinocyte stem cell	27	55	2	0	0	0	0	0	0	0	0	3	0	0	0	0	0	0	0	0	0	1	2	6	0	0	1	0	0	0	0	0	0	0	0	0	0	0	0	0	0	0	0	0	0	0	3	0	0
stem cell of epidermis	96	25	0	0	0	0	0	0	0	0	0	0	0	0	0	0	0	0	0	0	0	0	0	0	0	0	0	0	0	0	0	0	0	0	0	0	0	0	0	0	0	0	0	0	0	0	0	0	0
immature NKT cell	0	0	0	0	0	0	8	0	0	0	0	0	4	0	0	0	0	0	0	0	0	0	13	0	0	0	0	0	0	0	0	0	0	0	0	0	0	0	0	0	0	0	0	0	0	0	0	0	0
macrophage dendritic cell progenitor	0	0	0	23	0	0	0	0	1	0	0	22	0	0	1	0	0	0	0	0	0	0	0	0	8	0	0	0	0	0	0	0	0	0	0	0	0	0	0	0	0	0	0	0	0	0	0	0	0
double negative T cell	0	0	0	0	0	0	0	0	0	0	0	0	0	0	0	0	0	0	0	0	0	0	5	0	0	0	0	0	0	0	0	0	0	0	0	0	0	0	0	0	0	0	0	0	0	0	0	0	0
thymocyte	0	0	0	0	0	0	0	0	0	0	0	0	0	0	1	0	0	0	0	0	0	0	0	0	0	0	0	0	0	0	0	0	0	0	0	0	0	0	0	0	0	0	0	0	0	0	0	0	0
immature T cell	0	0	0	0	1	0	0	0	0	0	0	0	0	0	0	0	0	1	0	0	0	0	0	0	0	0	0	0	0	0	0	0	0	0	0	0	0	0	0	0	0	0	0	0	0	0	0	0	0
DN4 thymocyte	0	0	0	0	1	0	1	0	0	0	0	0	12	0	3	0	0	0	0	0	0	0	726	0	1	0	0	0	0	0	0	0	0	0	0	0	0	0	0	0	0	0	0	0	0	0	2	0	0
DN3 thymocyte	0	0	0	0	0	0	0	0	0	0	0	0	0	0	0	0	0	0	0	0	0	0	0	0	0	0	0	0	0	0	0	0	0	0	0	0	0	0	0	0	0	0	0	0	0	0	0	0	0
professional antigen presenting cell	1	2	0	1	1	1	1	2	3	0	2	76	2	1	48	0	0	12	33	0	0	0	35	0	2036	0	0	1	0	0	0	0	0	0	3	1	0	1	0	0	0	0	0	0	0	0	7	0	0
bladder urothelial cell	0	0	0	0	0	0	0	0	0	0	0	0	0	0	0	0	0	0	0	0	0	0	0	0	0	1	0	0	0	0	0	0	0	0	0	0	0	0	0	0	0	0	0	0	0	0	0	0	0
bladder cell	0	0	0	0	0	0	0	0	0	0	0	0	0	0	0	0	0	0	0	0	0	8	0	0	0	0	1	1	0	0	3	0	0	0	0	0	0	0	0	0	0	1	0	0	0	0	0	0	0
mast cell	0	0	0	0	0	0	0	0	0	0	0	0	0	0	0	0	0	0	0	0	0	0	0	0	0	0	0	0	0	1	0	0	1	0	0	0	0	0	0	0	0	0	0	0	0	0	0	0	0
intestinal crypt stem cell	0	0	0	0	0	0	0	0	0	0	0	0	0	0	0	0	0	0	0	0	0	0	0	0	0	0	0	0	0	0	0	0	0	0	0	0	0	0	0	0	0	0	0	0	0	0	0	0	0
enterocyte of epithelium of large intestine	1	0	0	0	0	0	0	0	0	0	0	0	0	0	0	0	0	0	0	0	0	0	0	1	0	0	0	0	0	0	0	0	0	0	0	0	0	0	0	0	0	0	0	0	0	0	1	0	0
hematopoietic stem cell	0	1	0	0	0	0	2	0	0	0	0	9	7	3	3	0	0	0	16	0	0	0	54	0	8	0	0	0	0	0	0	0	0	0	0	0	0	0	0	0	0	0	0	0	0	0	5	0	0
epithelial cell of large intestine	1	1	0	0	0	0	1	0	0	0	1	2	0	0	1	1	1	0	1	0	0	0	5	1	9	0	0	0	0	0	0	0	0	0	0	1	0	0	0	0	0	0	0	0	0	0	0	0	0
large intestine goblet cell	0	0	0	0	0	0	0	0	0	0	0	0	0	0	1	0	0	0	0	0	0	0	0	0	0	1	0	0	0	0	0	0	0	0	0	0	0	0	0	0	0	0	0	0	0	0	0	0	0
kidney collecting duct epithelial cell	0	0	0	0	0	0	0	0	0	0	0	0	0	0	0	0	0	0	0	0	0	0	0	0	0	0	0	0	0	0	0	0	0	0	0	0	0	0	0	25	0	0	0	19	0	0	0	6	0
lung neuroendocrine cell	0	0	0	0	0	0	0	0	0	0	0	0	0	0	0	0	0	0	0	0	0	0	0	0	0	0	0	0	0	0	0	0	0	0	0	0	0	0	0	0	0	0	0	0	0	0	0	0	0
basal epithelial cell of tracheobronchial tree	0	9	0	0	1	0	0	0	0	0	0	4	0	0	1	0	0	0	1	0	0	0	0	0	2	0	1	1	0	0	1	0	0	0	0	0	0	0	0	0	0	1	0	0	0	0	0	0	0
chondrocyte	0	0	0	0	0	0	0	0	0	0	0	4	0	0	0	0	0	0	0	0	0	0	0	0	2	0	0	12	0	0	0	0	0	0	0	1	0	0	0	0	0	0	0	0	0	0	0	0	0
smooth muscle cell of trachea	0	0	0	0	0	0	0	0	0	0	0	0	0	0	0	0	0	0	0	0	0	3	0	0	0	19	0	0	0	0	2	0	0	110	0	0	0	0	0	0	0	0	0	0	0	0	0	0	0
microglial cell	0	0	1	0	0	0	2	0	0	0	0	6	2	2	2	0	0	0	0	0	2	3	3	3	1	2	0	0	3	2	0	0	0	0	0	0	0	1	1	0	0	0	0	0	0	0	0	2	0
brain pericyte	0	0	0	0	0	0	0	0	0	0	0	0	0	0	0	0	0	0	0	0	0	0	0	0	0	10	1	0	0	0	0	0	0	6	0	0	0	0	0	0	0	0	0	0	0	0	0	0	0
neuron	0	2	1	0	0	0	0	0	0	0	0	0	0	0	0	0	0	0	0	0	0	0	0	0	0	0	0	0	0	0	0	0	0	0	0	2	0	0	0	0	0	0	0	0	0	0	0	0	0
Brush cell of epithelium proper of large intestine	1	0	0	0	0	0	0	0	0	0	0	0	0	0	0	0	0	0	0	0	0	0	0	0	0	0	0	0	0	0	0	0	0	0	0	0	0	0	0	0	0	0	0	0	0	0	0	0	0
interneuron	0	0	0	0	0	0	0	0	0	0	0	0	0	0	0	0	0	0	0	0	0	0	0	0	0	0	0	1	1	0	0	0	0	0	0	2	0	0	0	0	0	0	0	0	0	0	0	1	0
astrocyte	0	0	0	0	0	0	0	0	0	0	0	0	0	0	0	0	0	0	0	0	0	0	0	0	0	0	0	0	0	0	0	0	0	0	0	0	0	0	0	0	0	0	0	0	0	0	0	0	0
enteroendocrine cell	0	0	0	0	0	0	0	0	0	0	0	0	0	0	0	0	0	0	0	0	0	0	0	1	0	0	0	0	0	0	0	0	0	0	0	0	0	0	0	0	0	0	0	0	0	0	0	0	0
early pro-B cell	0	0	0	8	0	0	0	0	0	0	0	0	0	0	1	0	6	0	0	0	0	0	0	0	0	0	0	0	0	0	0	0	0	0	0	0	0	0	0	0	0	0	0	0	0	0	0	0	0
oligodendrocyte	0	0	0	0	0	0	0	0	0	0	0	0	0	0	0	0	0	0	0	0	0	0	0	0	0	0	0	0	0	0	0	0	0	0	0	0	0	0	0	0	0	0	0	0	0	0	0	0	0
Bergmann glial cell	0	0	0	0	0	0	0	0	0	0	0	0	0	0	0	0	0	0	0	0	0	0	0	0	0	0	0	0	0	0	0	0	0	0	0	0	0	0	0	1	0	0	0	0	0	0	0	0	0
neuroepithelial cell	0	0	0	0	0	0	0	0	0	0	0	0	0	0	0	0	0	0	0	0	0	0	0	1	0	0	0	0	0	0	0	0	0	0	0	0	0	0	0	0	0	0	0	0	0	0	0	0	0
valve cell	0	0	0	0	0	0	0	0	0	0	0	0	0	0	0	0	0	0	0	0	0	0	0	0	0	0	0	0	2	0	0	0	0	12	0	0	0	0	0	0	0	0	0	0	0	0	0	0	0
neuronal stem cell	0	0	0	0	0	0	0	0	0	0	0	0	0	0	0	0	0	0	0	0	0	0	0	0	0	1	0	0	0	0	0	0	0	0	0	0	0	0	0	0	0	0	0	0	0	0	0	0	0
ependymal cell	0	0	0	0	0	0	0	0	0	0	0	0	0	0	0	0	0	0	0	0	0	0	0	0	0	0	0	0	0	0	0	0	0	0	0	0	0	0	0	1	0	0	0	0	0	0	0	0	0
oligodendrocyte precursor cell	0	0	0	0	0	0	0	0	0	0	0	0	0	0	0	0	0	0	0	0	0	0	0	0	0	2	0	0	0	0	0	0	0	0	0	0	0	0	0	0	0	0	0	0	0	0	0	0	0
atrial myocyte	0	0	0	4	7	0	0	0	0	1	0	23	0	0	3	0	0	10	0	0	0	0	0	0	1	0	0	6	3	27	0	43	1	0	3	0	0	0	0	0	0	0	0	0	0	0	0	0	0
epithelial cell of thymus	0	0	0	0	0	0	0	0	0	0	0	2	1	0	1	1	0	0	0	0	0	0	1	0	0	0	1	0	0	0	1	0	0	0	0	0	0	0	0	0	0	0	0	0	0	0	0	0	0
aortic endothelial cell	0	0	0	0	0	0	0	0	0	0	0	0	0	0	0	0	0	0	0	0	0	0	0	0	0	138	0	0	8	89	0	0	0	0	0	0	0	0	0	0	0	0	76	0	0	0	0	0	0
fibrocyte	0	0	0	0	0	0	0	0	0	3	3	7	0	0	0	0	0	0	1	0	0	0	3	0	8	0	0	0	0	0	0	0	0	0	0	0	0	0	0	0	0	0	0	0	0	0	1	0	0
bulge keratinocyte	1	30	0	0	0	0	0	0	0	0	0	0	0	0	0	0	0	0	0	0	0	0	0	0	0	0	1	0	0	0	0	0	0	0	0	0	0	0	0	0	0	0	0	0	0	0	0	0	0
mucus secreting cell	0	0	0	0	0	0	0	0	0	0	0	0	0	0	0	0	1	0	0	0	0	0	0	0	0	0	0	0	0	0	0	0	0	0	0	0	0	0	0	0	0	0	0	0	0	0	0	0	0
granulocyte monocyte progenitor cell	0	0	0	0	0	0	0	2	1	0	0	0	0	0	0	0	0	0	0	0	0	0	0	0	0	0	0	0	0	0	0	0	0	0	0	0	0	0	0	0	0	0	0	0	0	0	0	0	0
mesangial cell	0	0	0	0	0	0	0	0	0	0	0	1	0	1	0	0	0	0	0	0	0	1	1	0	0	0	0	4	0	0	0	0	0	2	1	0	0	0	0	3	0	6	0	0	1	0	0	1	0
mature alpha-beta T cell	0	0	0	0	0	0	0	0	0	0	0	1	5	0	3	0	0	0	0	0	0	0	18	0	1	0	0	0	0	0	0	0	0	0	0	0	0	0	0	0	0	0	0	0	0	0	0	0	0
secretory cell	0	0	0	0	0	0	0	0	0	0	0	0	0	0	0	0	0	0	0	0	0	0	0	0	0	0	0	0	0	0	0	0	0	0	0	0	0	0	0	0	0	0	0	0	0	0	0	0	0
pancreatic ductal cell	0	0	0	0	1	0	0	0	0	0	0	0	0	0	0	1	0	0	0	0	0	0	0	0	0	0	0	0	0	0	5	0	0	0	0	0	0	0	0	0	0	0	0	0	0	0	0	0	0
medium spiny neuron	0	0	0	0	0	0	0	0	0	0	0	0	0	0	0	0	0	0	0	0	0	0	0	0	0	0	0	0	0	0	0	0	0	0	0	0	0	0	0	0	0	0	0	0	0	0	0	0	0
respiratory basal cell	0	0	0	0	0	0	0	0	0	0	0	0	0	0	0	0	0	0	0	0	0	0	0	0	0	0	0	0	0	0	0	0	0	0	0	0	0	0	0	0	0	0	0	0	0	0	0	0	0
duct epithelial cell	0	0	0	0	0	0	0	0	0	0	0	0	0	0	0	0	0	0	0	0	0	0	0	0	0	0	0	0	0	0	0	0	0	0	0	0	0	0	0	0	0	0	0	0	0	0	0	0	0
kidney proximal straight tubule epithelial cell	0	0	0	0	0	0	0	0	0	0	0	0	0	0	0	0	0	0	0	0	0	0	0	0	0	0	0	0	0	0	0	0	0	0	0	0	0	0	0	66	0	0	0	0	0	0	0	0	0
kidney cell	0	0	0	0	0	0	0	0	0	0	0	1	0	0	0	0	0	0	0	0	0	0	0	0	0	0	0	0	0	0	0	0	0	0	0	0	0	0	0	0	0	0	0	0	0	0	0	0	0
mesenchymal progenitor cell	0	0	0	0	0	0	0	0	0	0	0	0	0	0	0	0	0	0	0	0	0	11	0	0	0	2	0	14	0	0	1	0	0	0	0	0	0	1	0	0	0	0	0	0	0	0	0	0	0
mesenchymal cell	0	0	0	0	0	0	0	0	0	0	0	0	0	0	0	0	0	0	0	0	0	6	0	0	0	0	0	6	0	0	0	0	0	1	0	0	0	0	1	0	0	0	0	0	0	0	0	0	0
neuroendocrine cell	0	0	0	0	0	0	0	0	0	0	0	0	0	0	0	0	0	0	0	0	0	0	0	0	0	2	0	0	0	0	0	0	0	30	0	0	0	0	0	0	0	0	0	0	0	0	0	0	0
blood cell	0	0	1	0	0	1	0	0	0	2	0	46	0	0	1	0	0	0	0	0	0	0	19	0	1	0	0	0	0	0	0	0	3	1	0	0	0	1	0	0	0	0	0	0	0	0	0	0	0
ventricular myocyte	0	0	0	0	0	0	0	0	0	0	0	0	0	0	0	0	0	0	0	0	0	0	0	0	0	0	0	1	0	0	0	30	0	0	0	0	0	0	0	0	0	0	0	0	0	0	0	0	0
kidney interstitial fibroblast	0	0	0	0	0	0	0	0	0	0	0	1	0	0	0	0	0	0	0	0	0	1	0	0	0	0	0	0	0	0	0	0	2	0	0	0	0	0	0	0	0	0	0	0	0	0	0	0	0
type I pneumocyte	0	0	0	0	0	0	0	0	0	0	0	0	0	0	0	0	0	0	0	0	0	0	0	0	0	0	0	0	0	0	2	0	0	0	0	0	0	0	0	0	0	0	0	0	0	0	0	0	0
[truncated: 96 more columns]
