# Supplementary material for: Transformer for one stop interpretable cell type annotation
Source: Nat Commun. 2023 Jan 14;14:223. doi: 10.1038/s41467-023-35923-4 (PMC9840170; doi:10.1038/s41467-023-35923-4)
Supplement: Supplementary file 5 — Supplementary Dataset 3 [file 41467_2023_35923_MOESM5_ESM.xlsx]

## Sheet: Supplementary table 2
Supplementary Dataset 3. Accuracy and rank of methods across datasets
rank	hBone		hArtery		hPancreas		mBrain		mPancreas		mAtlas
	method	accuracy	method	accuracy	method	accuracy	method	accuracy	method	accuracy	method	accuracy
1	TOSICA	0.764685	Seurat	0.9637	SingleCellNet	0.975344	SingleCellNet	0.894239	SingleR	0.887195	TOSICA	0.8101
2	ACTINN	0.70308	ACTINN	0.956863	Seurat	0.974633	SCSA	0.878144	TOSICA	0.854859	ACTINN	0.795706
3	SciBet	0.681475	scPred	0.939575	CELLBLAST	0.970365	TOSICA	0.876792	chetah	0.832905	SingleCellNet	0.773302
4	Seurat	0.647375	SingleCellNet	0.937512	ACTINN	0.968943	Seurat	0.86462	SciBet	0.802866	Seurat	0.76156
5	SingleR	0.632278	TOSICA	0.937484	SCINA	0.961356	ACTINN	0.845009	scLearn	0.701727	SciBet	0.70845
6	SingleCellNet	0.594187	SciBet	0.918698	TOSICA	0.9576	SingleR	0.842305	scmapcluster	0.647345	CELLBLAST	0.694795
7	scmapcluster	0.586551	CELLBLAST	0.918557	scPred	0.950688	CELLBLAST	0.840817	Seurat	0.466838	SingleR	0.690759
8	chetah	0.518785	SingleR	0.91819	SingleR	0.950213	CaSTLe	0.839194	CaSTLe	0.459306	CaSTLe	0.628873
9	CELLBLAST	0.40833	scmapcell	0.895845	SciBet	0.926031	SciBet	0.814309	ACTINN	0.459122	scmapcluster	0.585142
10	scLearn	0.374056	SCSA	0.886268	scTyper	0.910384	Markercount	0.809711	scTyper	0.301121	Markercount	0.542432
11	CaSTLe	0.322082	SCINA	0.879884	scmapcell	0.90422	scID	0.786854	SingleCellNet	0.294139	chetah	0.532073
12	SCINA	0.248764	scTyper	0.854374	Markercount	0.87743	scPred	0.774682	CELLBLAST	0.278431	scmapcell	0.518478
13	scTyper	0.239219	Markercount	0.851917	CaSTLe	0.814841	chetah	0.748986	scPred	0.249587	SCSA	0.476614
14	scPred	0.238785	scmapcluster	0.835589	chetah	0.637032	SCINA	0.741682	SCSA	0.227724	SCINA	0.451443
15	scID	0.234447	CaSTLe	0.835024	SCSA	0.628971	scTyper	0.674872	scID	0.209168	scTyper	0.400589
16	scmapcell	0.203471	chetah	0.713382	scmapcluster	0.6266	scmapcell	0.514065	SCINA	0.186937	scID	0.370389
17	Markercount	0.14872	scLearn	0.55914	scLearn	0.455429	scmapcluster	0.303354	scmapcell	0.10215	scLearn	NA
18	garnett	0.130412	scID	0.520919	scID	0.3945	garnett	0.177441	Markercount	0.0762447	scPred	NA
19	SCSA	0.108113	garnett	0.20026	garnett	0.23542	scLearn	NA	garnett	0.0377549	garnett	NA
