# Supplementary material for: Transformer for one stop interpretable cell type annotation
Source: Nat Commun. 2023 Jan 14;14:223. doi: 10.1038/s41467-023-35923-4 (PMC9840170; doi:10.1038/s41467-023-35923-4)
Supplement: Supplementary file 7 — Source Data [file 41467_2023_35923_MOESM7_ESM.xlsx]

## Sheet: Fig2a
method	hBone	hArtery	hPancreas	mBrain	mPancreas	mAtlas
ACTINN	0.70308	0.956863	0.968943	0.845009	0.459122	0.795706
CaSTLe	0.322082	0.835024	0.814841	0.839194	0.459306	0.628873
chetah	0.518785	0.713382	0.637032	0.748986	0.832905	0.532073
SciBet	0.681475	0.918698	0.926031	0.814309	0.802866	0.70845
scID	0.234447	0.520919	0.3945	0.786854	0.209168	0.370389
scLearn	0.374056	0.55914	0.455429	NA	0.701727	NA
scmapcluster	0.586551	0.835589	0.6266	0.303354	0.647345	0.585142
scPred	0.238785	0.939575	0.950688	0.774682	0.249587	NA
Seurat	0.647375	0.9637	0.974633	0.86462	0.466838	0.76156
SingleCellNet	0.594187	0.937512	0.975344	0.894239	0.294139	0.773302
SingleR	0.632278	0.91819	0.950213	0.842305	0.887195	0.690759
CELLBLAST	0.40833	0.918557	0.970365	0.840817	0.278431	0.694795
scmapcell	0.203471	0.895845	0.90422	0.514065	0.10215	0.518478
scTyper	0.239219	0.854374	0.910384	0.674872	0.301121	0.400589
Markercount	0.14872	0.851917	0.87743	0.809711	0.0762447	0.542432
SCSA	0.108113	0.886268	0.628971	0.878144	0.227724	0.476614
SCINA	0.248764	0.879884	0.961356	0.741682	0.186937	0.451443
garnett	0.130412	0.20026	0.23542	0.177441	0.0377549	NA
TOSICA	0.764685	0.937484	0.9576	0.876792	0.854859	0.8101

## Sheet: Fig2c
method	dataset	time/s	size	size_rank
ACTINN	hBone	1248.28	26140	2
CaSTLe	hBone	394.351	26140	2
chetah	hBone	62.306	26140	2
SciBet	hBone	44.427	26140	2
scID	hBone	565.752	26140	2
scmapcluster	hBone	30.177	26140	2
Seurat	hBone	125.841	26140	2
SingleCellNet	hBone	429.056	26140	2
SingleR	hBone	5521.61	26140	2
CELLBLAST	hBone	2369.02	26140	2
scmapcell	hBone	240.127	26140	2
scTyper	hBone	1630.32	26140	2
Markercount	hBone	315.626	26140	2
SCSA	hBone	524.474	26140	2
SCINA	hBone	301.28	26140	2
TOSICA	hBone	780	26140	2
ACTINN	hArtery	1592.6	46359	4
CaSTLe	hArtery	363.434	46359	4
chetah	hArtery	129.773	46359	4
SciBet	hArtery	53.914	46359	4
scID	hArtery	1132.7	46359	4
scmapcluster	hArtery	36.342	46359	4
Seurat	hArtery	153.648	46359	4
SingleCellNet	hArtery	308.922	46359	4
SingleR	hArtery	1894.74	46359	4
CELLBLAST	hArtery	2052.3	46359	4
scmapcell	hArtery	1082.55	46359	4
scTyper	hArtery	4967.55	46359	4
Markercount	hArtery	759.646	46359	4
SCSA	hArtery	1089.39	46359	4
SCINA	hArtery	664.998	46359	4
TOSICA	hArtery	288	46359	4
ACTINN	hPancreas	17.096	14818	1
CaSTLe	hPancreas	12.2565	14818	1
chetah	hPancreas	2.17627	14818	1
SciBet	hPancreas	49.9629	14818	1
scID	hPancreas	1.04632	14818	1
scmapcluster	hPancreas	20.5493	14818	1
Seurat	hPancreas	46.6765	14818	1
SingleCellNet	hPancreas	7.26983	14818	1
SingleR	hPancreas	7.60531	14818	1
CELLBLAST	hPancreas	41.9363	14818	1
scmapcell	hPancreas	1.05383	14818	1
scTyper	hPancreas	1091.51	14818	1
Markercount	hPancreas	1207.04	14818	1
SCSA	hPancreas	1165.75	14818	1
SCINA	hPancreas	1110.64	14818	1
TOSICA	hPancreas	220	14818	1
ACTINN	mBrain	481.924	56195	5
CaSTLe	mBrain	320.422	56195	5
chetah	mBrain	81.403	56195	5
SciBet	mBrain	13.619	56195	5
scID	mBrain	443.164	56195	5
scmapcluster	mBrain	14.707	56195	5
Seurat	mBrain	245.185	56195	5
SingleCellNet	mBrain	2910.24	56195	5
SingleR	mBrain	1409.67	56195	5
CELLBLAST	mBrain	1546.2	56195	5
scmapcell	mBrain	189.027	56195	5
scTyper	mBrain	1697.5	56195	5
Markercount	mBrain	672.578	56195	5
SCSA	mBrain	746.516	56195	5
SCINA	mBrain	667.988	56195	5
TOSICA	mBrain	822	56195	5
ACTINN	mPancreas	2107.35	36351	3
CaSTLe	mPancreas	1481.43	36351	3
chetah	mPancreas	227.353	36351	3
SciBet	mPancreas	69.107	36351	3
scID	mPancreas	2053.41	36351	3
scmapcluster	mPancreas	37.482	36351	3
Seurat	mPancreas	290.042	36351	3
SingleCellNet	mPancreas	2063.25	36351	3
SingleR	mPancreas	3505.49	36351	3
CELLBLAST	mPancreas	2007.81	36351	3
scmapcell	mPancreas	247.252	36351	3
scTyper	mPancreas	4557.47	36351	3
Markercount	mPancreas	2045.35	36351	3
SCSA	mPancreas	2260.83	36351	3
SCINA	mPancreas	2043.57	36351	3
TOSICA	mPancreas	660	36351	3
ACTINN	mAtlas	14256.8	356213	6
CaSTLe	mAtlas	12313.5	356213	6
chetah	mAtlas	66126.9	356213	6
SciBet	mAtlas	499.187	356213	6
scID	mAtlas	67907.1	356213	6
scmapcluster	mAtlas	361.448	356213	6
Seurat	mAtlas	10016	356213	6
SingleCellNet	mAtlas	40835.4	356213	6
SingleR	mAtlas	75063	356213	6
CELLBLAST	mAtlas	7243.38	356213	6
scmapcell	mAtlas	85660.5	356213	6
scTyper	mAtlas	50113.5	356213	6
Markercount	mAtlas	50894.9	356213	6
SCSA	mAtlas	72580.4	356213	6
SCINA	mAtlas	55050.7	356213	6
TOSICA	mAtlas	7320	356213	6

## Sheet: Fig2e
real	ACTINN	CaSTLe	chetah	SciBet	scID	scLearn	scmapcluster	scPred	Seurat	SingleCellNet	SingleR	CELLBLAST	scmapcell	scTyper	Markercount	SCSA	SCINA	garnett	TOSICA
preHTC	HTC	HTC	Unassigned	preHTC	preHTC	unassigned	preHTC	HTC	HTC	HTC	preHTC	HTC	HTC	HTC	HomC	HomC	HTC	HTC	preHTC
HomC	HomC	HomC	preHTC	HomC	HomC	preHTC	preHTC	HomC	HomC	HomC	preHTC	HomC	HomC	HomC	HomC	HomC	HomC	RepC	HomC
preHTC	HomC	Unknown	preHTC	preHTC	HomC	preHTC	preHTC	HomC	preHTC	HomC	preHTC	HomC	unassigned	preHTC	HomC	HomC	HomC	RepC	preHTC
RepC	RepC	Unknown	RepC	RepC	HomC	RepC	RepC	HomC	RepC	RepC	RepC	RepC	unassigned	HomC	HomC	HomC	HomC	RepC	RepC
RepC	RepC	RepC	RepC	RepC	HomC	unassigned	RepC	HomC	RepC	HomC	RepC	RepC	unassigned	HomC	HomC	unassign	HomC	RepC	RepC
preFC	preFC	Unknown	preFC	preFC	preHTC	unassigned	RepC	unassigned	preFC	preFC	preFC	ambiguous	preFC	HomC	RegC	unassign	HomC	Unknown	preFC
RepC	RepC	Unknown	RepC	RepC	HomC	unassigned	RepC	unassigned	RepC	RegC	RepC	ambiguous	unassigned	RegC	HomC	unassign	FC	Unknown	RepC
preHTC	RepC	HomC	RepC	preHTC	HomC	unassigned	preHTC	HomC	HomC	HomC	RepC	ambiguous	unassigned	RegC	HomC	HomC	HomC	preHTC	RepC
preFC	preFC	RepC	preFC	preFC	RepC	preFC	preFC	unassigned	preFC	preFC	preFC	ambiguous	unassigned	RegC	RepC	unassign	RegC	Unknown	preFC
preFC	preFC	preFC	Node1	preFC	preFC	unassigned	RepC	RepC	preFC	preFC	RepC	RepC	preFC	RepC	RepC	unassign	RepC	RepC	preFC
preFC	preFC	preFC	Node5	preFC	RegC	unassigned	FC	RegC	preFC	preFC	preFC	ambiguous	unassigned	RepC	RepC	unassign	RepC	Unknown	preFC
RepC	HomC	Unknown	RepC	RegC	HomC	unassigned	HomC	HomC	HomC	HomC	RepC	HomC	unassigned	RegC	HomC	HomC	RegC	Unknown	RepC
preFC	RepC	RepC	RepC	RepC	RepC	RepC	RepC	RepC	preFC	preFC	RepC	ambiguous	unassigned	RepC	HomC	unassign	HomC	Unknown	RepC
RepC	RepC	Unknown	RepC	RepC	HomC	RepC	preHTC	HomC	RepC	RepC	RepC	ambiguous	unassigned	HomC	HomC	HomC	HomC	preHTC	RepC
HTC	HTC	HomC	preHTC	preHTC	preHTC	preHTC	preHTC	HomC	HomC	HomC	preHTC	ambiguous	unassigned	HomC	HomC	HomC	HomC	preHTC	HomC
RepC	RepC	Unknown	RepC	RepC	HomC	unassigned	RepC	HomC	RepC	RepC	RepC	RepC	RepC	RepC	HomC	unassign	HomC	Unknown	RepC
HomC	HomC	Unknown	Unassigned	HomC	HomC	unassigned	preHTC	HomC	HomC	HomC	RepC	HomC	HomC	HomC	HomC	HomC	HomC	RepC	RepC
HomC	HomC	HomC	HomC	HomC	HomC	unassigned	RepC	HomC	HomC	HomC	RepC	HomC	HomC	HomC	HomC	HomC	HomC	Unknown	RepC
HomC	RepC	HomC	RepC	HomC	HomC	unassigned	RepC	HomC	HomC	HomC	RepC	ambiguous	HomC	HomC	HomC	HomC	HomC	RepC	RepC
RepC	preHTC	Unknown	Unassigned	preHTC	HomC	unassigned	preHTC	HomC	HomC	HomC	preHTC	HomC	unassigned	HomC	HomC	HomC	HomC	RepC	RepC
preHTC	preHTC	Unknown	preHTC	preHTC	preHTC	preHTC	preHTC	HTC	preHTC	preHTC	preHTC	HTC	unassigned	preHTC	HomC	HomC	HomC	Unknown	preHTC
RepC	RepC	Unknown	RepC	RepC	HomC	RepC	RepC	HomC	RepC	RepC	RepC	RepC	RepC	RepC	HomC	unassign	HomC	Unknown	RepC
preFC	preFC	Unknown	preFC	preFC	RegC	preFC	preFC	FC	preFC	preFC	preFC	preFC	unassigned	FC	RepC	unassign	preFC	Unknown	preFC
preFC	preFC	Unknown	Node5	FC	RepC	preFC	unassigned	preFC	preFC	preFC	preFC	FC	preFC	RepC	preFC	HTC	preFC	Unknown	preFC
preFC	preFC	Unknown	Node5	preFC	unassigned	unassigned	unassigned	RepC	preFC	preFC	preFC	ambiguous	unassigned	RepC	RepC	unassign	RepC	Unknown	preFC
preFC	RepC	Unknown	RepC	RepC	HomC	RepC	RepC	unassigned	RepC	RepC	RepC	ambiguous	unassigned	preHTC	HomC	unassign	HomC	Unknown	preFC
RepC	RepC	RepC	preHTC	RepC	HomC	RepC	preHTC	HomC	RepC	RepC	preHTC	ambiguous	unassigned	preHTC	HomC	HomC	HomC	RepC	RepC
preFC	RepC	RepC	RepC	RepC	RepC	unassigned	RepC	RepC	RepC	RepC	RepC	RepC	unassigned	RepC	HomC	unassign	RepC	RepC	preFC
RepC	RepC	RepC	RepC	RepC	HomC	RepC	RepC	unassigned	RepC	RepC	RepC	ambiguous	unassigned	HTC	HomC	HTC	HomC	Unknown	RepC
RegC	preFC	Unknown	RepC	preFC	HomC	RepC	RepC	RegC	RegC	RegC	RepC	RegC	unassigned	Unresolved_cell	RegC	unassign	HomC	Unknown	RepC
preFC	FC	FC	FC	FC	FC	FC	FC	FC	FC	FC	FC	FC	unassigned	FC	preFC	unassign	FC	Unknown	FC
preHTC	preHTC	Unknown	preHTC	preHTC	HTC	preHTC	preHTC	preHTC	preHTC	preHTC	preHTC	preHTC	HTC	preHTC	HomC	HomC	HomC	preHTC	preHTC
preHTC	HTC	HTC	HTC	preHTC	preHTC	unassigned	preHTC	HTC	HTC	HTC	preHTC	HTC	HTC	HTC	HomC	HTC	HTC	HTC	HTC
RepC	RepC	Unknown	RepC	RepC	HomC	unassigned	RepC	HomC	RepC	RepC	RepC	RepC	RepC	HomC	HomC	HomC	HomC	RepC	RepC
FC	FC	Unknown	Node5	FC	preFC	unassigned	FC	RegC	FC	FC	FC	FC	unassigned	Unresolved_cell	RegC	FC	FC	Unknown	FC
preFC	preFC	preFC	preFC	FC	preFC	preFC	FC	unassigned	preFC	preFC	preFC	preFC	unassigned	Unresolved_cell	RepC	unassign	preFC	Unknown	preFC
RepC	RepC	HomC	preHTC	preHTC	HomC	unassigned	preHTC	HomC	HomC	HomC	preHTC	HomC	HomC	HomC	HomC	HomC	HomC	Unknown	RepC
RepC	RepC	Unknown	RepC	RepC	HomC	RepC	RepC	HomC	RepC	HomC	RepC	ambiguous	RepC	HomC	HomC	unassign	HomC	RepC	RepC
RepC	RepC	Unknown	preFC	preFC	RegC	unassigned	preFC	HomC	RepC	RepC	RepC	ambiguous	unassigned	RepC	HomC	unassign	HomC	RepC	preFC
RepC	RepC	HomC	HomC	HomC	HomC	unassigned	HomC	HomC	HomC	HomC	RepC	HomC	unassigned	RegC	HomC	unassign	HomC	preFC	RepC
RepC	RepC	RepC	RepC	RepC	HomC	unassigned	RepC	RepC	RepC	RepC	RepC	RepC	unassigned	HomC	HomC	unassign	HomC	Unknown	RepC
preFC	preFC	Unknown	preFC	preFC	HomC	unassigned	preFC	unassigned	RepC	RepC	preFC	RepC	preFC	RepC	HomC	unassign	RepC	Unknown	preFC
preFC	preFC	Unknown	Node1	RegC	RegC	preFC	preFC	HomC	HomC	HomC	RepC	HomC	HomC	HomC	HomC	unassign	HomC	preFC	RepC
preFC	preFC	Unknown	preFC	preFC	RegC	preFC	preFC	unassigned	preFC	preFC	preFC	HomC	unassigned	RegC	RegC	unassign	RegC	Unknown	RepC
preHTC	preHTC	Unknown	preHTC	preHTC	HomC	preHTC	preHTC	HTC	preHTC	HTC	preHTC	ambiguous	unassigned	HTC	HomC	HomC	HomC	preHTC	preHTC
RepC	RepC	Unknown	RepC	RepC	HomC	unassigned	RepC	RepC	RepC	RepC	RepC	RepC	RepC	RepC	HomC	unassign	HomC	Unknown	RepC
preFC	preFC	preFC	preFC	RepC	RepC	unassigned	RepC	RepC	preFC	preFC	RepC	preFC	unassigned	RepC	RepC	unassign	RepC	Unknown	preFC
preHTC	preHTC	preHTC	preHTC	preHTC	preHTC	unassigned	preHTC	HTC	preHTC	HTC	preHTC	preHTC	unassigned	HTC	preHTC	HomC	HTC	Unknown	preHTC
FC	preFC	FC	Node5	FC	preFC	unassigned	FC	FC	FC	preFC	FC	FC	preFC	FC	RepC	unassign	preFC	Unknown	preFC
preHTC	HTC	Unknown	HTC	preHTC	unassigned	unassigned	preHTC	HTC	HTC	HTC	HTC	HTC	HTC	HTC	HomC	HTC	HTC	Unknown	preHTC
preHTC	preHTC	preHTC	preHTC	preHTC	preHTC	preHTC	preHTC	HTC	preHTC	HTC	preHTC	preHTC	HTC	preHTC	preHTC	HTC	HTC	Unknown	preHTC
FC	preFC	preFC	preFC	FC	preFC	preFC	FC	FC	preFC	preFC	FC	FC	unassigned	preFC	RepC	unassign	preFC	Unknown	preFC
preHTC	HTC	Unknown	preHTC	preHTC	preHTC	preHTC	preHTC	RegC	HTC	preHTC	preHTC	ambiguous	unassigned	preHTC	HomC	HTC	unknown	preHTC	HomC
RepC	RepC	Unknown	RepC	RepC	HomC	RepC	RepC	HomC	RepC	RepC	RepC	RepC	unassigned	HomC	HomC	unassign	HomC	Unknown	RepC
RepC	RepC	Unknown	preFC	RepC	HomC	unassigned	preFC	RegC	HomC	RegC	RepC	HomC	unassigned	RegC	HomC	unassign	HomC	preHTC	RepC
preHTC	preFC	Unknown	HTC	preHTC	preHTC	unassigned	HTC	HTC	HTC	HTC	preHTC	ambiguous	HTC	HTC	preHTC	HTC	HTC	Unknown	FC
preFC	preFC	preFC	preFC	preFC	RepC	unassigned	FC	unassigned	preFC	preFC	preFC	ambiguous	preFC	RepC	RegC	unassign	RepC	Unknown	preFC
FC	FC	preFC	FC	FC	preFC	preFC	FC	FC	preFC	preFC	preFC	FC	unassigned	Unresolved_cell	RegC	unassign	FC	Unknown	FC
preFC	RepC	Unknown	RepC	RepC	HomC	RepC	RepC	RepC	RepC	RepC	RepC	ambiguous	RepC	RepC	HomC	unassign	RepC	RepC	RepC
FC	preFC	preFC	preFC	FC	preFC	preFC	preFC	RegC	preFC	preFC	preFC	ambiguous	unassigned	RegC	RepC	unassign	RegC	Unknown	preFC
preHTC	preHTC	HTC	HTC	preHTC	preHTC	unassigned	preHTC	HTC	HTC	HTC	preHTC	HTC	unassigned	HTC	HTC	HTC	HTC	Unknown	preHTC
preFC	preFC	Unknown	preFC	preFC	unassigned	unassigned	preFC	unassigned	preFC	preFC	preFC	preFC	unassigned	RegC	RepC	unassign	RegC	Unknown	preFC
preHTC	preHTC	HTC	preHTC	preHTC	preHTC	unassigned	preHTC	HTC	HTC	HTC	preHTC	ambiguous	HTC	preHTC	HomC	HomC	HomC	HTC	preHTC
RepC	RepC	Unknown	RepC	RepC	HomC	RepC	RepC	unassigned	RepC	RepC	RepC	ambiguous	unassigned	HomC	HomC	unassign	HomC	RepC	preFC
preHTC	HTC	HTC	preHTC	preHTC	preHTC	unassigned	preHTC	HTC	HTC	HTC	preHTC	HTC	HTC	HTC	HTC	HTC	HTC	HTC	preHTC
RepC	RepC	Unknown	RepC	RepC	HomC	RepC	RepC	RepC	RepC	RepC	RepC	RepC	unassigned	HomC	HomC	unassign	HomC	RepC	RepC
FC	preFC	preFC	Node5	FC	preFC	preFC	preFC	unassigned	preFC	preFC	preFC	FC	unassigned	preFC	RegC	unassign	preFC	Unknown	FC
HomC	HomC	HomC	RepC	HomC	HomC	unassigned	preHTC	HomC	HomC	HomC	preHTC	HomC	unassigned	HomC	HomC	HomC	HomC	Unknown	RepC
preFC	preFC	Unknown	preFC	RegC	HomC	preFC	preFC	RegC	preFC	RegC	RepC	ambiguous	unassigned	RegC	HomC	unassign	HomC	Unknown	preFC
preHTC	HTC	Unknown	Unassigned	preHTC	HTC	unassigned	preHTC	HTC	HomC	HTC	preHTC	ambiguous	HTC	HTC	HomC	HomC	HTC	Unknown	preHTC
HomC	HomC	HomC	HomC	HomC	HomC	unassigned	HomC	HomC	HomC	HomC	preHTC	HomC	HomC	HomC	HomC	HomC	HomC	RepC	HomC
preFC	RepC	preFC	preFC	preFC	RegC	unassigned	RepC	RepC	preFC	preFC	RepC	RepC	preFC	HomC	RepC	unassign	HomC	Unknown	preFC
preHTC	preHTC	HomC	preHTC	preHTC	preHTC	preHTC	preHTC	HTC	preHTC	HomC	preHTC	ambiguous	unassigned	preHTC	HomC	HomC	HomC	preHTC	preHTC
HomC	RepC	Unknown	Unassigned	RepC	HomC	unassigned	preHTC	HomC	HomC	HomC	RepC	HomC	HomC	HomC	HomC	unassign	HomC	Unknown	RepC
preFC	preFC	preFC	preFC	preFC	unassigned	preFC	preFC	RegC	preFC	preFC	preFC	preFC	unassigned	RepC	RegC	unassign	RepC	RepC	preFC
preHTC	preHTC	Unknown	preHTC	preHTC	HomC	unassigned	preHTC	unassigned	preHTC	preHTC	preHTC	preHTC	unassigned	preHTC	HomC	HomC	HomC	preHTC	preHTC
RepC	HomC	Unknown	preHTC	preHTC	HomC	preHTC	preHTC	HomC	HomC	preHTC	preHTC	HomC	unassigned	HomC	HomC	HomC	HomC	Unknown	preHTC
preFC	preFC	preFC	preFC	FC	FC	preFC	FC	FC	preFC	preFC	preFC	FC	unassigned	preHTC	RepC	unassign	preFC	Unknown	preFC
preHTC	preFC	Unknown	Node2	RepC	HTC	unassigned	RepC	unassigned	HTC	HTC	preHTC	ambiguous	unassigned	HTC	preHTC	HTC	HTC	Unknown	preHTC
preFC	preFC	RepC	preFC	preFC	RepC	unassigned	preFC	unassigned	preFC	preFC	preFC	ambiguous	unassigned	RegC	HomC	unassign	preFC	Unknown	preFC
HomC	RepC	RepC	RepC	RepC	HomC	unassigned	RepC	HomC	HomC	RepC	preHTC	HomC	unassigned	HomC	HomC	unassign	HomC	preHTC	RepC
preHTC	preHTC	Unknown	preHTC	preHTC	HTC	unassigned	preHTC	HTC	HTC	HTC	preHTC	ambiguous	unassigned	HTC	HomC	HomC	HomC	Unknown	preHTC
RepC	RepC	RepC	RepC	RepC	HomC	unassigned	RepC	unassigned	RepC	RepC	RepC	RepC	unassigned	HomC	HomC	unassign	HomC	Unknown	RepC
preHTC	preHTC	HTC	HTC	preHTC	preHTC	unassigned	preHTC	HTC	HTC	HTC	preHTC	HTC	HTC	HTC	HTC	HTC	HTC	HTC	preHTC
FC	preFC	Unknown	preFC	preFC	RegC	unassigned	preFC	RegC	preFC	preFC	preFC	FC	unassigned	Unresolved_cell	preFC	unassign	preFC	Unknown	preFC
FC	preFC	preFC	Node5	FC	RegC	preFC	FC	preFC	preFC	preFC	preFC	FC	unassigned	FC	RegC	unassign	FC	Unknown	preFC
FC	preFC	Unknown	Node5	FC	RegC	unassigned	FC	RegC	FC	FC	FC	FC	unassigned	Unresolved_cell	preFC	FC	FC	Unknown	FC
preFC	preFC	preFC	preFC	preFC	preFC	preFC	unassigned	unassigned	preFC	preFC	preFC	ambiguous	unassigned	RepC	RegC	unassign	FC	Unknown	preFC
HomC	RepC	HomC	RepC	RepC	HomC	unassigned	RepC	HomC	HomC	RepC	RepC	ambiguous	unassigned	HomC	HomC	HomC	HomC	RepC	RepC
preFC	RepC	Unknown	preFC	RegC	RegC	unassigned	preFC	RegC	preFC	RegC	RepC	ambiguous	unassigned	RegC	HomC	unassign	RegC	preHTC	preFC
FC	FC	FC	FC	FC	preFC	FC	FC	FC	FC	FC	FC	FC	FC	Unresolved_cell	preFC	unassign	FC	Unknown	FC
preFC	preFC	Unknown	preFC	preFC	RegC	unassigned	preFC	RegC	preFC	RegC	RepC	ambiguous	unassigned	Unresolved_cell	RegC	unassign	unknown	RepC	preFC
preFC	preFC	Unknown	Node5	preFC	RegC	unassigned	FC	RegC	RegC	preFC	preFC	ambiguous	unassigned	Unresolved_cell	preFC	unassign	unknown	FC	preFC
RepC	RepC	Unknown	RepC	RepC	HomC	RepC	RepC	HomC	RepC	RepC	RepC	RepC	unassigned	HomC	HomC	HomC	HomC	Unknown	RepC
FC	preFC	Unknown	Node5	FC	RegC	unassigned	FC	RegC	FC	RegC	FC	preFC	unassigned	Unresolved_cell	RegC	unassign	FC	Unknown	FC
RepC	RepC	Unknown	preFC	RepC	HomC	unassigned	preFC	HomC	HomC	HomC	RepC	ambiguous	unassigned	Unresolved_cell	HomC	unassign	HomC	Unknown	RepC
preFC	preFC	Unknown	Node5	FC	RepC	preFC	FC	FC	preFC	preFC	FC	FC	unassigned	Unresolved_cell	RegC	unassign	HomC	Unknown	preFC
RepC	RepC	RepC	RepC	RepC	HomC	unassigned	RepC	HomC	RepC	RepC	RepC	RepC	unassigned	RepC	HomC	HomC	HomC	RepC	RepC
RepC	RepC	Unknown	preHTC	RepC	HomC	unassigned	preHTC	HomC	RepC	HomC	preHTC	ambiguous	unassigned	HomC	HomC	HomC	HomC	RepC	RepC
RepC	RepC	HomC	RepC	RepC	HomC	unassigned	RepC	HomC	HomC	RepC	RepC	RepC	RepC	RepC	HomC	unassign	HomC	RepC	RepC
FC	preFC	Unknown	Node5	FC	FC	preFC	FC	FC	preFC	preFC	FC	FC	unassigned	FC	RepC	unassign	RepC	Unknown	preFC
preFC	RepC	RepC	preFC	RepC	unassigned	unassigned	RepC	unassigned	RepC	RegC	RepC	RepC	unassigned	Unresolved_cell	RepC	unassign	HomC	Unknown	preFC
FC	preFC	Unknown	preFC	preFC	RegC	preFC	preFC	preFC	preFC	preFC	preFC	FC	unassigned	Unresolved_cell	RepC	unassign	preFC	Unknown	preFC
preFC	RepC	Unknown	preFC	RepC	RegC	unassigned	RepC	RegC	RepC	preFC	RepC	RepC	unassigned	RepC	HomC	unassign	RepC	RepC	preFC
preFC	RepC	Unknown	RepC	RepC	HTC	RepC	RepC	unassigned	RepC	RepC	RepC	ambiguous	unassigned	HomC	HomC	unassign	HomC	Unknown	RepC
RepC	RepC	RepC	RepC	RepC	HomC	unassigned	RepC	HomC	RepC	RepC	RepC	ambiguous	unassigned	HomC	HomC	unassign	HomC	Unknown	RepC
preFC	preFC	preFC	preFC	preFC	unassigned	unassigned	preFC	unassigned	preFC	preFC	preFC	ambiguous	unassigned	RepC	HomC	unassign	HomC	Unknown	preFC
preHTC	HTC	HTC	HTC	preHTC	HTC	unassigned	preHTC	HTC	HTC	HTC	HTC	HTC	unassigned	HTC	HomC	HomC	HTC	Unknown	preHTC
RepC	RepC	HomC	RepC	RepC	HomC	RepC	preHTC	HomC	HomC	RepC	preHTC	HomC	unassigned	HomC	HomC	HomC	HomC	RepC	RepC
preHTC	HTC	HTC	preHTC	preHTC	preHTC	unassigned	preHTC	HTC	HTC	preHTC	preHTC	preHTC	unassigned	HTC	HomC	HomC	HomC	Unknown	preHTC
RepC	RepC	Unknown	Node2	RepC	HomC	unassigned	preFC	RegC	HomC	HomC	RepC	ambiguous	unassigned	HomC	HomC	unassign	HomC	preFC	RepC
RepC	RepC	RepC	RepC	RepC	RepC	unassigned	RepC	unassigned	RepC	RepC	RepC	RepC	unassigned	RepC	HomC	unassign	HomC	RepC	preFC
preHTC	preHTC	Unknown	preHTC	preHTC	HomC	unassigned	preHTC	unassigned	preHTC	HomC	preHTC	ambiguous	HTC	HTC	HomC	HomC	HTC	Unknown	preHTC
preHTC	HTC	HTC	HTC	HTC	HTC	unassigned	HTC	HTC	HTC	HTC	HTC	HTC	HTC	HTC	HTC	HTC	HTC	Unknown	preHTC
preFC	preFC	Unknown	preFC	preFC	preHTC	preFC	unassigned	unassigned	preFC	preFC	preFC	ambiguous	unassigned	preHTC	RegC	unassign	unknown	Unknown	preFC
preFC	RepC	RepC	preFC	RepC	HomC	unassigned	preHTC	unassigned	RepC	RepC	preHTC	ambiguous	RepC	preHTC	HomC	unassign	HomC	Unknown	RepC
HomC	HomC	HomC	preHTC	preHTC	HomC	unassigned	preHTC	HomC	HomC	HomC	preHTC	HomC	HomC	HomC	HomC	HomC	HomC	preHTC	HomC
preFC	preFC	RepC	Node5	RepC	RegC	unassigned	RepC	RepC	preFC	preFC	RepC	ambiguous	preFC	RepC	RepC	unassign	RepC	Unknown	preFC
preFC	preFC	Unknown	preFC	preFC	RegC	preFC	preFC	RegC	preFC	preFC	preFC	ambiguous	unassigned	RegC	RegC	unassign	RegC	RepC	preFC
HomC	preHTC	Unknown	RepC	preHTC	HomC	preHTC	preHTC	HomC	HomC	HomC	preHTC	HomC	unassigned	HomC	HomC	HomC	HomC	Unknown	preHTC
RepC	RepC	Unknown	RepC	RepC	HomC	unassigned	RepC	RepC	RepC	RepC	RepC	RepC	unassigned	RepC	HomC	unassign	HomC	RepC	RepC
preFC	RepC	Unknown	RepC	RepC	HTC	unassigned	RepC	unassigned	RepC	RepC	RepC	ambiguous	unassigned	preHTC	HomC	unassign	HomC	Unknown	RepC
RepC	RepC	HomC	RepC	RepC	HomC	unassigned	RepC	HomC	RepC	RepC	RepC	RepC	unassigned	HomC	HomC	unassign	HomC	RepC	RepC
RepC	RepC	RepC	Unassigned	RepC	HomC	unassigned	RepC	HomC	HomC	RepC	RepC	ambiguous	unassigned	preHTC	HomC	HomC	HomC	Unknown	RepC
RepC	RepC	HomC	Node1	preHTC	HomC	RepC	RepC	HomC	RepC	HomC	RepC	ambiguous	unassigned	HomC	HomC	unassign	HomC	preFC	RepC
RepC	RepC	RepC	RepC	RepC	unassigned	unassigned	RepC	RepC	RepC	RepC	RepC	RepC	RepC	RepC	HomC	unassign	HomC	RepC	RepC
RepC	RepC	Unknown	RepC	RepC	HomC	unassigned	RepC	HomC	RepC	RegC	RepC	HomC	unassigned	HomC	HomC	unassign	HomC	Unknown	RepC
RepC	RepC	HomC	RepC	RepC	HomC	unassigned	RepC	HomC	RepC	HomC	RepC	HomC	HomC	HomC	HomC	HomC	HomC	RepC	RepC
preFC	RepC	RepC	preFC	RepC	RepC	unassigned	RepC	RepC	RepC	RepC	RepC	ambiguous	unassigned	RepC	HomC	unassign	RepC	Unknown	preFC
preFC	preFC	preFC	Node5	FC	preFC	preFC	FC	RegC	RegC	preFC	preFC	FC	unassigned	Unresolved_cell	RegC	unassign	preFC	Unknown	FC
RepC	RepC	RepC	preFC	RepC	RegC	unassigned	RepC	unassigned	RepC	RepC	RepC	ambiguous	unassigned	RepC	RepC	unassign	HomC	Unknown	preFC
preFC	RepC	RepC	RepC	RepC	RepC	unassigned	RepC	unassigned	RepC	RepC	RepC	RepC	unassigned	RepC	HomC	unassign	RepC	RepC	RepC
preHTC	HomC	HomC	preHTC	preHTC	HomC	preHTC	preHTC	HomC	preHTC	HomC	preHTC	HomC	HomC	HomC	HomC	HomC	HomC	Unknown	RepC
preHTC	preHTC	Unknown	preHTC	preHTC	preHTC	unassigned	preHTC	HomC	HomC	HomC	preHTC	HomC	unassigned	Unresolved_cell	HomC	HomC	HomC	preHTC	RepC
preFC	RepC	RepC	RepC	RepC	RepC	RepC	RepC	RepC	RepC	RepC	RepC	RepC	RepC	RepC	HomC	unassign	HomC	Unknown	RepC
RepC	RepC	RepC	RepC	RepC	HomC	unassigned	RepC	HomC	RepC	RepC	RepC	RepC	unassigned	HomC	HomC	HomC	HomC	RepC	RepC
preHTC	preHTC	Unknown	preHTC	preHTC	preHTC	unassigned	preHTC	unassigned	HomC	HTC	preHTC	ambiguous	unassigned	RegC	HomC	HomC	HTC	Unknown	preHTC
RepC	RepC	Unknown	preFC	RepC	unassigned	unassigned	RepC	unassigned	RepC	preFC	RepC	ambiguous	preFC	Unresolved_cell	HomC	unassign	HomC	Unknown	preFC
preFC	preFC	Unknown	preFC	preFC	preFC	preFC	preFC	RegC	preFC	preFC	preFC	ambiguous	unassigned	RegC	HomC	unassign	RegC	Unknown	preFC
RepC	RepC	RepC	RepC	RepC	HomC	unassigned	RepC	RepC	RepC	RepC	RepC	RepC	unassigned	RepC	HomC	unassign	RepC	RepC	RepC
FC	preFC	preFC	Node5	FC	preFC	unassigned	preFC	FC	FC	preFC	preFC	FC	unassigned	FC	RepC	unassign	FC	Unknown	preFC
RepC	RepC	Unknown	RepC	RepC	HomC	unassigned	RepC	HomC	RepC	RepC	RepC	RepC	RepC	HomC	HomC	HomC	HomC	Unknown	RepC
preHTC	RepC	Unknown	RepC	preHTC	preHTC	unassigned	preHTC	HomC	HomC	RepC	preHTC	ambiguous	unassigned	preHTC	HomC	HomC	HomC	Unknown	preHTC
FC	preFC	Unknown	preFC	FC	preFC	preFC	FC	FC	preFC	preFC	preFC	FC	unassigned	RegC	RepC	unassign	RegC	Unknown	preFC
preFC	preFC	Unknown	preFC	preFC	preHTC	preFC	preFC	unassigned	preFC	preFC	RepC	ambiguous	unassigned	Unresolved_cell	HomC	unassign	preFC	Unknown	preFC
preFC	RepC	RepC	RepC	RepC	HomC	unassigned	RepC	RepC	RepC	RepC	RepC	RepC	RepC	RepC	HomC	unassign	HomC	Unknown	RepC
RepC	RepC	RepC	RepC	RepC	HomC	unassigned	RepC	HomC	RepC	RepC	RepC	RepC	RepC	HomC	HomC	unassign	HomC	RepC	RepC
RepC	RepC	HomC	Unassigned	preHTC	HomC	unassigned	preHTC	HomC	HomC	HomC	RepC	HomC	HomC	HomC	HomC	HomC	HomC	Unknown	RepC
preFC	RepC	RepC	RepC	RepC	RepC	unassigned	RepC	RepC	preFC	preFC	RepC	ambiguous	RepC	RepC	HomC	unassign	RepC	RepC	preFC
RepC	RepC	HomC	preHTC	preHTC	HomC	preHTC	preHTC	unassigned	preHTC	RepC	preHTC	ambiguous	unassigned	preHTC	HomC	HomC	HomC	Unknown	RepC
preFC	preFC	preFC	preFC	preFC	preFC	preFC	preFC	unassigned	preFC	preFC	preFC	preFC	unassigned	preFC	RegC	unassign	preFC	Unknown	preFC
HomC	HomC	HomC	HomC	HomC	RegC	unassigned	HomC	HomC	HomC	HomC	HomC	HomC	unassigned	RegC	HomC	HomC	HomC	preFC	RepC
preHTC	preHTC	HTC	preHTC	preHTC	preHTC	unassigned	preHTC	HTC	preHTC	HTC	preHTC	HTC	HTC	HTC	HomC	HomC	HTC	HTC	preHTC
preHTC	preHTC	HomC	Unassigned	preHTC	preHTC	preHTC	preHTC	HomC	HomC	HTC	preHTC	HTC	unassigned	HTC	HomC	HomC	HomC	preHTC	preHTC
preFC	preFC	Unknown	RepC	preFC	RepC	unassigned	RepC	RepC	preFC	RepC	RepC	ambiguous	unassigned	RepC	RepC	unassign	RepC	Unknown	preFC
FC	FC	Unknown	Node5	FC	RegC	unassigned	FC	RegC	FC	FC	FC	FC	FC	Unresolved_cell	preFC	FC	FC	Unknown	FC
preFC	preFC	preFC	preFC	preFC	HomC	unassigned	preFC	unassigned	preFC	RegC	RepC	ambiguous	unassigned	preHTC	HomC	unassign	RegC	Unknown	preFC
RepC	RepC	HomC	RepC	RepC	HomC	RepC	RepC	HomC	RepC	RepC	RepC	RepC	unassigned	HomC	HomC	HomC	HomC	RepC	RepC
HomC	HomC	HomC	preHTC	preHTC	HomC	unassigned	preHTC	HomC	HomC	HomC	preHTC	HomC	unassigned	HomC	HomC	HomC	HomC	Unknown	HomC
preFC	preFC	RepC	Node5	FC	unassigned	preFC	FC	FC	FC	preFC	FC	FC	unassigned	Unresolved_cell	RegC	unassign	FC	Unknown	FC
RepC	RepC	HomC	RepC	RepC	HomC	unassigned	RepC	HomC	RepC	RepC	RepC	RepC	RepC	HomC	HomC	HomC	HomC	RepC	RepC
RepC	RepC	RepC	RepC	RepC	HomC	unassigned	preHTC	unassigned	RepC	RepC	RepC	HomC	unassigned	preHTC	HomC	HomC	HomC	Unknown	RepC
preFC	preFC	preFC	preFC	preFC	HomC	preFC	preFC	unassigned	preFC	HomC	RepC	ambiguous	preFC	preHTC	HomC	unassign	HomC	Unknown	preFC
FC	preFC	Unknown	Node5	FC	preFC	unassigned	FC	FC	FC	preFC	FC	FC	unassigned	preFC	preFC	preFC	FC	Unknown	FC
RepC	RepC	Unknown	RepC	preHTC	preHTC	unassigned	preHTC	HomC	HomC	HomC	RepC	ambiguous	unassigned	HomC	HomC	unassign	HomC	Unknown	RepC
preFC	preFC	preFC	preFC	preFC	RegC	preFC	preFC	RegC	preFC	preFC	preFC	ambiguous	unassigned	RegC	RegC	unassign	RegC	Unknown	preFC
preHTC	preHTC	Unknown	Unassigned	preHTC	HTC	preHTC	preHTC	preHTC	preHTC	RepC	preHTC	preHTC	unassigned	preHTC	HomC	HomC	HomC	Unknown	preHTC
preFC	preFC	RepC	preFC	preFC	RepC	RepC	preFC	RegC	preFC	RegC	preFC	ambiguous	unassigned	RegC	HomC	unassign	RegC	Unknown	preFC
preFC	preFC	Unknown	preFC	preFC	RepC	unassigned	preFC	RegC	preFC	preFC	preFC	RepC	unassigned	RegC	RepC	unassign	RegC	Unknown	preFC
HomC	HomC	HomC	HomC	preHTC	HomC	unassigned	HomC	HomC	HomC	HomC	HomC	HomC	HomC	HomC	HomC	HomC	HomC	preHTC	RepC
RepC	HomC	RepC	RepC	RepC	HomC	RepC	RepC	HomC	HomC	HomC	RepC	HomC	HomC	HomC	HomC	unassign	HomC	Unknown	RepC
preFC	preFC	Unknown	preFC	FC	preFC	preFC	FC	FC	preFC	preFC	preFC	FC	unassigned	preFC	RegC	unassign	FC	Unknown	preFC
RepC	preHTC	RepC	Unassigned	RepC	HTC	unassigned	preHTC	HTC	RepC	HTC	preHTC	ambiguous	unassigned	HTC	HomC	HomC	HomC	Unknown	preHTC
RepC	RepC	Unknown	RepC	preHTC	HTC	unassigned	preHTC	HTC	RepC	HTC	HTC	ambiguous	unassigned	HTC	HomC	HomC	HomC	Unknown	RepC
RepC	RepC	RepC	RepC	RepC	HomC	unassigned	RepC	HomC	RepC	RepC	RepC	RepC	unassigned	HomC	HomC	unassign	HomC	Unknown	RepC
preFC	RepC	Unknown	RepC	RepC	HomC	RepC	RepC	RepC	RepC	RepC	RepC	RepC	unassigned	RepC	HomC	unassign	HomC	Unknown	RepC
RepC	RepC	RepC	RepC	RepC	unassigned	unassigned	RepC	unassigned	RepC	RepC	RepC	RepC	preFC	RepC	HomC	unassign	HomC	RepC	RepC
preFC	RepC	Unknown	preFC	preFC	preHTC	unassigned	preFC	unassigned	preFC	preFC	preFC	ambiguous	preFC	preHTC	HomC	unassign	preHTC	Unknown	preFC
RepC	RepC	Unknown	Node1	HomC	HomC	unassigned	unassigned	HomC	HomC	HomC	RepC	HomC	unassigned	HomC	HomC	unassign	HomC	preFC	RepC
preFC	preFC	Unknown	preFC	preFC	RegC	unassigned	preFC	RegC	preFC	preFC	RepC	ambiguous	unassigned	RegC	HomC	unassign	RegC	Unknown	preFC
preHTC	preHTC	Unknown	preHTC	preHTC	HomC	unassigned	preHTC	unassigned	preHTC	HomC	preHTC	ambiguous	unassigned	preHTC	HomC	HomC	HomC	RepC	preHTC
preFC	RepC	Unknown	RepC	RepC	unassigned	unassigned	RepC	RepC	RepC	RepC	RepC	RepC	preFC	HomC	RepC	unassign	HomC	Unknown	preFC
HomC	HomC	Unknown	preHTC	preHTC	HomC	preHTC	preHTC	HomC	HomC	HomC	preHTC	HomC	unassigned	HomC	HomC	HomC	HomC	preHTC	preHTC
preFC	RepC	Unknown	RepC	RepC	RepC	unassigned	RepC	RepC	preFC	preFC	RepC	ambiguous	unassigned	RepC	HomC	unassign	RepC	Unknown	preFC
FC	FC	Unknown	FC	FC	preFC	unassigned	FC	FC	FC	preFC	FC	FC	preFC	FC	RegC	unassign	FC	Unknown	FC
preFC	preFC	FC	Node5	FC	preFC	unassigned	FC	RegC	FC	FC	FC	FC	unassigned	Unresolved_cell	RegC	unassign	FC	Unknown	FC
preFC	RepC	Unknown	preFC	RepC	HomC	preFC	preFC	HomC	preFC	preFC	RepC	ambiguous	unassigned	RegC	HomC	unassign	RegC	Unknown	preFC
RepC	RepC	Unknown	RepC	RepC	HomC	unassigned	RepC	HomC	RepC	RepC	RepC	RepC	RepC	RepC	HomC	HomC	HomC	RepC	RepC
preHTC	HTC	HTC	preHTC	HTC	preHTC	unassigned	HTC	HTC	HTC	HTC	preHTC	HTC	HTC	HTC	HomC	HTC	HTC	Unknown	HTC
preFC	preFC	preFC	preFC	preFC	RegC	preFC	preFC	RegC	preFC	preFC	preFC	RegC	RegC	RegC	RegC	unassign	RegC	Unknown	preFC
HomC	HTC	HomC	preHTC	preHTC	preHTC	preHTC	preHTC	HomC	HomC	HomC	preHTC	HomC	unassigned	HomC	HomC	HomC	HomC	Unknown	preHTC
preFC	RepC	RepC	preFC	preFC	RegC	unassigned	preFC	unassigned	preFC	preFC	RepC	ambiguous	unassigned	RegC	HomC	unassign	HomC	RepC	RepC
FC	FC	FC	FC	FC	FC	FC	FC	FC	FC	FC	FC	FC	unassigned	FC	RepC	preFC	preFC	Unknown	FC
preHTC	HTC	HTC	Unassigned	preHTC	HTC	unassigned	preHTC	HTC	HTC	HTC	preHTC	HTC	HTC	HTC	HTC	HTC	HTC	HTC	preHTC
HomC	HomC	HomC	HomC	HomC	HomC	unassigned	preHTC	HomC	HomC	HomC	preHTC	HomC	unassigned	HomC	HomC	HomC	HomC	Unknown	HomC
preFC	preFC	RepC	RepC	RepC	HomC	unassigned	RepC	HomC	preFC	preFC	RepC	ambiguous	unassigned	Unresolved_cell	HomC	unassign	HomC	Unknown	RepC
preHTC	HomC	Unknown	preHTC	preHTC	HomC	preHTC	preHTC	HomC	preHTC	preHTC	preHTC	ambiguous	unassigned	preHTC	HomC	HomC	HomC	preHTC	preHTC
RegC	RegC	RegC	RegC	RegC	RegC	RegC	RegC	RegC	RegC	RegC	RegC	RegC	RegC	RegC	RegC	unassign	FC	Unknown	preFC
preFC	RepC	Unknown	RepC	RepC	HomC	RepC	RepC	RepC	RepC	RepC	RepC	RepC	RepC	RepC	HomC	unassign	HomC	RepC	RepC
HomC	HomC	Unknown	Node2	preHTC	HomC	preHTC	preHTC	HomC	HomC	HomC	preHTC	HomC	HomC	HomC	HomC	HomC	HomC	RepC	RepC
preHTC	preHTC	Unknown	RepC	preHTC	preHTC	unassigned	RepC	unassigned	RepC	RepC	RepC	ambiguous	RepC	preHTC	HomC	unassign	HomC	Unknown	RepC
preFC	preFC	preFC	Node5	FC	preFC	preFC	FC	unassigned	preFC	preFC	FC	FC	unassigned	RepC	RepC	unassign	FC	Unknown	preFC
RepC	RepC	RepC	RepC	RepC	HomC	unassigned	RepC	RepC	RepC	RepC	RepC	RepC	RepC	RepC	HomC	unassign	HomC	Unknown	RepC
RegC	RegC	preFC	preFC	RegC	HomC	unassigned	preFC	RegC	RegC	RegC	preFC	ambiguous	unassigned	RegC	RegC	unassign	RegC	Unknown	preFC
preFC	preFC	RegC	preFC	preFC	RegC	unassigned	preFC	RegC	preFC	RegC	preFC	RegC	unassigned	RegC	RegC	unassign	RegC	Unknown	preFC
preFC	FC	Unknown	preFC	FC	preFC	preFC	FC	unassigned	preFC	preFC	FC	FC	unassigned	RegC	RegC	unassign	RegC	Unknown	FC
preFC	RepC	Unknown	RepC	RepC	RepC	unassigned	RepC	RepC	preFC	RepC	RepC	preFC	unassigned	RepC	HomC	unassign	RepC	Unknown	RepC
preFC	preFC	RegC	preFC	preFC	RegC	unassigned	preFC	RegC	preFC	preFC	preFC	preFC	unassigned	RegC	RegC	unassign	RegC	Unknown	preFC
RepC	RepC	HomC	Node2	RepC	HomC	RepC	unassigned	HomC	HomC	HomC	RepC	RepC	unassigned	HomC	HomC	HomC	HomC	Unknown	RepC
preFC	preFC	Unknown	Node2	RepC	HTC	unassigned	preHTC	unassigned	preFC	RepC	preHTC	ambiguous	unassigned	preHTC	HomC	unassign	HomC	Unknown	FC
RepC	RepC	HomC	RepC	RepC	HomC	RepC	RepC	HomC	RepC	RepC	RepC	RepC	HomC	HomC	HomC	HomC	HomC	RepC	RepC
preFC	preFC	RepC	preFC	preFC	RegC	unassigned	preFC	unassigned	preFC	RegC	preFC	preFC	preFC	RegC	RegC	unassign	RegC	preFC	preFC
preFC	RepC	RepC	Node1	preFC	RegC	unassigned	RepC	HomC	RepC	preFC	RepC	ambiguous	preFC	preHTC	RepC	unassign	preHTC	Unknown	RepC
preFC	preFC	RepC	preFC	RepC	RepC	unassigned	RepC	unassigned	preFC	preFC	RepC	ambiguous	RepC	preHTC	HomC	unassign	HomC	Unknown	preFC
RepC	RepC	Unknown	preHTC	RepC	preHTC	unassigned	preHTC	HomC	RepC	HomC	RepC	ambiguous	unassigned	RegC	HomC	unassign	HomC	preHTC	RepC
RepC	RepC	RepC	RepC	RepC	HomC	unassigned	RepC	HomC	RepC	RepC	RepC	ambiguous	RepC	HomC	HomC	unassign	HomC	RepC	RepC
preHTC	preHTC	Unknown	preHTC	preHTC	HTC	unassigned	preHTC	unassigned	HomC	RepC	preHTC	ambiguous	unassigned	HTC	HomC	HomC	HTC	HTC	RepC
preFC	preFC	Unknown	Node5	preFC	RegC	preFC	FC	FC	preFC	preFC	FC	FC	unassigned	preFC	RepC	unassign	preFC	Unknown	preFC
preHTC	preHTC	HomC	preHTC	preHTC	HomC	unassigned	preHTC	HomC	HomC	preHTC	preHTC	HomC	HomC	preHTC	HomC	HomC	HomC	Unknown	preHTC
HomC	HTC	Unknown	HomC	HomC	HomC	unassigned	HomC	HomC	HomC	HomC	HomC	HomC	unassigned	HomC	HomC	HomC	HomC	HomC	HomC
RepC	RepC	Unknown	RepC	RepC	HomC	unassigned	RepC	HomC	RepC	HomC	RepC	ambiguous	unassigned	HomC	HomC	unassign	HomC	Unknown	RepC
preHTC	preHTC	HTC	preHTC	preHTC	HTC	unassigned	preHTC	HTC	preHTC	HTC	preHTC	ambiguous	HTC	HTC	preHTC	HTC	HTC	Unknown	preHTC
HomC	HomC	HomC	Unassigned	preHTC	HomC	unassigned	preHTC	HomC	HomC	HomC	preHTC	HomC	HomC	HomC	HomC	HomC	HomC	preHTC	HomC
RepC	RepC	Unknown	preFC	RepC	HomC	unassigned	preFC	unassigned	RepC	RepC	RepC	ambiguous	unassigned	RegC	HomC	unassign	HomC	RepC	preFC
RepC	RepC	HomC	preHTC	preHTC	HomC	preHTC	preHTC	HomC	preHTC	HomC	RepC	HomC	unassigned	HTC	HomC	HomC	HomC	preHTC	RepC
RepC	RepC	Unknown	RepC	RepC	HomC	RepC	RepC	HomC	RepC	RepC	preHTC	ambiguous	unassigned	preHTC	HomC	HomC	HomC	Unknown	preHTC
RepC	RepC	HomC	RepC	HomC	HomC	unassigned	preHTC	HomC	HomC	RepC	RepC	HomC	unassigned	preHTC	HomC	HomC	HomC	RepC	RepC
preHTC	RegC	Unknown	Node3	RegC	RegC	unassigned	RegC	RegC	RegC	RegC	preHTC	HomC	unassigned	RegC	HomC	unassign	RegC	Unknown	RepC
preFC	preFC	preFC	preFC	RepC	RepC	RepC	RepC	unassigned	preFC	preFC	RepC	ambiguous	unassigned	preHTC	HomC	unassign	HomC	Unknown	preFC
preFC	preFC	preFC	Node5	preFC	unassigned	unassigned	RepC	RepC	preFC	preFC	RepC	ambiguous	unassigned	RegC	HomC	unassign	RepC	Unknown	preFC
RepC	RepC	Unknown	RepC	RepC	HomC	unassigned	RepC	HomC	HomC	HomC	RepC	HomC	RepC	HomC	HomC	unassign	HomC	Unknown	RepC
preFC	RegC	Unknown	RegC	RegC	RegC	unassigned	preFC	RegC	RegC	RegC	RegC	ambiguous	RegC	RegC	HomC	unassign	RegC	preFC	preFC
preFC	preFC	Unknown	preFC	RepC	RepC	unassigned	preFC	unassigned	preFC	RepC	RepC	ambiguous	unassigned	RegC	HomC	unassign	RegC	Unknown	preFC
preHTC	preHTC	Unknown	preHTC	preHTC	preHTC	preHTC	preHTC	HTC	preHTC	preHTC	preHTC	ambiguous	unassigned	preHTC	HomC	HomC	HomC	HTC	preHTC
RepC	RepC	Unknown	Unassigned	RepC	HomC	unassigned	preHTC	HomC	HomC	RepC	RepC	ambiguous	unassigned	preHTC	HomC	unassign	HomC	Unknown	RepC
preFC	RepC	Unknown	RepC	RepC	HomC	RepC	RepC	unassigned	preFC	RepC	RepC	ambiguous	unassigned	HomC	HomC	unassign	HomC	Unknown	RepC
HomC	HomC	HomC	preHTC	preHTC	HomC	unassigned	preHTC	HomC	HomC	HomC	preHTC	HomC	HomC	HomC	HomC	HomC	HomC	preHTC	HomC
HomC	HomC	HomC	HomC	HomC	HomC	unassigned	preHTC	HomC	HomC	HomC	preHTC	HomC	HomC	HomC	HomC	HomC	HomC	Unknown	HomC
FC	preFC	preFC	RepC	FC	RepC	unassigned	RepC	FC	preFC	preFC	FC	ambiguous	unassigned	preFC	preFC	unassign	preFC	Unknown	preFC
preFC	preFC	RepC	preFC	RepC	RepC	unassigned	preFC	unassigned	RepC	RegC	RepC	ambiguous	unassigned	RegC	HomC	unassign	HomC	Unknown	preFC
RepC	RepC	Unknown	RepC	preFC	HomC	RepC	preFC	HomC	HomC	HomC	RepC	HomC	unassigned	RegC	HomC	unassign	RegC	Unknown	RepC
RepC	RepC	Unknown	RepC	RepC	HomC	RepC	RepC	HomC	RepC	RepC	RepC	HomC	unassigned	HomC	HomC	unassign	HomC	Unknown	RepC
preHTC	preHTC	Unknown	preHTC	preHTC	preHTC	preHTC	preHTC	HTC	preHTC	preHTC	preHTC	preHTC	unassigned	preHTC	HomC	HomC	unknown	preHTC	preHTC
preHTC	HTC	HTC	HTC	preHTC	preHTC	preHTC	preHTC	HTC	HTC	HTC	preHTC	HTC	HTC	HTC	HTC	HTC	HTC	HTC	preHTC
FC	FC	FC	Node5	FC	RegC	unassigned	FC	RegC	FC	preFC	FC	FC	FC	RepC	RegC	FC	RepC	Unknown	FC
preFC	preFC	Unknown	Node5	FC	RepC	unassigned	FC	unassigned	preFC	preFC	preFC	FC	unassigned	RepC	RepC	unassign	RepC	Unknown	preFC
preFC	RepC	RepC	RepC	RepC	HomC	unassigned	RepC	RepC	RepC	RepC	RepC	RepC	unassigned	RepC	HomC	unassign	RepC	Unknown	preFC
HomC	preHTC	Unknown	preHTC	preHTC	preHTC	unassigned	preHTC	HomC	preHTC	HomC	preHTC	HomC	unassigned	HomC	HomC	HomC	HomC	preHTC	preHTC
preFC	RepC	Unknown	RepC	RepC	RepC	unassigned	RepC	RepC	RepC	RepC	RepC	RepC	unassigned	RepC	RepC	unassign	RepC	Unknown	preFC
preFC	preFC	preFC	RepC	preFC	unassigned	unassigned	preFC	RepC	preFC	preFC	RepC	RepC	preFC	RepC	RepC	unassign	RepC	Unknown	preFC
preFC	preFC	Unknown	preFC	preHTC	HomC	unassigned	HomC	unassigned	preHTC	RegC	preHTC	ambiguous	unassigned	RegC	HomC	HTC	RegC	preHTC	RepC
preHTC	preHTC	Unknown	preHTC	preHTC	HomC	unassigned	preHTC	HomC	preHTC	preHTC	preHTC	ambiguous	unassigned	preHTC	HomC	HomC	HomC	preHTC	preHTC
preHTC	preHTC	preHTC	preHTC	preHTC	HomC	preHTC	preHTC	HomC	preHTC	HomC	preHTC	HTC	unassigned	HomC	HomC	HomC	HomC	Unknown	preHTC
RepC	RepC	RepC	RepC	RepC	HomC	unassigned	RepC	HomC	RepC	HomC	RepC	RepC	unassigned	HomC	HomC	HomC	HomC	RepC	RepC
preHTC	preHTC	HomC	preHTC	preHTC	HomC	unassigned	preHTC	HTC	preHTC	HomC	preHTC	preHTC	unassigned	HomC	HomC	HomC	HomC	RepC	preHTC
preHTC	HomC	HomC	RepC	preHTC	HomC	RepC	preHTC	HomC	HomC	RepC	preHTC	HomC	unassigned	HTC	HomC	HomC	HomC	Unknown	RepC
preHTC	HomC	HomC	preHTC	preHTC	preHTC	unassigned	preHTC	HomC	HTC	HomC	preHTC	ambiguous	unassigned	HomC	HomC	HomC	HomC	preHTC	preHTC
RepC	RepC	Unknown	RepC	RepC	HomC	unassigned	RepC	HomC	RepC	RepC	RepC	RepC	RepC	HomC	HomC	unassign	HomC	Unknown	RepC
preFC	preFC	preFC	preFC	preFC	RegC	preFC	preFC	RegC	preFC	preFC	preFC	preFC	unassigned	RegC	RegC	unassign	preFC	Unknown	preFC
FC	preFC	HTC	Node4	FC	HTC	unassigned	unassigned	FC	FC	HTC	FC	FC	HTC	HTC	preFC	FC	HTC	Unknown	FC
preFC	preFC	preFC	preFC	RepC	RepC	preFC	preFC	unassigned	preFC	preFC	RepC	ambiguous	unassigned	RegC	HomC	unassign	RegC	Unknown	preFC
HomC	HomC	HomC	RepC	HomC	HomC	unassigned	RepC	HomC	HomC	HomC	RepC	HomC	unassigned	HomC	HomC	HomC	HomC	RepC	RepC
RepC	RepC	RepC	RepC	RepC	HomC	unassigned	RepC	HomC	RepC	RepC	RepC	RepC	RepC	RepC	HomC	unassign	HomC	RepC	RepC
RepC	preHTC	HomC	Unassigned	preHTC	HomC	unassigned	preHTC	HomC	HomC	HomC	preHTC	HomC	unassigned	HomC	HomC	HomC	HomC	RepC	HomC
preFC	RepC	RepC	preFC	preFC	HomC	preFC	unassigned	unassigned	preFC	preFC	preFC	preFC	unassigned	RegC	HomC	unassign	FC	Unknown	preFC
HomC	HomC	HomC	preHTC	HomC	HomC	preHTC	preHTC	HomC	HomC	HomC	RepC	HomC	HomC	HomC	HomC	HomC	HomC	preHTC	RepC
preHTC	preHTC	preHTC	preHTC	preHTC	HomC	preHTC	preHTC	preHTC	preHTC	HTC	preHTC	ambiguous	unassigned	preHTC	HomC	HomC	HomC	Unknown	preHTC
preFC	preFC	preFC	FC	FC	RegC	preFC	FC	FC	preFC	preFC	FC	FC	preFC	Unresolved_cell	RepC	unassign	preFC	Unknown	preFC
preFC	RepC	Unknown	RepC	RepC	HomC	unassigned	preFC	unassigned	RepC	RepC	RepC	RepC	unassigned	HomC	HomC	unassign	HomC	preFC	RepC
HomC	HomC	HomC	Unassigned	HomC	HomC	unassigned	preHTC	HomC	HomC	HomC	preHTC	HomC	HomC	HomC	HomC	HomC	HomC	RepC	HomC
RepC	RepC	RepC	RepC	RepC	HomC	RepC	RepC	HomC	RepC	RepC	RepC	RepC	RepC	HomC	HomC	unassign	HomC	Unknown	RepC
RepC	RepC	Unknown	RepC	RepC	RegC	RepC	RepC	HomC	RepC	RepC	RepC	RepC	unassigned	RepC	HomC	unassign	unknown	RepC	RepC
preFC	preFC	Unknown	preFC	preFC	preHTC	preFC	preFC	FC	preFC	preFC	preFC	ambiguous	unassigned	FC	HomC	unassign	preFC	Unknown	preFC
FC	FC	Unknown	FC	FC	preFC	unassigned	FC	RegC	FC	FC	FC	FC	FC	Unresolved_cell	preFC	FC	FC	Unknown	FC
HomC	HomC	Unknown	HomC	preHTC	HomC	preHTC	preHTC	HomC	HomC	HomC	preHTC	ambiguous	unassigned	HomC	HomC	HomC	HomC	Unknown	HomC
preFC	RegC	preFC	preFC	RegC	RegC	preFC	preFC	RegC	RegC	preFC	preFC	RegC	unassigned	RegC	RegC	unassign	RegC	Unknown	preFC
HomC	HomC	HomC	HomC	HomC	HomC	unassigned	HomC	HomC	HomC	HomC	HomC	HomC	HomC	HomC	HomC	HomC	HomC	Unknown	HomC
preFC	preFC	Unknown	preFC	preFC	RegC	unassigned	preFC	RegC	RegC	preFC	preFC	ambiguous	preFC	RegC	RegC	unassign	RegC	Unknown	preFC
RepC	RepC	Unknown	RepC	RepC	HomC	unassigned	RepC	HomC	RepC	RepC	RepC	RepC	unassigned	HomC	HomC	unassign	HomC	RepC	RepC
FC	preFC	Unknown	Node5	preFC	HTC	unassigned	RepC	RepC	preFC	RepC	RepC	FC	preFC	HTC	RepC	HTC	FC	Unknown	preFC
preFC	preFC	Unknown	preFC	preFC	RepC	unassigned	FC	unassigned	preFC	preFC	preFC	preFC	unassigned	RepC	RepC	unassign	RepC	Unknown	preFC
preFC	RepC	Unknown	RepC	RepC	preHTC	RepC	RepC	HomC	RepC	RepC	RepC	RepC	RepC	RepC	HomC	unassign	HomC	RepC	RepC
HomC	HomC	HomC	preHTC	preHTC	HomC	preHTC	preHTC	HomC	preHTC	HomC	preHTC	HomC	HomC	HomC	HomC	HomC	HomC	preHTC	HomC
RepC	RepC	RepC	RepC	RepC	HomC	unassigned	RepC	HomC	RepC	RepC	RepC	RepC	RepC	RepC	HomC	unassign	HomC	RepC	RepC
HomC	HomC	HomC	RepC	HomC	HomC	unassigned	RepC	HomC	HomC	HomC	HomC	HomC	HomC	HomC	HomC	HomC	HomC	RepC	HomC
preFC	preFC	preFC	FC	FC	RepC	preFC	FC	RegC	preFC	preFC	preFC	FC	unassigned	RepC	RepC	unassign	FC	Unknown	preFC
preHTC	preHTC	Unknown	preHTC	preHTC	preHTC	preHTC	preHTC	HomC	preHTC	preHTC	preHTC	preHTC	unassigned	preHTC	HomC	HomC	preHTC	preHTC	preHTC
preFC	preFC	Unknown	preFC	preFC	RegC	preFC	FC	RegC	preFC	preFC	preFC	FC	preFC	RegC	RegC	unassign	RegC	Unknown	preFC
preFC	RepC	preFC	RepC	RepC	RepC	RepC	RepC	RepC	RepC	RepC	RepC	ambiguous	RepC	HomC	HomC	unassign	HomC	Unknown	preFC
RepC	HomC	Unknown	RepC	HomC	HomC	unassigned	RepC	HomC	HomC	HomC	RepC	ambiguous	HomC	HomC	HomC	HomC	HomC	RepC	RepC
FC	preFC	FC	Node5	FC	RegC	unassigned	FC	RegC	FC	FC	FC	FC	unassigned	FC	preFC	unassign	preFC	Unknown	FC
RepC	RepC	HomC	Unassigned	RepC	HomC	unassigned	preHTC	HomC	HomC	HomC	preHTC	ambiguous	unassigned	HomC	HomC	HomC	HomC	Unknown	RepC
preFC	RepC	Unknown	RepC	preHTC	HomC	unassigned	preHTC	unassigned	HomC	RepC	preHTC	ambiguous	unassigned	preHTC	HomC	HomC	preHTC	Unknown	RepC
HomC	HomC	HomC	preHTC	preHTC	HomC	preHTC	preHTC	HomC	HomC	HomC	preHTC	ambiguous	unassigned	HomC	HomC	HomC	HomC	RepC	RepC
preFC	preFC	preFC	preFC	preFC	RegC	preFC	preFC	RegC	preFC	preFC	preFC	FC	preFC	preHTC	RegC	unassign	preFC	Unknown	preFC
FC	preFC	Unknown	Node5	FC	preFC	unassigned	FC	RegC	FC	preFC	FC	FC	unassigned	Unresolved_cell	preFC	FC	preFC	Unknown	FC
preHTC	HTC	HTC	HTC	HTC	HTC	unassigned	HTC	HTC	HTC	HTC	HTC	HTC	HTC	HTC	HTC	HTC	HTC	Unknown	preHTC
RepC	RegC	Unknown	HomC	RepC	HomC	unassigned	unassigned	HomC	RegC	HomC	RepC	ambiguous	unassigned	Unresolved_cell	HomC	unassign	HomC	Unknown	HomC
RepC	RepC	Unknown	RepC	RepC	HomC	unassigned	RepC	RepC	RepC	RepC	RepC	RepC	unassigned	RepC	HomC	unassign	HomC	Unknown	RepC
preFC	preFC	Unknown	preFC	preFC	RepC	preFC	preFC	RegC	preFC	preFC	preFC	preFC	RegC	RegC	HomC	unassign	RegC	Unknown	preFC
preFC	RepC	Unknown	preFC	preFC	HomC	unassigned	preHTC	HomC	HomC	HomC	RepC	HomC	unassigned	HomC	HomC	unassign	HomC	Unknown	RepC
RepC	RepC	RepC	RepC	RepC	HomC	unassigned	RepC	RepC	RepC	RepC	RepC	RepC	RepC	RepC	HomC	unassign	RepC	RepC	RepC
preFC	RepC	preFC	RepC	RepC	HomC	RepC	RepC	RepC	RepC	RepC	RepC	RepC	unassigned	HomC	HomC	unassign	HomC	RepC	RepC
preFC	preFC	preFC	Node5	preFC	preFC	preFC	FC	preFC	preFC	preFC	preFC	FC	unassigned	preHTC	RepC	unassign	preFC	Unknown	preFC
RepC	RepC	Unknown	RepC	RepC	preHTC	unassigned	RepC	HomC	RepC	RepC	RepC	RepC	RepC	RepC	HomC	unassign	HomC	RepC	RepC
preFC	RepC	RepC	RepC	RepC	HomC	RepC	RepC	unassigned	RepC	RepC	RepC	RepC	unassigned	Unresolved_cell	HomC	unassign	HomC	RepC	RepC
HomC	HomC	HomC	Node2	HomC	HomC	unassigned	RepC	HomC	HomC	HomC	RepC	HomC	HomC	HomC	HomC	HomC	HomC	RepC	HomC
HomC	HomC	HomC	HomC	HomC	HomC	unassigned	preHTC	HomC	HomC	HomC	HomC	HomC	HomC	HomC	HomC	HomC	HomC	RepC	HomC
HomC	HomC	Unknown	preHTC	HomC	HomC	preHTC	HomC	HomC	HomC	HomC	HomC	HomC	unassigned	HomC	HomC	HomC	HomC	preHTC	HomC
preFC	preFC	preFC	Node1	preFC	HomC	unassigned	preFC	RegC	preFC	RegC	preFC	RegC	unassigned	RegC	HomC	unassign	RegC	Unknown	preFC
HomC	preHTC	HomC	HomC	preHTC	HomC	unassigned	preHTC	HomC	HomC	HomC	preHTC	HomC	unassigned	HomC	HomC	HomC	HomC	Unknown	RepC
preFC	RepC	Unknown	RepC	RepC	HomC	unassigned	RepC	RepC	RepC	RepC	RepC	RepC	unassigned	HomC	HomC	unassign	HomC	Unknown	RepC
RepC	RepC	RepC	RepC	RepC	HomC	unassigned	preHTC	HomC	HomC	RepC	RepC	HTC	unassigned	HTC	HomC	HomC	HomC	RepC	RepC
preHTC	HomC	HomC	preHTC	preHTC	HomC	unassigned	preHTC	HomC	HomC	HomC	preHTC	HomC	HomC	HomC	HomC	HomC	HomC	preHTC	HomC
preFC	preFC	preFC	Node5	preFC	RegC	preFC	FC	unassigned	preFC	preFC	FC	FC	unassigned	RegC	RegC	unassign	RegC	Unknown	preFC
preFC	RepC	Unknown	preFC	RepC	RepC	unassigned	RepC	RepC	preFC	preFC	RepC	RepC	unassigned	RepC	HomC	unassign	RepC	Unknown	preFC
RepC	RepC	Unknown	RepC	RepC	HomC	unassigned	RepC	HomC	HomC	HomC	RepC	HomC	RepC	HomC	HomC	unassign	HomC	Unknown	RepC
preHTC	HomC	Unknown	HomC	HomC	HomC	unassigned	preHTC	HomC	HomC	HomC	preHTC	HomC	HomC	HomC	HomC	HomC	HomC	preHTC	RepC
preFC	preFC	preFC	preFC	preFC	preFC	preFC	preFC	RegC	preFC	preFC	preFC	ambiguous	preFC	RegC	RepC	unassign	RegC	Unknown	preFC
preHTC	RepC	HomC	HomC	RepC	HomC	preHTC	preHTC	HomC	HomC	HomC	RepC	HomC	unassigned	HomC	HomC	HomC	HomC	Unknown	RepC
preHTC	preHTC	Unknown	preHTC	preHTC	preHTC	unassigned	preHTC	HTC	HTC	HTC	preHTC	ambiguous	HTC	preHTC	HomC	HomC	HomC	HTC	preHTC
preFC	preFC	Unknown	preFC	preFC	RepC	preFC	preFC	unassigned	preFC	preFC	RepC	preFC	unassigned	preHTC	HomC	unassign	HomC	Unknown	preFC
FC	preFC	Unknown	Node5	preFC	RegC	unassigned	FC	RegC	RegC	preFC	FC	RegC	unassigned	Unresolved_cell	RegC	unassign	unknown	Unknown	FC
HomC	HomC	HomC	RepC	RepC	HomC	RepC	RepC	HomC	RepC	RepC	RepC	HomC	RepC	HomC	HomC	HomC	HomC	RepC	HomC
preHTC	preHTC	Unknown	preHTC	preHTC	preHTC	preHTC	preHTC	HomC	preHTC	HomC	preHTC	preHTC	unassigned	preHTC	HomC	HomC	HomC	preHTC	preHTC
HomC	preHTC	Unknown	preHTC	preHTC	HomC	preHTC	preHTC	HomC	HomC	HTC	preHTC	ambiguous	unassigned	HomC	HomC	HomC	HomC	preFC	preHTC
FC	preFC	FC	Node5	FC	preFC	unassigned	FC	RegC	FC	FC	FC	FC	unassigned	Unresolved_cell	preFC	unassign	FC	Unknown	FC
preFC	preFC	Unknown	preFC	preFC	preFC	preFC	preFC	preFC	preFC	preFC	preFC	preFC	preFC	Unresolved_cell	RepC	unassign	FC	Unknown	preFC
preFC	RepC	Unknown	RepC	RepC	HomC	RepC	RepC	HomC	RepC	RepC	RepC	RepC	unassigned	RepC	HomC	unassign	HomC	Unknown	RepC
preHTC	preHTC	Unknown	Unassigned	preHTC	HomC	preHTC	preHTC	unassigned	preHTC	preHTC	preHTC	ambiguous	unassigned	preHTC	HomC	HTC	HomC	preHTC	preHTC
preHTC	preHTC	HomC	preHTC	preHTC	preHTC	preHTC	preHTC	HomC	HomC	HomC	preHTC	ambiguous	unassigned	HomC	HomC	HomC	HomC	preHTC	preHTC
preFC	preFC	preFC	preFC	RepC	RepC	unassigned	RepC	RepC	preFC	preFC	RepC	ambiguous	preFC	RepC	RepC	unassign	RepC	Unknown	preFC
preFC	RepC	RepC	RepC	RepC	RepC	unassigned	RepC	RepC	preFC	RepC	RepC	RepC	unassigned	RepC	HomC	unassign	RepC	RepC	preFC
RepC	RepC	RepC	RepC	RepC	HomC	unassigned	RepC	HomC	RepC	RepC	RepC	ambiguous	unassigned	RepC	HomC	unassign	HomC	RepC	RepC
FC	preFC	preFC	preFC	FC	preFC	preFC	FC	preFC	preFC	preFC	preFC	FC	unassigned	preFC	RepC	preFC	FC	Unknown	preFC
HomC	HomC	HomC	Unassigned	HomC	HomC	unassigned	preHTC	HomC	HomC	HomC	preHTC	HomC	unassigned	HomC	HomC	HomC	HomC	preHTC	RepC
preFC	preFC	preFC	Node5	preFC	RegC	unassigned	FC	RegC	preFC	preFC	preFC	ambiguous	unassigned	RepC	RegC	unassign	RepC	Unknown	preFC
RepC	RepC	Unknown	preFC	preFC	HomC	unassigned	preFC	HomC	RepC	preFC	RepC	ambiguous	unassigned	RepC	RepC	unassign	RepC	Unknown	preFC
preFC	preFC	Unknown	preFC	FC	unassigned	preFC	FC	unassigned	preFC	preFC	FC	ambiguous	unassigned	RegC	RegC	unassign	RegC	Unknown	preFC
RepC	RepC	RepC	RepC	RepC	HomC	RepC	RepC	RegC	RepC	HomC	RepC	RepC	unassigned	HomC	HomC	unassign	HomC	RepC	RepC
preFC	RepC	Unknown	preFC	RepC	RepC	unassigned	RepC	unassigned	RepC	RepC	RepC	RepC	unassigned	RegC	HomC	unassign	HomC	Unknown	RepC
FC	preFC	FC	FC	FC	RegC	unassigned	FC	FC	FC	preFC	preFC	FC	unassigned	FC	RegC	unassign	FC	Unknown	FC
preFC	preFC	Unknown	preFC	preFC	preHTC	preFC	RepC	unassigned	preFC	preFC	FC	preFC	unassigned	preHTC	RegC	HTC	preHTC	Unknown	preFC
preFC	preFC	preFC	Node5	preFC	unassigned	unassigned	RepC	unassigned	RepC	preFC	RepC	ambiguous	preFC	Unresolved_cell	RegC	unassign	unknown	RepC	preFC
preFC	preFC	preFC	preFC	preFC	RegC	preFC	preFC	unassigned	preFC	preFC	preFC	preFC	unassigned	RegC	RegC	unassign	preHTC	Unknown	preFC
preFC	preFC	Unknown	preFC	preFC	HTC	unassigned	RepC	unassigned	preFC	HTC	RepC	ambiguous	unassigned	HTC	HomC	unassign	HTC	Unknown	preFC
HomC	HomC	Unknown	Unassigned	preHTC	HomC	unassigned	preHTC	HomC	HomC	HomC	preHTC	HomC	HomC	HomC	HomC	HomC	HomC	Unknown	HomC
preHTC	preHTC	HTC	preHTC	preHTC	preHTC	preHTC	preHTC	HTC	preHTC	HTC	preHTC	preHTC	HTC	HTC	HomC	HomC	HTC	Unknown	preHTC
RepC	RepC	HomC	RepC	RepC	HomC	unassigned	RepC	HomC	RepC	RepC	RepC	HomC	RepC	HomC	HomC	unassign	HomC	Unknown	RepC
preHTC	preHTC	HTC	HTC	preHTC	HTC	unassigned	preHTC	HTC	preHTC	HTC	preHTC	HTC	HTC	HTC	preHTC	HTC	HTC	HTC	preHTC
RepC	RepC	RepC	RepC	RepC	HomC	RepC	RepC	HomC	RepC	RepC	RepC	RepC	RepC	HomC	HomC	unassign	HomC	RepC	RepC
RepC	RepC	RepC	RepC	RepC	HomC	unassigned	RepC	HomC	RepC	RepC	RepC	HomC	RepC	HomC	HomC	unassign	HomC	Unknown	RepC
RepC	preFC	preFC	preFC	RepC	RegC	unassigned	RepC	unassigned	HomC	RegC	RepC	ambiguous	unassigned	Unresolved_cell	HomC	unassign	HomC	preFC	RepC
FC	FC	Unknown	FC	FC	FC	unassigned	FC	FC	FC	preFC	FC	FC	unassigned	preFC	preFC	unassign	FC	Unknown	FC
preHTC	preHTC	Unknown	preHTC	preHTC	HomC	preHTC	preHTC	unassigned	HomC	preHTC	preHTC	preHTC	unassigned	preHTC	HomC	HomC	HomC	preHTC	preHTC
FC	preFC	Unknown	FC	FC	RegC	unassigned	FC	RegC	RegC	FC	preFC	FC	unassigned	Unresolved_cell	RegC	unassign	FC	Unknown	preFC
FC	preFC	Unknown	Node5	preFC	unassigned	unassigned	FC	RegC	RegC	RegC	preFC	RegC	unassigned	Unresolved_cell	preFC	unassign	unknown	FC	preFC
preHTC	preHTC	HTC	preHTC	preHTC	HTC	preHTC	preHTC	HTC	preHTC	HTC	preHTC	preHTC	HTC	preHTC	HTC	HTC	HTC	preHTC	preHTC
preHTC	preHTC	Unknown	HTC	preHTC	preHTC	unassigned	preHTC	HTC	HTC	HTC	preHTC	HTC	unassigned	HTC	HomC	HomC	unknown	HTC	preHTC
FC	preFC	Unknown	FC	FC	preFC	unassigned	FC	RegC	FC	preFC	FC	FC	preFC	Unresolved_cell	preFC	unassign	preFC	Unknown	FC
preFC	preFC	preFC	preFC	preFC	RepC	preFC	preFC	FC	preFC	preFC	preFC	ambiguous	unassigned	Unresolved_cell	RepC	unassign	preFC	Unknown	preFC
preFC	preFC	Unknown	FC	FC	unassigned	unassigned	RepC	FC	preFC	preFC	RepC	preFC	unassigned	preFC	RepC	unassign	preFC	Unknown	preFC
HomC	HomC	HomC	preHTC	HomC	HomC	preHTC	preHTC	HomC	HomC	HomC	preHTC	HomC	unassigned	HomC	HomC	HomC	HomC	preHTC	HomC
preFC	preFC	Unknown	RepC	FC	preFC	unassigned	RepC	RepC	preFC	preFC	FC	ambiguous	unassigned	RepC	RepC	unassign	FC	Unknown	preFC
preFC	preFC	preFC	preFC	preFC	RegC	unassigned	preFC	RegC	preFC	preFC	preFC	ambiguous	unassigned	RegC	RegC	unassign	FC	Unknown	RegC
preHTC	RepC	Unknown	RepC	preHTC	HomC	unassigned	preHTC	unassigned	HomC	HomC	preHTC	ambiguous	unassigned	RegC	HomC	HomC	HomC	Unknown	RepC
HomC	HomC	HomC	preHTC	preHTC	HomC	preHTC	preHTC	HomC	HomC	HomC	preHTC	HomC	HomC	preHTC	HomC	HomC	HomC	preHTC	preHTC
RepC	RepC	RepC	RepC	RepC	RegC	unassigned	RepC	HomC	HomC	RepC	RepC	RepC	unassigned	HomC	HomC	unassign	HomC	RepC	RepC
HomC	HomC	HomC	HomC	HomC	HomC	unassigned	HomC	HomC	HomC	HomC	RepC	HomC	HomC	HomC	HomC	HomC	HomC	preFC	HomC
FC	preFC	Unknown	FC	FC	preFC	unassigned	FC	FC	preFC	FC	FC	preFC	preFC	FC	RepC	unassign	RepC	Unknown	preFC
FC	preFC	Unknown	FC	FC	FC	unassigned	FC	RegC	FC	preFC	FC	FC	RegC	preFC	RepC	unassign	preFC	FC	preFC
RepC	RepC	RepC	RepC	RepC	HomC	unassigned	RepC	unassigned	RepC	RepC	RepC	RepC	unassigned	RepC	RepC	unassign	HomC	Unknown	RepC
HomC	HomC	HomC	preHTC	preHTC	HomC	preHTC	preHTC	HomC	HomC	HomC	preHTC	HomC	HomC	HomC	HomC	HomC	HomC	RepC	HomC
preFC	RepC	preFC	preFC	preFC	HomC	unassigned	preFC	HomC	RepC	preFC	preFC	ambiguous	unassigned	preHTC	HomC	unassign	HomC	preFC	RepC
RepC	RepC	RepC	RepC	RepC	HomC	unassigned	RepC	RepC	RepC	RepC	RepC	ambiguous	unassigned	RepC	HomC	unassign	RepC	Unknown	RepC
preFC	preFC	Unknown	preFC	preFC	RegC	preFC	preFC	RegC	preFC	RegC	preFC	preFC	unassigned	RegC	RegC	unassign	RegC	Unknown	preFC
RepC	RepC	Unknown	RepC	RepC	HomC	unassigned	RepC	HomC	RepC	RepC	RepC	RepC	unassigned	HomC	HomC	HomC	HomC	RepC	RepC
preHTC	HTC	HTC	preHTC	preHTC	HomC	unassigned	preHTC	HTC	HTC	HTC	preHTC	HTC	unassigned	preHTC	HomC	HomC	HTC	Unknown	preHTC
FC	preFC	preFC	Node5	FC	RegC	preFC	FC	RegC	preFC	preFC	FC	FC	FC	preFC	preFC	unassign	preFC	RepC	FC
RepC	RepC	HomC	RepC	HomC	HomC	unassigned	RepC	HomC	HomC	HomC	RepC	HomC	unassigned	HomC	HomC	HomC	HomC	RepC	RepC
preFC	RepC	Unknown	RepC	RepC	HTC	RepC	RepC	RepC	RepC	RepC	RepC	ambiguous	unassigned	preHTC	HomC	unassign	RepC	Unknown	RepC
preFC	preFC	preFC	preFC	FC	preHTC	preFC	RepC	FC	preFC	preFC	preFC	FC	unassigned	FC	RepC	unassign	preFC	Unknown	preFC
FC	FC	FC	Node5	FC	RegC	unassigned	FC	RegC	FC	preFC	FC	FC	unassigned	Unresolved_cell	preFC	unassign	unknown	Unknown	FC
preFC	RepC	Unknown	RepC	RepC	HomC	unassigned	RepC	HomC	RepC	RepC	RepC	RepC	unassigned	HomC	HomC	unassign	HomC	Unknown	RepC
HomC	HomC	HomC	RepC	HomC	HomC	unassigned	RepC	HomC	HomC	HomC	RepC	HomC	unassigned	HomC	HomC	HomC	HomC	RepC	RepC
RepC	RepC	HomC	RepC	RepC	HomC	unassigned	RepC	HomC	RepC	RepC	RepC	RepC	RepC	RepC	HomC	HomC	HomC	RepC	RepC
preFC	preFC	Unknown	preFC	preFC	RegC	preFC	preFC	RegC	preFC	preFC	preFC	FC	unassigned	RegC	RegC	unassign	RegC	Unknown	preFC
preHTC	preHTC	Unknown	preHTC	preHTC	preHTC	preHTC	preHTC	preHTC	preHTC	HomC	preHTC	ambiguous	unassigned	preHTC	HomC	HomC	HomC	preHTC	RepC
preFC	RepC	RepC	preFC	preFC	RegC	unassigned	preFC	unassigned	RepC	RepC	preFC	ambiguous	preFC	HomC	HomC	unassign	HomC	Unknown	preFC
RepC	RepC	Unknown	RepC	RepC	HomC	unassigned	RepC	HomC	RepC	RepC	RepC	RepC	unassigned	RepC	HomC	unassign	HomC	Unknown	RepC
RepC	RepC	RepC	RepC	RepC	HomC	RepC	RepC	HomC	RepC	RepC	RepC	RepC	RepC	preHTC	HomC	unassign	HomC	Unknown	RepC
RepC	RepC	Unknown	RepC	RepC	HomC	unassigned	RepC	HomC	RepC	RepC	RepC	RepC	unassigned	HomC	HomC	unassign	HomC	preHTC	RepC
preHTC	preHTC	Unknown	preHTC	preHTC	preHTC	preHTC	preHTC	preHTC	preHTC	HTC	preHTC	ambiguous	HTC	preHTC	HomC	HomC	preHTC	Unknown	preHTC
preHTC	preHTC	Unknown	preHTC	preHTC	preHTC	preHTC	preHTC	HTC	HTC	preHTC	preHTC	ambiguous	unassigned	HTC	HomC	HomC	HomC	HTC	preHTC
preFC	preFC	RepC	Node5	FC	preFC	preFC	FC	FC	preFC	preFC	FC	FC	unassigned	preFC	RepC	unassign	preFC	Unknown	FC
FC	preFC	Unknown	Node5	FC	preFC	unassigned	FC	FC	FC	preFC	FC	FC	unassigned	FC	RegC	preFC	FC	Unknown	preFC
preFC	preFC	Unknown	RepC	RepC	HomC	RepC	RepC	unassigned	RepC	RegC	RepC	RepC	unassigned	RepC	RepC	unassign	RepC	Unknown	preFC
FC	FC	Unknown	preFC	FC	FC	preFC	FC	FC	FC	FC	FC	FC	unassigned	RegC	RepC	unassign	preFC	Unknown	FC
HomC	HomC	HomC	preHTC	preHTC	HomC	preHTC	preHTC	HomC	HomC	HomC	preHTC	HomC	HomC	HomC	HomC	HomC	HomC	RepC	preHTC
RepC	RepC	Unknown	RepC	RepC	HomC	unassigned	RepC	RepC	RepC	RepC	RepC	RepC	unassigned	RepC	HomC	unassign	RepC	Unknown	RepC
preHTC	preHTC	HTC	preHTC	preHTC	preHTC	preHTC	preHTC	HTC	preHTC	HTC	preHTC	preHTC	unassigned	HTC	preHTC	HTC	HTC	Unknown	preHTC
preFC	RepC	Unknown	RepC	RepC	unassigned	unassigned	RepC	RepC	RepC	preFC	RepC	ambiguous	unassigned	RepC	HomC	unassign	RepC	Unknown	preFC
preFC	preFC	preFC	Node5	FC	RegC	preFC	FC	FC	preFC	preFC	FC	FC	unassigned	preFC	RepC	unassign	preFC	Unknown	preFC
HomC	RepC	Unknown	RepC	preHTC	preHTC	unassigned	preHTC	HomC	HomC	HomC	RepC	HomC	unassigned	RegC	HomC	unassign	HomC	Unknown	RepC
FC	preFC	Unknown	Node5	FC	RegC	unassigned	FC	FC	FC	FC	FC	FC	unassigned	preFC	preFC	unassign	FC	Unknown	FC
RepC	RepC	RepC	Unassigned	RepC	HomC	unassigned	RepC	unassigned	RepC	RepC	RepC	ambiguous	RepC	HTC	HomC	unassign	HomC	Unknown	RepC
HomC	RepC	HomC	RepC	RepC	HomC	unassigned	HomC	HomC	HomC	HomC	RepC	HomC	unassigned	Unresolved_cell	HomC	HomC	HomC	Unknown	RepC
HomC	RepC	RepC	preHTC	RepC	HomC	unassigned	RepC	HomC	HomC	RepC	RepC	HomC	unassigned	preHTC	HomC	HomC	HomC	preHTC	RepC
HomC	HomC	HomC	HomC	HomC	HomC	unassigned	HomC	HomC	HomC	HomC	RepC	HomC	HomC	HomC	HomC	HomC	HomC	RepC	RepC
preFC	preFC	Unknown	RepC	RepC	HTC	RepC	RepC	unassigned	RepC	RepC	RepC	ambiguous	RepC	RepC	HomC	unassign	HomC	Unknown	RepC
preFC	preFC	preFC	preFC	FC	preFC	preFC	preFC	unassigned	preFC	preFC	preFC	FC	unassigned	Unresolved_cell	RegC	unassign	preFC	Unknown	preFC
RepC	preHTC	Unknown	preHTC	preHTC	preHTC	unassigned	preHTC	unassigned	RepC	HTC	preHTC	ambiguous	unassigned	HTC	HomC	HomC	HTC	Unknown	preHTC
RepC	RepC	RepC	RepC	RepC	HomC	RepC	RepC	HomC	RepC	RepC	RepC	ambiguous	RepC	HomC	HomC	unassign	HomC	Unknown	RepC
preHTC	preHTC	HomC	preHTC	preHTC	HomC	unassigned	preHTC	unassigned	preHTC	HomC	preHTC	preHTC	unassigned	preHTC	HomC	HomC	HomC	Unknown	preHTC
RepC	preFC	Unknown	preFC	preFC	unassigned	unassigned	RepC	HomC	HomC	preFC	preFC	ambiguous	unassigned	Unresolved_cell	HomC	unassign	HomC	Unknown	preFC
preFC	preFC	preFC	RepC	RepC	HTC	unassigned	RepC	unassigned	RepC	preFC	RepC	ambiguous	unassigned	preHTC	preHTC	HTC	preHTC	Unknown	preFC
preFC	preFC	preFC	preFC	RepC	RepC	RepC	preFC	unassigned	preFC	preFC	preFC	preFC	unassigned	RepC	RepC	unassign	RepC	Unknown	preFC
preFC	preFC	Unknown	RegC	preFC	HomC	unassigned	preFC	RegC	preFC	HomC	RepC	RegC	unassigned	RegC	HomC	unassign	HomC	Unknown	RepC
preFC	preFC	Unknown	preFC	RegC	RegC	unassigned	preFC	RegC	preFC	RegC	preFC	ambiguous	unassigned	RegC	HomC	unassign	RegC	Unknown	preFC
FC	preFC	Unknown	Node5	FC	preFC	unassigned	FC	FC	FC	preFC	FC	FC	unassigned	RegC	RepC	preFC	preFC	Unknown	preFC
RepC	RepC	RepC	RepC	RepC	HomC	unassigned	RepC	unassigned	RepC	RepC	RepC	ambiguous	RepC	HTC	HomC	unassign	HomC	Unknown	RepC
preHTC	preHTC	Unknown	preHTC	preHTC	HomC	preHTC	preHTC	HomC	HomC	preHTC	preHTC	HomC	unassigned	preHTC	HomC	HomC	HomC	Unknown	preHTC
RepC	RepC	Unknown	RepC	RepC	HomC	RepC	RepC	HomC	RepC	RepC	RepC	RepC	unassigned	HomC	HomC	unassign	HomC	Unknown	RepC
preFC	RepC	Unknown	RepC	RepC	HomC	RepC	RepC	unassigned	RepC	preFC	RepC	ambiguous	unassigned	preHTC	HomC	unassign	HomC	preHTC	preFC
preFC	preFC	RepC	preFC	FC	RepC	unassigned	RepC	unassigned	preFC	preFC	preFC	ambiguous	unassigned	preHTC	RepC	unassign	preFC	Unknown	preFC
preFC	RepC	preFC	Node5	RepC	unassigned	unassigned	RepC	RepC	preFC	preFC	RepC	RepC	unassigned	RepC	RepC	unassign	RepC	Unknown	preFC
preFC	RepC	Unknown	RepC	RepC	HomC	unassigned	RepC	RepC	RepC	RepC	RepC	RepC	RepC	RepC	HomC	unassign	HomC	Unknown	RepC
preFC	preFC	Unknown	RegC	preFC	HomC	unassigned	preFC	RegC	preFC	RegC	preFC	ambiguous	unassigned	RegC	HomC	unassign	RegC	Unknown	preFC
FC	FC	FC	FC	FC	FC	FC	FC	FC	FC	FC	FC	FC	FC	FC	preFC	unassign	preFC	Unknown	FC
preHTC	preHTC	HomC	preHTC	preHTC	preHTC	unassigned	preHTC	HomC	HomC	HomC	preHTC	preHTC	unassigned	HomC	HomC	HomC	HomC	Unknown	preHTC
RepC	RepC	RepC	RepC	RepC	HomC	unassigned	RepC	RepC	RepC	RepC	RepC	RepC	unassigned	RepC	HomC	unassign	HomC	RepC	RepC
HomC	HomC	Unknown	preHTC	HomC	HomC	preHTC	preHTC	HomC	HomC	HomC	RepC	HomC	unassigned	HomC	HomC	HomC	HomC	Unknown	HomC
preHTC	preFC	FC	FC	FC	HTC	FC	FC	FC	preFC	FC	FC	FC	preFC	FC	RepC	HTC	preFC	Unknown	preFC
preFC	preFC	RepC	RepC	RepC	HomC	RepC	RepC	unassigned	preFC	FC	RepC	preFC	unassigned	RepC	RepC	unassign	HomC	Unknown	preFC
RepC	preHTC	Unknown	preHTC	preHTC	HomC	preHTC	preHTC	HomC	HomC	HomC	preHTC	HomC	unassigned	HomC	HomC	HomC	HomC	preHTC	RepC
RepC	preHTC	Unknown	preHTC	preHTC	preHTC	preHTC	preHTC	preHTC	RepC	preHTC	preHTC	ambiguous	unassigned	preHTC	HomC	HTC	HomC	preHTC	preHTC
FC	preFC	preFC	Node5	FC	preFC	preFC	FC	FC	preFC	preFC	preFC	FC	unassigned	FC	RepC	preFC	preFC	Unknown	preFC
preFC	RepC	Unknown	RepC	RepC	HTC	RepC	RepC	unassigned	RepC	RepC	RepC	ambiguous	unassigned	RegC	HomC	unassign	HTC	Unknown	RepC
HomC	HomC	HomC	preHTC	HomC	HomC	unassigned	preHTC	HomC	HomC	HomC	preHTC	HomC	unassigned	HomC	HomC	HomC	HomC	Unknown	HomC
preFC	preFC	Unknown	preFC	RepC	RepC	unassigned	preFC	unassigned	preFC	RepC	RepC	ambiguous	unassigned	RegC	HomC	unassign	HomC	Unknown	preFC
HomC	RepC	Unknown	RepC	RepC	HomC	unassigned	RepC	HomC	HomC	RepC	RepC	HomC	unassigned	HomC	HomC	unassign	HomC	RepC	RepC
HomC	HomC	HomC	preHTC	preHTC	preHTC	preHTC	preHTC	HomC	HomC	HomC	preHTC	HomC	unassigned	preHTC	HomC	HomC	HomC	preHTC	preHTC
RepC	HomC	RepC	RepC	HomC	HomC	unassigned	RepC	HomC	HomC	HomC	RepC	HomC	HomC	HomC	HomC	unassign	HomC	RepC	RepC
FC	preFC	preFC	preFC	FC	FC	preFC	FC	FC	FC	preFC	preFC	FC	unassigned	FC	RepC	unassign	FC	Unknown	preFC
HomC	preHTC	HomC	HomC	preHTC	HomC	preHTC	preHTC	HomC	HomC	HomC	preHTC	HomC	HomC	HomC	HomC	HomC	HomC	Unknown	HomC
preHTC	preHTC	HomC	RepC	preHTC	HomC	unassigned	preHTC	HomC	HomC	HomC	preHTC	ambiguous	unassigned	HTC	HomC	HomC	HomC	Unknown	preHTC
preHTC	preHTC	HomC	preHTC	preHTC	HomC	preHTC	preHTC	preHTC	preHTC	preHTC	preHTC	ambiguous	unassigned	preHTC	HomC	HomC	HomC	Unknown	preHTC
preFC	preFC	Unknown	preFC	preFC	preHTC	RepC	RepC	FC	preFC	preFC	FC	ambiguous	preFC	preHTC	RepC	HTC	preHTC	Unknown	preFC
FC	preFC	Unknown	preFC	preFC	RegC	preFC	FC	preFC	preFC	preFC	preFC	FC	unassigned	Unresolved_cell	RegC	unassign	preFC	Unknown	FC
RepC	RepC	RepC	RepC	RepC	HomC	unassigned	RepC	HomC	RepC	RepC	preHTC	ambiguous	HomC	HomC	HomC	HomC	HomC	RepC	RepC
preFC	preFC	preFC	preFC	preFC	preFC	unassigned	preFC	RepC	preFC	preFC	preFC	RepC	preFC	RepC	RegC	unassign	RepC	Unknown	preFC
preHTC	HomC	HomC	preHTC	HomC	HomC	unassigned	preHTC	HomC	HomC	HomC	preHTC	HomC	unassigned	HomC	HomC	HomC	HomC	Unknown	RepC
RepC	RepC	Unknown	RepC	RepC	HomC	unassigned	RepC	HomC	RepC	RepC	RepC	ambiguous	unassigned	HomC	RepC	unassign	HomC	RepC	RepC
FC	FC	FC	preFC	FC	RegC	unassigned	preFC	FC	preFC	preFC	FC	FC	FC	RegC	RegC	unassign	RegC	Unknown	FC
RepC	RepC	HomC	RepC	RepC	HomC	unassigned	RepC	HomC	HomC	HomC	RepC	RepC	unassigned	HomC	HomC	HomC	HomC	RepC	RepC
FC	preFC	FC	Node5	FC	RegC	unassigned	FC	FC	FC	FC	FC	FC	unassigned	preFC	preFC	FC	FC	Unknown	FC
RepC	RepC	Unknown	RepC	RepC	HomC	unassigned	RepC	HomC	RepC	RepC	RepC	RepC	unassigned	RepC	HomC	unassign	RepC	Unknown	RepC
preFC	preFC	preFC	preFC	preFC	preFC	preFC	preFC	RegC	preFC	preFC	preFC	ambiguous	unassigned	Unresolved_cell	HomC	unassign	FC	Unknown	preFC
FC	preFC	Unknown	Node5	FC	RegC	preFC	FC	FC	preFC	preFC	FC	FC	unassigned	RegC	RegC	unassign	FC	Unknown	FC
RepC	RepC	RepC	RepC	RepC	unassigned	unassigned	RepC	HomC	RepC	RepC	RepC	RepC	unassigned	RepC	HomC	unassign	HomC	RepC	RepC
HomC	HomC	HomC	Unassigned	preHTC	HomC	unassigned	HomC	HomC	HomC	HomC	preHTC	HomC	HomC	HomC	HomC	HomC	HomC	preHTC	HomC
FC	preFC	preFC	FC	FC	preFC	unassigned	FC	FC	FC	preFC	preFC	FC	preFC	FC	RepC	preFC	preFC	Unknown	preFC
preHTC	preHTC	Unknown	HomC	preHTC	preHTC	preHTC	preHTC	HomC	HomC	HomC	preHTC	HomC	unassigned	Unresolved_cell	HomC	HomC	HomC	RepC	preHTC
RepC	RepC	HomC	Unassigned	RepC	HomC	RepC	RepC	HomC	RepC	HomC	RepC	RepC	unassigned	HomC	HomC	unassign	HomC	Unknown	RepC
preFC	preFC	Unknown	preFC	preFC	RegC	unassigned	preFC	RegC	preFC	preFC	preFC	ambiguous	preFC	Unresolved_cell	HomC	unassign	unknown	Unknown	preFC
preFC	preFC	RepC	preFC	RepC	RepC	preFC	preFC	unassigned	preFC	preFC	RepC	ambiguous	RepC	RepC	RepC	unassign	HomC	Unknown	preFC
FC	preFC	Unknown	Node5	preFC	RegC	preFC	preFC	preFC	preFC	preFC	preFC	FC	unassigned	preFC	RegC	unassign	FC	Unknown	preFC
FC	preFC	Unknown	Node5	FC	RepC	unassigned	FC	unassigned	FC	preFC	preFC	FC	unassigned	Unresolved_cell	RepC	unassign	HomC	Unknown	FC
RepC	RepC	Unknown	RepC	RepC	HomC	unassigned	RepC	HomC	HomC	RepC	RepC	RepC	unassigned	HomC	HomC	unassign	HomC	RepC	RepC
RepC	RepC	HomC	RepC	RepC	HomC	RepC	RepC	HomC	RepC	RepC	RepC	HomC	unassigned	HomC	HomC	HomC	HomC	RepC	RepC
FC	FC	Unknown	FC	FC	FC	FC	FC	FC	FC	FC	FC	FC	unassigned	Unresolved_cell	preFC	FC	FC	Unknown	FC
preFC	RepC	RepC	RepC	RepC	RepC	unassigned	RepC	RepC	RepC	RepC	RepC	RepC	unassigned	RepC	HomC	unassign	HomC	RepC	RepC
preHTC	HomC	Unknown	HomC	preHTC	HomC	unassigned	preHTC	HomC	HomC	HomC	preHTC	HomC	unassigned	HomC	HomC	HomC	HomC	preFC	RepC
RepC	RepC	RepC	RepC	preFC	HomC	unassigned	unassigned	unassigned	HomC	RepC	RepC	ambiguous	HomC	HomC	HomC	unassign	HomC	Unknown	RepC
HomC	HomC	Unknown	preHTC	preHTC	preHTC	preHTC	preHTC	HomC	HomC	HomC	preHTC	HomC	unassigned	HomC	HomC	HomC	HomC	Unknown	HomC
HTC	HTC	HTC	preHTC	HTC	HTC	unassigned	preHTC	HTC	HTC	HTC	HTC	HTC	HTC	HTC	HomC	HTC	HTC	HTC	HTC
preFC	preFC	Unknown	preFC	RepC	HomC	preFC	RepC	HomC	RepC	preFC	RepC	ambiguous	unassigned	preHTC	HomC	unassign	HomC	Unknown	RepC
preFC	preFC	preFC	preFC	preFC	preFC	unassigned	FC	unassigned	preFC	preFC	preFC	preFC	unassigned	RepC	RepC	unassign	RepC	Unknown	preFC
RepC	RepC	Unknown	RepC	RepC	HomC	unassigned	preHTC	HomC	HomC	RepC	RepC	ambiguous	unassigned	preHTC	HomC	HomC	HomC	Unknown	RepC
preHTC	HTC	HTC	HTC	preHTC	preHTC	unassigned	preHTC	HTC	HTC	HTC	preHTC	HTC	HTC	HTC	HTC	HTC	HTC	HTC	preHTC
RepC	RepC	RepC	RepC	RepC	HomC	unassigned	RepC	HomC	HomC	HomC	RepC	HomC	RepC	HomC	HomC	unassign	HomC	RepC	RepC
preHTC	HTC	Unknown	preHTC	preHTC	preHTC	preHTC	preHTC	HTC	HTC	HTC	HTC	HTC	HTC	HTC	HomC	HomC	HTC	Unknown	preHTC
preFC	preFC	Unknown	preFC	preFC	RepC	unassigned	RepC	RepC	preFC	preFC	preFC	ambiguous	unassigned	RepC	HomC	unassign	RepC	Unknown	preFC
preFC	RegC	Unknown	preFC	preFC	RegC	preFC	preFC	RegC	preFC	preFC	FC	ambiguous	unassigned	RegC	RegC	unassign	FC	Unknown	preFC
RepC	RepC	Unknown	RepC	RepC	preHTC	unassigned	RepC	HomC	RepC	RepC	RepC	HomC	unassigned	Unresolved_cell	HomC	unassign	unknown	Unknown	RepC
preHTC	preHTC	Unknown	preHTC	preHTC	preHTC	unassigned	preHTC	HTC	preHTC	HTC	preHTC	HTC	HTC	preHTC	HTC	HTC	HTC	HTC	preHTC
preFC	preFC	Unknown	preFC	preFC	unassigned	preFC	preFC	RegC	preFC	preFC	preFC	ambiguous	unassigned	RegC	RegC	unassign	RegC	Unknown	preFC
preFC	preFC	Unknown	preFC	FC	RepC	unassigned	FC	unassigned	preFC	preFC	preFC	ambiguous	unassigned	RepC	RepC	unassign	RepC	Unknown	preFC
HomC	RepC	Unknown	RepC	RepC	HomC	unassigned	RepC	HomC	HomC	RepC	RepC	HomC	RepC	HomC	HomC	unassign	HomC	RepC	RepC
preFC	preFC	Unknown	preFC	RepC	HomC	unassigned	preFC	RegC	RegC	preFC	preFC	ambiguous	unassigned	RegC	HomC	HTC	RegC	Unknown	preFC
preFC	RepC	Unknown	Node5	preFC	unassigned	unassigned	unassigned	RegC	preFC	preFC	preFC	ambiguous	unassigned	RegC	RegC	unassign	RegC	Unknown	preFC
RepC	RepC	Unknown	RepC	RepC	preHTC	RepC	RepC	HomC	RepC	RepC	RepC	ambiguous	unassigned	RepC	HomC	unassign	HomC	RepC	RepC
FC	preFC	Unknown	Node5	preFC	preFC	preFC	FC	RegC	preFC	preFC	preFC	RegC	unassigned	RegC	RegC	unassign	RegC	Unknown	preFC
preFC	preFC	Unknown	preFC	preFC	RepC	unassigned	FC	RegC	preFC	preFC	preFC	preFC	unassigned	preFC	RepC	unassign	preFC	Unknown	preFC
preFC	RepC	preFC	RepC	RepC	HomC	unassigned	RepC	unassigned	RepC	RepC	RepC	RepC	unassigned	RepC	HomC	unassign	HomC	RepC	RepC
RepC	RepC	Unknown	RepC	RepC	HomC	unassigned	RepC	HomC	RepC	RepC	RepC	RepC	RepC	HomC	HomC	unassign	HomC	Unknown	RepC
RepC	RepC	RepC	Unassigned	RepC	preHTC	RepC	RepC	HomC	RepC	RepC	RepC	ambiguous	RepC	RepC	HomC	unassign	HomC	RepC	RepC
RepC	RepC	RepC	RepC	RepC	HomC	unassigned	RepC	RepC	RepC	RepC	RepC	RepC	unassigned	RepC	HomC	unassign	HomC	Unknown	RepC
HTC	preHTC	HomC	preHTC	preHTC	HomC	unassigned	preHTC	HomC	HTC	HTC	preHTC	HomC	unassigned	HomC	HomC	HomC	HomC	Unknown	preHTC
RepC	RepC	RepC	RepC	RepC	HomC	unassigned	RepC	HomC	RepC	HomC	RepC	RepC	unassigned	HomC	HomC	HomC	HomC	Unknown	RepC
preHTC	preHTC	HomC	RepC	preHTC	HomC	preHTC	preHTC	HomC	preHTC	HomC	preHTC	HomC	unassigned	preHTC	HomC	HomC	HomC	preHTC	preHTC
preHTC	preHTC	preHTC	preHTC	preHTC	preHTC	preHTC	preHTC	HomC	preHTC	HTC	preHTC	preHTC	unassigned	preHTC	HomC	HomC	HTC	preHTC	preHTC
FC	preFC	Unknown	FC	FC	FC	unassigned	FC	FC	FC	FC	FC	FC	unassigned	FC	preFC	unassign	FC	Unknown	preFC
RepC	RepC	Unknown	RepC	RepC	HomC	RepC	RepC	HomC	HomC	RepC	RepC	RepC	unassigned	HomC	HomC	HomC	HomC	RepC	RepC
preHTC	HTC	HTC	preHTC	preHTC	preHTC	unassigned	preHTC	HTC	HTC	HTC	preHTC	HTC	HTC	HTC	HomC	HomC	HTC	preHTC	HTC
RepC	RepC	Unknown	RepC	RepC	HomC	unassigned	RepC	HomC	RepC	RepC	RepC	RepC	RepC	RepC	HomC	HomC	HomC	RepC	RepC
HomC	HTC	HomC	preHTC	preHTC	HomC	preHTC	preHTC	HTC	HTC	HomC	preHTC	HomC	unassigned	HomC	HomC	HomC	HomC	Unknown	HomC
preHTC	HTC	HTC	HTC	preHTC	preHTC	unassigned	preHTC	HTC	HTC	HTC	HTC	HTC	HTC	HTC	HomC	HomC	HomC	Unknown	HomC
preHTC	preHTC	HomC	preHTC	preHTC	HomC	preHTC	preHTC	HomC	preHTC	HomC	preHTC	HomC	unassigned	preHTC	HomC	HomC	HomC	Unknown	preHTC
preFC	preFC	RepC	Node5	FC	RepC	unassigned	FC	unassigned	preFC	preFC	FC	FC	unassigned	RepC	RepC	unassign	RepC	Unknown	preFC
RepC	RepC	Unknown	RepC	RepC	HomC	unassigned	RepC	HomC	RepC	RepC	RepC	HomC	unassigned	HomC	HomC	unassign	HomC	Unknown	RepC
preFC	preFC	RepC	preFC	preFC	RegC	preFC	preFC	RegC	RegC	preFC	FC	ambiguous	preFC	RegC	RepC	unassign	RegC	Unknown	preFC
RepC	RepC	RepC	RepC	RepC	HomC	unassigned	RepC	RepC	RepC	RepC	RepC	RepC	unassigned	HomC	HomC	unassign	HomC	Unknown	RepC
preHTC	HTC	HTC	HTC	HTC	preHTC	unassigned	HTC	HTC	HTC	HTC	HTC	HTC	HTC	HTC	HTC	HTC	HTC	HTC	preHTC
preFC	preFC	preFC	preFC	preFC	preHTC	unassigned	preFC	RegC	preFC	preFC	preFC	ambiguous	unassigned	RegC	HomC	unassign	FC	Unknown	preFC
FC	preFC	Unknown	Node5	FC	RegC	preFC	FC	FC	preFC	preFC	FC	FC	unassigned	preFC	RegC	unassign	preFC	Unknown	preFC
FC	FC	Unknown	Node5	FC	preFC	unassigned	FC	unassigned	FC	preFC	FC	FC	unassigned	Unresolved_cell	RegC	FC	preFC	Unknown	FC
preFC	preFC	RegC	preFC	preFC	RegC	unassigned	preFC	RegC	preFC	FC	RepC	ambiguous	unassigned	RegC	RepC	unassign	RegC	Unknown	preFC
RepC	RepC	RepC	RepC	RepC	HomC	unassigned	RepC	HomC	RepC	RepC	RepC	RepC	unassigned	HomC	HomC	unassign	HomC	RepC	RepC
preFC	preFC	Unknown	preFC	preFC	unassigned	preFC	preFC	RegC	preFC	preFC	preFC	ambiguous	unassigned	Unresolved_cell	RegC	unassign	RegC	RepC	FC
RepC	RepC	Unknown	RepC	RepC	HomC	RepC	RepC	HomC	RepC	RepC	RepC	ambiguous	unassigned	HomC	HomC	unassign	HomC	Unknown	RepC
preHTC	HTC	HTC	HTC	HTC	HTC	unassigned	HTC	HTC	HTC	HTC	preHTC	HTC	HTC	HTC	HTC	HTC	HTC	HTC	HTC
preHTC	preHTC	HomC	preHTC	preHTC	HomC	unassigned	preHTC	HomC	HomC	preHTC	preHTC	HomC	unassigned	preHTC	HomC	HomC	HomC	preHTC	RepC
preFC	RepC	Unknown	RepC	RepC	HomC	unassigned	RepC	HomC	RepC	RepC	RepC	RepC	unassigned	HTC	HomC	unassign	HomC	Unknown	RepC
HomC	RepC	Unknown	RepC	RepC	HomC	unassigned	RepC	HomC	HomC	HomC	RepC	HomC	unassigned	HomC	HomC	unassign	HomC	preHTC	RepC
RepC	RepC	RepC	RepC	RepC	HomC	RepC	RepC	HomC	RepC	RepC	RepC	RepC	RepC	HomC	HomC	unassign	HomC	Unknown	RepC
preFC	RepC	Unknown	RepC	preFC	HomC	unassigned	RepC	RepC	RepC	RepC	RepC	ambiguous	unassigned	preHTC	HomC	unassign	preHTC	Unknown	preFC
preFC	preFC	preFC	preFC	preFC	RepC	RepC	preFC	unassigned	RepC	preFC	preFC	ambiguous	RepC	RepC	HomC	unassign	RepC	Unknown	preFC
preFC	preFC	RepC	preFC	preFC	HomC	unassigned	FC	unassigned	preFC	preFC	RepC	ambiguous	unassigned	Unresolved_cell	RepC	unassign	preFC	Unknown	preFC
preFC	preFC	preFC	preFC	preFC	RepC	preFC	FC	unassigned	preFC	preFC	preFC	preFC	unassigned	preFC	RepC	unassign	preFC	Unknown	preFC
HomC	preHTC	Unknown	preHTC	preHTC	HomC	unassigned	preHTC	unassigned	HomC	HTC	preHTC	ambiguous	unassigned	preHTC	HomC	HomC	HomC	preHTC	preHTC
preFC	preFC	Unknown	preFC	preFC	unassigned	preFC	preFC	RegC	RegC	preFC	preFC	ambiguous	unassigned	RegC	RegC	unassign	RegC	Unknown	preFC
preHTC	HTC	HTC	HTC	HTC	HTC	unassigned	HTC	HTC	HTC	HTC	preHTC	HTC	HTC	HTC	HTC	HTC	HTC	HTC	HTC
preHTC	preHTC	HTC	Unassigned	preHTC	preHTC	unassigned	preHTC	HTC	HTC	HTC	preHTC	HTC	HTC	HTC	HomC	HomC	HomC	Unknown	preHTC
preFC	preFC	preFC	preFC	RepC	RepC	unassigned	unassigned	RepC	preFC	preFC	RepC	preFC	unassigned	RepC	RepC	unassign	RepC	Unknown	preFC
HomC	HomC	HomC	HomC	HomC	HomC	unassigned	RepC	HomC	HomC	HomC	RepC	HomC	unassigned	HomC	HomC	HomC	HomC	Unknown	HomC
FC	FC	preFC	preFC	FC	preFC	preFC	FC	RegC	RegC	preFC	preFC	ambiguous	unassigned	Unresolved_cell	RegC	unassign	FC	Unknown	FC
HomC	HomC	Unknown	preHTC	preHTC	preHTC	preHTC	preHTC	HomC	HomC	HomC	preHTC	preHTC	unassigned	preHTC	HomC	HomC	HomC	Unknown	RepC
RepC	HomC	HomC	preHTC	preHTC	HomC	unassigned	preHTC	HomC	HomC	HomC	preHTC	ambiguous	HomC	HomC	HomC	HomC	HomC	preHTC	RepC
FC	FC	FC	FC	FC	preFC	FC	FC	FC	FC	FC	FC	FC	FC	FC	preFC	preFC	preFC	Unknown	FC
preFC	preFC	preFC	RepC	RepC	HomC	unassigned	RepC	RepC	preFC	preFC	RepC	preFC	unassigned	RepC	RepC	unassign	RepC	Unknown	preFC
HomC	RepC	HomC	preHTC	RepC	HomC	unassigned	RepC	HomC	HomC	RepC	RepC	HomC	unassigned	HomC	HomC	unassign	HomC	RepC	RepC
preHTC	preHTC	HomC	preHTC	preHTC	HomC	preHTC	preHTC	HomC	preHTC	preHTC	preHTC	ambiguous	unassigned	HTC	HomC	HomC	HomC	Unknown	preHTC
RepC	RepC	HomC	RepC	RepC	HomC	unassigned	preHTC	unassigned	RepC	HomC	RepC	HomC	unassigned	HomC	HomC	unassign	HomC	RepC	RepC
RepC	RepC	preFC	preFC	RepC	HomC	RegC	RepC	RegC	RepC	RegC	RepC	ambiguous	unassigned	RegC	HomC	unassign	RegC	Unknown	RepC
preFC	RegC	Unknown	RegC	RegC	RegC	unassigned	preFC	RegC	RegC	RegC	preFC	RegC	unassigned	RegC	RegC	unassign	RegC	Unknown	RegC
RepC	RepC	RepC	preHTC	preHTC	HomC	preHTC	preHTC	HomC	HomC	HomC	preHTC	HomC	unassigned	preHTC	HomC	HomC	HomC	Unknown	preHTC
HomC	HomC	HomC	HomC	preHTC	HomC	preHTC	HomC	HomC	HomC	HomC	preHTC	HomC	HomC	HomC	HomC	HomC	HomC	Unknown	HomC
FC	preFC	Unknown	preFC	FC	preFC	unassigned	preFC	unassigned	preFC	preFC	preFC	FC	unassigned	preFC	RegC	unassign	FC	Unknown	preFC
RepC	RepC	RepC	RepC	preHTC	HomC	unassigned	RepC	HomC	HomC	RepC	RepC	RepC	unassigned	RepC	HomC	HomC	HomC	Unknown	RepC
preHTC	preHTC	Unknown	preHTC	preHTC	preHTC	preHTC	preHTC	HomC	preHTC	preHTC	preHTC	preHTC	unassigned	preHTC	HomC	HomC	preHTC	preHTC	preHTC
RegC	RepC	Unknown	RepC	RegC	RegC	unassigned	RepC	HomC	RegC	RegC	RepC	ambiguous	HomC	RegC	HomC	unassign	RegC	Unknown	RepC
HomC	HTC	HTC	HTC	preHTC	HomC	unassigned	preHTC	HomC	HomC	HTC	preHTC	HTC	HTC	HTC	HomC	HomC	HTC	Unknown	HTC
FC	preFC	Unknown	preFC	FC	preFC	preFC	FC	preFC	preFC	preFC	preFC	FC	preFC	preFC	RepC	unassign	FC	Unknown	preFC
preFC	RepC	RepC	RepC	RepC	RegC	unassigned	RepC	RepC	RepC	RepC	RepC	RepC	RepC	RepC	HomC	unassign	RepC	RepC	preFC
preFC	RepC	Unknown	preFC	RepC	RepC	unassigned	RepC	HomC	RepC	RepC	RepC	ambiguous	unassigned	HomC	HomC	unassign	HomC	Unknown	RepC
RepC	RepC	Unknown	RepC	RepC	HomC	unassigned	RepC	HomC	HomC	RepC	RepC	HomC	unassigned	HomC	HomC	unassign	HomC	RepC	RepC
preHTC	preHTC	HTC	preHTC	preHTC	preHTC	unassigned	preHTC	HTC	preHTC	HTC	preHTC	preHTC	unassigned	HTC	HTC	HTC	HTC	preHTC	preHTC
FC	FC	Unknown	Node5	FC	RegC	unassigned	FC	FC	FC	FC	FC	FC	unassigned	RegC	RegC	FC	RegC	Unknown	FC
preFC	preFC	preFC	FC	preFC	unassigned	unassigned	unassigned	unassigned	preFC	preFC	preFC	FC	unassigned	Unresolved_cell	RegC	HTC	preFC	Unknown	preFC
RepC	RepC	Unknown	RepC	RepC	HomC	unassigned	RepC	HomC	HomC	HomC	RepC	RepC	unassigned	HomC	HomC	HomC	HomC	RepC	RepC
preFC	RepC	Unknown	preFC	RepC	HomC	preFC	RepC	HomC	RepC	RepC	RepC	ambiguous	unassigned	HomC	RepC	unassign	HomC	Unknown	RepC
preFC	RepC	Unknown	preFC	preFC	HomC	unassigned	RepC	RepC	RepC	preFC	RepC	ambiguous	unassigned	RepC	RepC	unassign	RepC	RepC	preFC
preFC	RepC	Unknown	RepC	RepC	HomC	unassigned	RepC	HomC	RepC	RepC	RepC	ambiguous	unassigned	preHTC	HomC	unassign	HomC	Unknown	RepC
preFC	RepC	RepC	Node1	preFC	unassigned	unassigned	RepC	RepC	preFC	RepC	RepC	RepC	unassigned	RepC	HomC	unassign	RepC	RepC	preFC
preHTC	HomC	HomC	preHTC	preHTC	HomC	preHTC	preHTC	HomC	HomC	HomC	preHTC	ambiguous	unassigned	HomC	HomC	HomC	HomC	preHTC	HomC
preHTC	preHTC	HTC	HTC	preHTC	preHTC	unassigned	preHTC	HTC	preHTC	HTC	preHTC	HTC	unassigned	HTC	HTC	HTC	HTC	HTC	preHTC
preFC	preFC	preFC	preFC	preFC	RegC	preFC	preFC	RegC	preFC	RepC	RepC	ambiguous	unassigned	Unresolved_cell	HomC	unassign	unknown	Unknown	preFC
preFC	RepC	RepC	preFC	RepC	RepC	RepC	RepC	RepC	preFC	preFC	RepC	ambiguous	unassigned	RepC	RepC	unassign	RepC	RepC	preFC
preHTC	HomC	HomC	preHTC	preHTC	HomC	preHTC	preHTC	HomC	HomC	HomC	preHTC	HomC	unassigned	HomC	HomC	HomC	HomC	RepC	HomC
RepC	RepC	HomC	RepC	RepC	HomC	unassigned	RepC	HomC	RepC	RepC	RepC	RepC	unassigned	RepC	HomC	unassign	HomC	RepC	RepC
RepC	RepC	Unknown	preHTC	RepC	HomC	unassigned	preHTC	unassigned	RepC	RepC	RepC	ambiguous	unassigned	HTC	HomC	HomC	HomC	Unknown	RepC
preFC	preFC	preFC	preFC	preFC	RepC	unassigned	RepC	unassigned	preFC	preFC	preFC	preFC	unassigned	preFC	HomC	unassign	HomC	Unknown	preFC
RepC	RepC	RepC	Node1	RepC	HomC	unassigned	RepC	HomC	HomC	HomC	RepC	HomC	unassigned	RegC	HomC	unassign	HomC	Unknown	RepC
RepC	RepC	RepC	RepC	RepC	HomC	unassigned	RepC	HomC	RepC	RepC	RepC	RepC	RepC	RepC	HomC	unassign	HomC	RepC	RepC
RepC	RepC	Unknown	RepC	RepC	HomC	RepC	RepC	HomC	RepC	RepC	RepC	ambiguous	unassigned	HomC	HomC	unassign	HomC	RepC	RepC
HomC	HomC	Unknown	HomC	HomC	HomC	unassigned	HomC	HomC	HomC	HomC	HomC	HomC	HomC	HomC	HomC	HomC	HomC	Unknown	HomC
preFC	preFC	RegC	RegC	RegC	RegC	RegC	RegC	RegC	RegC	RegC	RegC	RegC	unassigned	Unresolved_cell	preHTC	HTC	RegC	Unknown	preFC
preHTC	preHTC	HTC	Unassigned	preHTC	preHTC	unassigned	preHTC	HTC	HTC	HTC	HTC	HTC	HTC	HTC	HTC	HTC	HTC	HTC	preHTC
preFC	RepC	RepC	preFC	RepC	HomC	unassigned	RepC	unassigned	RepC	RepC	RepC	ambiguous	unassigned	HomC	HomC	unassign	HomC	Unknown	RepC
preHTC	preHTC	Unknown	preHTC	preHTC	preHTC	preHTC	preHTC	HomC	HomC	preHTC	preHTC	HomC	unassigned	preHTC	HomC	HomC	HTC	preHTC	preHTC
preHTC	preHTC	Unknown	preHTC	preHTC	preHTC	unassigned	preHTC	HomC	preHTC	HomC	preHTC	preHTC	unassigned	preHTC	HomC	HomC	HomC	preHTC	preHTC
RepC	preHTC	Unknown	preHTC	preHTC	HomC	unassigned	preHTC	HomC	preHTC	RepC	preHTC	ambiguous	HTC	preHTC	HomC	HomC	HomC	Unknown	RepC
FC	preFC	preFC	Node5	FC	RegC	unassigned	preFC	unassigned	FC	preFC	preFC	FC	unassigned	RegC	RegC	preFC	FC	Unknown	FC
preFC	preFC	FC	preFC	FC	RepC	preFC	FC	unassigned	preFC	preFC	FC	FC	unassigned	RegC	RepC	unassign	RegC	Unknown	preFC
preHTC	preHTC	Unknown	HomC	preHTC	preHTC	preHTC	preHTC	HomC	HomC	RegC	preHTC	ambiguous	unassigned	Unresolved_cell	HomC	HomC	unknown	Unknown	RepC
preHTC	preHTC	Unknown	preHTC	preHTC	preHTC	preHTC	preHTC	HomC	preHTC	HTC	preHTC	ambiguous	unassigned	preHTC	HomC	HomC	HomC	Unknown	preHTC
preHTC	HomC	Unknown	HomC	preHTC	HomC	unassigned	preHTC	HomC	HomC	HomC	preHTC	HomC	unassigned	HomC	HomC	HomC	HomC	Unknown	RepC
RepC	RepC	RepC	RepC	preHTC	HomC	RepC	RepC	HomC	HomC	RepC	RepC	HomC	unassigned	HomC	HomC	unassign	HomC	Unknown	RepC
preFC	preFC	Unknown	preFC	FC	unassigned	preFC	RepC	unassigned	preFC	preFC	FC	ambiguous	preFC	Unresolved_cell	RepC	unassign	HomC	Unknown	preFC
preHTC	HomC	HomC	preHTC	preHTC	preHTC	preHTC	preHTC	HomC	HomC	HomC	preHTC	ambiguous	HTC	preHTC	HomC	HomC	HomC	preHTC	HTC
preFC	preFC	preFC	preFC	preFC	preFC	unassigned	FC	preFC	preFC	preFC	FC	ambiguous	preFC	preFC	RepC	unassign	preFC	Unknown	preFC
preHTC	preHTC	HTC	preHTC	preHTC	HTC	unassigned	preHTC	HTC	preHTC	HTC	preHTC	ambiguous	HTC	HTC	HomC	HomC	HTC	Unknown	preHTC
preHTC	HTC	Unknown	preHTC	preHTC	preHTC	unassigned	preHTC	HTC	preHTC	preHTC	preHTC	ambiguous	HTC	preHTC	HomC	HomC	HTC	Unknown	preHTC
preHTC	preHTC	Unknown	preHTC	preHTC	HomC	preHTC	preHTC	HomC	preHTC	preHTC	preHTC	ambiguous	HTC	preHTC	HomC	HomC	HomC	preHTC	preHTC
HomC	HomC	HomC	preHTC	preHTC	HomC	unassigned	preHTC	HomC	HomC	HomC	preHTC	HomC	unassigned	preHTC	HomC	HomC	HomC	Unknown	HomC
preFC	RepC	RepC	RepC	RepC	RepC	unassigned	RepC	RepC	preFC	RepC	RepC	ambiguous	unassigned	RepC	HomC	unassign	HomC	Unknown	RepC
RepC	RepC	RepC	RepC	RepC	HomC	unassigned	RepC	HomC	RepC	RepC	RepC	ambiguous	HomC	HomC	HomC	HomC	HomC	RepC	RepC
HomC	HomC	HomC	Unassigned	HomC	HomC	unassigned	preHTC	HomC	HomC	HomC	preHTC	HomC	HomC	HomC	HomC	HomC	HomC	preFC	HomC
preFC	preFC	HTC	HTC	FC	HTC	unassigned	unassigned	HTC	preFC	HTC	RepC	FC	unassigned	HTC	RepC	HTC	HTC	Unknown	FC
preHTC	preHTC	Unknown	preHTC	preHTC	HTC	unassigned	preHTC	unassigned	HomC	HTC	preHTC	ambiguous	unassigned	HTC	HomC	HomC	HTC	Unknown	preHTC
HomC	preHTC	Unknown	HomC	preHTC	HomC	unassigned	preHTC	HomC	HomC	HomC	preHTC	HomC	HomC	HomC	HomC	HomC	HomC	preHTC	RepC
preFC	RepC	RepC	preFC	RepC	unassigned	unassigned	RepC	RegC	RepC	RepC	RepC	RepC	unassigned	RepC	HomC	unassign	RepC	RepC	preFC
HomC	HomC	HomC	preHTC	preHTC	preHTC	preHTC	preHTC	HomC	HomC	HomC	preHTC	HomC	unassigned	HomC	HomC	HomC	HomC	Unknown	HomC
HomC	RepC	Unknown	RepC	RepC	HomC	unassigned	RepC	HomC	HomC	RepC	RepC	HomC	HomC	preHTC	HomC	unassign	HomC	preFC	RepC
RepC	RepC	RepC	RepC	RepC	HomC	unassigned	RepC	HomC	HomC	RepC	RepC	ambiguous	unassigned	HomC	HomC	unassign	HomC	RepC	RepC
FC	preFC	preFC	FC	FC	RegC	preFC	FC	unassigned	preFC	preFC	FC	FC	preFC	Unresolved_cell	preHTC	unassign	unknown	Unknown	preFC
FC	FC	FC	FC	FC	RegC	unassigned	FC	FC	FC	FC	FC	FC	unassigned	Unresolved_cell	preFC	unassign	FC	Unknown	FC
preFC	preFC	Unknown	preFC	preFC	preHTC	preFC	FC	unassigned	RepC	preFC	RepC	ambiguous	preFC	preFC	RepC	unassign	preFC	Unknown	preFC
preHTC	HTC	Unknown	Unassigned	preHTC	HomC	unassigned	preHTC	HTC	HTC	HTC	preHTC	ambiguous	HTC	HTC	HomC	HTC	HTC	Unknown	HomC
RepC	RepC	RepC	RepC	RepC	HomC	unassigned	preHTC	preHTC	HomC	RepC	preHTC	preHTC	unassigned	preHTC	HomC	unassign	preHTC	Unknown	RepC
RepC	RepC	HomC	RepC	RepC	HomC	unassigned	RepC	HomC	RepC	RepC	RepC	ambiguous	RepC	HomC	HomC	unassign	HomC	RepC	RepC
RepC	RepC	Unknown	RepC	RepC	HomC	unassigned	RepC	HomC	RepC	RepC	RepC	RepC	unassigned	preHTC	HomC	HomC	HomC	RepC	RepC
preHTC	preHTC	HomC	preHTC	preHTC	preHTC	preHTC	preHTC	HomC	preHTC	HomC	preHTC	ambiguous	unassigned	HomC	HomC	HomC	HomC	preHTC	preHTC
RepC	RepC	Unknown	preFC	RepC	HomC	unassigned	RepC	HomC	RepC	RepC	RepC	RepC	unassigned	HomC	HomC	unassign	HomC	RepC	RepC
FC	preFC	FC	FC	FC	RegC	unassigned	FC	FC	FC	preFC	preFC	FC	unassigned	FC	RegC	unassign	FC	Unknown	preFC
RepC	RepC	RepC	RepC	RepC	HomC	RepC	RepC	HomC	RepC	RepC	RepC	RepC	RepC	HomC	HomC	unassign	HomC	RepC	RepC
RepC	preHTC	Unknown	preHTC	HomC	HomC	unassigned	preHTC	HomC	HomC	HomC	preHTC	HomC	unassigned	HomC	HomC	HomC	HomC	Unknown	RepC
preFC	RepC	preFC	RepC	RepC	RepC	RepC	RepC	unassigned	RepC	RepC	RepC	ambiguous	unassigned	preHTC	HomC	unassign	HomC	Unknown	preFC
preHTC	preFC	preHTC	Node5	FC	HTC	unassigned	RepC	unassigned	preFC	HTC	RepC	ambiguous	unassigned	preHTC	preHTC	HTC	HTC	Unknown	preFC
FC	preFC	FC	FC	FC	preFC	unassigned	FC	FC	FC	preFC	preFC	FC	unassigned	FC	RepC	preFC	preFC	Unknown	preFC
preFC	preFC	Unknown	preFC	preFC	preFC	preFC	preFC	unassigned	preFC	preFC	preFC	preFC	unassigned	RegC	RegC	unassign	FC	Unknown	preFC
preFC	preFC	RepC	RepC	RepC	HTC	RepC	RepC	unassigned	RepC	preFC	RepC	ambiguous	RepC	HTC	HomC	unassign	RepC	Unknown	preFC
RepC	RepC	Unknown	RepC	RepC	HomC	unassigned	RepC	HomC	RepC	RepC	RepC	ambiguous	RepC	HomC	HomC	unassign	HomC	RepC	RepC
preHTC	HomC	HomC	preHTC	preHTC	preHTC	preHTC	preHTC	HomC	preHTC	HomC	preHTC	preHTC	HomC	preHTC	HomC	HomC	HomC	preHTC	preHTC
FC	preFC	Unknown	Node5	FC	FC	preFC	FC	RegC	preFC	preFC	FC	FC	unassigned	RegC	RepC	unassign	RegC	Unknown	FC
RepC	RepC	RepC	RepC	RepC	HomC	RepC	RepC	HomC	RepC	RepC	RepC	RepC	RepC	RepC	HomC	unassign	HomC	RepC	RepC
HomC	HomC	HomC	HomC	preHTC	HomC	unassigned	preHTC	HomC	HomC	HomC	preHTC	HomC	HomC	HomC	HomC	HomC	HomC	preHTC	RepC
preFC	preFC	preFC	preFC	preFC	RepC	preFC	FC	unassigned	preFC	preFC	preFC	preFC	preFC	RepC	RepC	unassign	preFC	Unknown	preFC
preFC	RepC	Unknown	RepC	RepC	HomC	RepC	RepC	unassigned	RepC	RepC	RepC	RepC	RepC	RepC	HomC	unassign	HomC	RepC	preFC
preFC	RepC	Unknown	preFC	RepC	RepC	RepC	RepC	RepC	preFC	preFC	RepC	ambiguous	unassigned	RepC	HomC	unassign	RepC	Unknown	preFC
preFC	FC	Unknown	preFC	FC	RepC	FC	FC	FC	preFC	FC	preFC	FC	unassigned	FC	RepC	unassign	preFC	Unknown	preFC
FC	FC	FC	Node5	FC	FC	FC	FC	FC	FC	FC	FC	FC	unassigned	Unresolved_cell	preFC	preFC	FC	Unknown	FC
preHTC	HTC	HTC	HTC	preHTC	preHTC	unassigned	preHTC	HTC	HTC	HTC	HTC	HTC	HTC	HTC	HomC	HTC	HTC	HTC	HTC
FC	preFC	preFC	preFC	preFC	preFC	preFC	preFC	FC	preFC	preFC	preFC	FC	unassigned	FC	RepC	unassign	preFC	Unknown	preFC
FC	FC	FC	Node5	FC	preFC	unassigned	FC	FC	preFC	FC	preFC	FC	unassigned	FC	RegC	unassign	FC	Unknown	preFC
HomC	HomC	HomC	preHTC	preHTC	preHTC	preHTC	preHTC	HomC	HomC	HomC	preHTC	HomC	HomC	HomC	HomC	HomC	HomC	Unknown	HomC
preFC	preFC	Unknown	Node5	preFC	preHTC	preFC	RepC	FC	preFC	preFC	FC	ambiguous	unassigned	Unresolved_cell	RegC	unassign	unknown	Unknown	preFC
RepC	HomC	Unknown	preHTC	preHTC	HomC	unassigned	preHTC	HomC	HomC	HomC	preHTC	ambiguous	unassigned	preHTC	HomC	unassign	HomC	preHTC	RepC
HomC	preHTC	HomC	preHTC	preHTC	HomC	preHTC	preHTC	HomC	HomC	RepC	preHTC	HomC	unassigned	preHTC	HomC	HomC	HomC	Unknown	preHTC
FC	preFC	preFC	preFC	FC	preFC	preFC	FC	unassigned	preFC	preFC	preFC	preFC	unassigned	FC	RepC	unassign	preFC	Unknown	preFC
preFC	RepC	Unknown	RepC	RepC	unassigned	unassigned	RepC	RepC	preFC	RepC	RepC	RepC	unassigned	RepC	RepC	unassign	RepC	RepC	preFC
RepC	HomC	HomC	preHTC	preHTC	HomC	unassigned	preHTC	HomC	HomC	HomC	preHTC	HomC	unassigned	HomC	HomC	HomC	HomC	Unknown	HomC
HomC	HomC	Unknown	RepC	RepC	HomC	unassigned	RepC	HomC	HomC	HomC	RepC	HomC	HomC	HomC	HomC	HomC	HomC	RepC	RepC
preFC	preFC	Unknown	preFC	preFC	RegC	preFC	preFC	RegC	preFC	preFC	RepC	ambiguous	unassigned	RegC	RegC	unassign	FC	Unknown	preFC
preHTC	preHTC	Unknown	Node4	preHTC	preHTC	unassigned	preHTC	HomC	HomC	preHTC	preHTC	preHTC	unassigned	preHTC	HomC	HomC	HomC	Unknown	preHTC
RepC	RepC	RepC	preHTC	RepC	HomC	unassigned	preHTC	HomC	HomC	RepC	RepC	ambiguous	unassigned	preHTC	HomC	HomC	HomC	Unknown	RepC
FC	FC	FC	FC	FC	preFC	unassigned	FC	FC	FC	FC	FC	FC	unassigned	FC	RegC	unassign	preFC	Unknown	FC
preFC	preFC	RepC	preFC	preFC	HomC	preFC	preFC	unassigned	preFC	preFC	preFC	ambiguous	unassigned	RegC	HomC	unassign	RegC	Unknown	preFC
preFC	preFC	RepC	preFC	RepC	HomC	unassigned	RepC	RepC	preFC	preFC	RepC	ambiguous	unassigned	RepC	HomC	unassign	RepC	Unknown	preFC
preFC	preFC	preFC	preFC	preFC	RegC	preFC	preFC	RegC	preFC	preFC	preFC	ambiguous	unassigned	RegC	RegC	unassign	RegC	Unknown	preFC
RepC	RepC	RepC	RepC	RepC	HomC	unassigned	RepC	RepC	RepC	RepC	RepC	RepC	RepC	RepC	HomC	unassign	HomC	Unknown	RepC
preHTC	preHTC	HomC	Unassigned	preHTC	HomC	unassigned	preHTC	preHTC	preHTC	HTC	preHTC	ambiguous	unassigned	HTC	HomC	HomC	HomC	Unknown	preHTC
preFC	RepC	RepC	preFC	RepC	RegC	unassigned	RepC	RepC	RepC	RepC	RepC	ambiguous	unassigned	RepC	HomC	unassign	HomC	Unknown	preFC
preFC	preFC	preFC	preFC	preFC	RepC	unassigned	preFC	RepC	preFC	preFC	RepC	preFC	unassigned	RepC	HomC	unassign	RepC	Unknown	preFC
RegC	RepC	Unknown	preFC	RepC	HomC	unassigned	preFC	RegC	RegC	RegC	RepC	RegC	RepC	RegC	HomC	unassign	HomC	Unknown	RepC
preHTC	preHTC	Unknown	preHTC	preHTC	preHTC	preHTC	preHTC	HomC	preHTC	preHTC	preHTC	ambiguous	unassigned	preHTC	HomC	HomC	HomC	preHTC	preHTC
HomC	HomC	Unknown	HomC	HomC	HomC	unassigned	HomC	HomC	HomC	HomC	preHTC	HomC	unassigned	HomC	HomC	HomC	HomC	HomC	HomC
preFC	preFC	Unknown	preFC	preFC	preFC	preFC	preFC	preFC	preFC	preFC	preFC	preFC	unassigned	preFC	RepC	unassign	preFC	Unknown	preFC
FC	preFC	FC	Node5	FC	preFC	preFC	FC	RegC	FC	FC	preFC	FC	unassigned	Unresolved_cell	RegC	unassign	preFC	Unknown	preFC
FC	preFC	preFC	FC	FC	RepC	unassigned	RepC	FC	FC	preFC	preFC	preFC	unassigned	RepC	RegC	unassign	RepC	Unknown	FC
RepC	preFC	Unknown	RepC	RepC	HTC	unassigned	preHTC	unassigned	RepC	preFC	RepC	ambiguous	unassigned	preHTC	HomC	HomC	preHTC	Unknown	RepC
FC	preFC	Unknown	preFC	FC	HomC	unassigned	RepC	HomC	RepC	preFC	RepC	ambiguous	unassigned	Unresolved_cell	HomC	unassign	HomC	Unknown	preHTC
FC	FC	Unknown	Node5	FC	RegC	unassigned	FC	RegC	FC	FC	FC	FC	FC	Unresolved_cell	preFC	unassign	FC	Unknown	FC
RepC	RepC	RepC	RepC	RepC	RepC	unassigned	RepC	RepC	RepC	RepC	RepC	RepC	unassigned	RepC	HomC	unassign	HomC	Unknown	RepC
RepC	RepC	Unknown	RepC	RepC	HomC	RepC	RepC	HomC	RepC	RepC	RepC	RepC	RepC	HomC	HomC	unassign	HomC	RepC	RepC
RepC	RepC	RepC	RepC	RepC	HomC	unassigned	RepC	RepC	RepC	RepC	RepC	RepC	RepC	HomC	HomC	unassign	HomC	RepC	RepC
HTC	HTC	Unknown	preHTC	preHTC	preHTC	unassigned	preHTC	HTC	HTC	HTC	preHTC	HTC	unassigned	HomC	HomC	HomC	HomC	Unknown	HTC
HomC	HomC	Unknown	preHTC	HomC	HomC	preHTC	preHTC	HomC	HomC	HomC	preHTC	HomC	unassigned	HomC	HomC	HomC	HomC	preHTC	HomC
RepC	HomC	HomC	RepC	HomC	HomC	RepC	RepC	HomC	HomC	RepC	RepC	HomC	HomC	HomC	HomC	HomC	HomC	RepC	RepC
RepC	RepC	Unknown	RepC	RepC	HomC	RepC	RepC	HomC	RepC	RepC	RepC	HomC	RepC	HomC	HomC	HomC	HomC	Unknown	RepC
preHTC	preHTC	HomC	preHTC	preHTC	preHTC	unassigned	preHTC	unassigned	HomC	HTC	preHTC	ambiguous	unassigned	preHTC	HomC	HomC	HomC	preHTC	preHTC
FC	preFC	Unknown	Node5	preFC	RegC	unassigned	FC	FC	FC	FC	FC	FC	RegC	Unresolved_cell	RegC	FC	RegC	Unknown	FC
HomC	HomC	HomC	preHTC	preHTC	HomC	unassigned	preHTC	HomC	HomC	HomC	preHTC	HomC	unassigned	HomC	HomC	HomC	HomC	preFC	preHTC
RepC	preFC	Unknown	preHTC	RepC	HTC	preHTC	preHTC	HTC	preHTC	preHTC	preHTC	HTC	unassigned	preHTC	HomC	HTC	HomC	Unknown	preHTC
RepC	RepC	Unknown	preFC	preFC	unassigned	unassigned	RepC	HomC	RepC	preFC	RepC	ambiguous	preFC	HomC	HomC	unassign	HomC	Unknown	RepC
preFC	preFC	RepC	RepC	preFC	RegC	unassigned	RepC	unassigned	preFC	RepC	preFC	ambiguous	preFC	Unresolved_cell	HomC	unassign	HomC	Unknown	preFC
HomC	HomC	Unknown	preHTC	preHTC	HomC	preHTC	preHTC	HomC	HomC	HomC	RepC	HomC	unassigned	HomC	HomC	HomC	HomC	RepC	HomC
preFC	preFC	Unknown	preFC	preFC	HomC	preFC	preFC	unassigned	preFC	preFC	RepC	preFC	unassigned	RegC	HomC	unassign	RegC	Unknown	preFC
RepC	RepC	RepC	RepC	RepC	HomC	RepC	RepC	HomC	RepC	RepC	RepC	RepC	unassigned	HomC	HomC	unassign	HomC	RepC	RepC
preFC	preFC	preFC	preFC	preFC	preHTC	preFC	RepC	unassigned	preFC	preFC	RepC	ambiguous	preFC	Unresolved_cell	RepC	unassign	preFC	Unknown	preFC
preFC	RepC	Unknown	RepC	RepC	RepC	unassigned	RepC	unassigned	RepC	RepC	RepC	RepC	RepC	HomC	HomC	unassign	HomC	RepC	RepC
preHTC	preHTC	Unknown	preHTC	preHTC	preHTC	unassigned	preHTC	preHTC	preHTC	HTC	preHTC	ambiguous	unassigned	HTC	HomC	HomC	preHTC	Unknown	preHTC
RepC	RepC	preFC	Node1	preFC	preHTC	unassigned	RepC	HomC	RepC	RepC	RepC	ambiguous	unassigned	HomC	HomC	unassign	HomC	Unknown	RepC
preHTC	preHTC	preHTC	preHTC	preHTC	preHTC	preHTC	preHTC	HTC	preHTC	preHTC	preHTC	ambiguous	unassigned	preHTC	HomC	HTC	HTC	Unknown	preHTC
preFC	preFC	preFC	Node5	RepC	preFC	unassigned	RepC	RepC	preFC	preFC	RepC	ambiguous	unassigned	RepC	RepC	unassign	RepC	Unknown	preFC
preFC	preFC	Unknown	preFC	preFC	unassigned	preFC	preFC	unassigned	preFC	preFC	preFC	ambiguous	unassigned	preHTC	HomC	unassign	preHTC	Unknown	preFC
RepC	RepC	RepC	RepC	RepC	HomC	unassigned	RepC	HomC	RepC	RepC	RepC	RepC	unassigned	HomC	HomC	unassign	HomC	Unknown	RepC
RepC	RepC	Unknown	RepC	RepC	HomC	RepC	RepC	HomC	RepC	RepC	RepC	ambiguous	unassigned	preHTC	HomC	unassign	HomC	RepC	RepC
preHTC	preHTC	HomC	preHTC	preHTC	preHTC	preHTC	preHTC	HomC	preHTC	HomC	preHTC	preHTC	unassigned	preHTC	HomC	HomC	HomC	preHTC	preHTC
FC	preFC	Unknown	Node5	preFC	RegC	preFC	FC	RegC	RegC	preFC	preFC	ambiguous	unassigned	RegC	preFC	unassign	RegC	Unknown	preFC
HomC	HomC	HomC	HomC	HomC	HomC	unassigned	preHTC	HomC	HomC	HomC	HomC	HomC	HomC	HomC	HomC	HomC	HomC	Unknown	HomC
RepC	RepC	Unknown	preFC	preFC	HomC	unassigned	RepC	unassigned	RepC	RepC	RepC	RepC	unassigned	RepC	HomC	unassign	HomC	RepC	RepC
HomC	HomC	HomC	preHTC	HomC	HomC	unassigned	preHTC	HomC	HomC	HomC	preHTC	HomC	unassigned	HomC	HomC	HomC	HomC	RepC	HomC
preHTC	preHTC	Unknown	preHTC	preHTC	HTC	preHTC	preHTC	HTC	preHTC	preHTC	preHTC	ambiguous	unassigned	preHTC	preHTC	HomC	HomC	preHTC	preHTC
preFC	RepC	Unknown	Node1	RepC	RepC	unassigned	RepC	RepC	RepC	RepC	RepC	ambiguous	unassigned	RepC	RepC	unassign	RepC	Unknown	preFC
FC	preFC	Unknown	Node5	FC	preFC	unassigned	FC	unassigned	FC	preFC	preFC	FC	unassigned	Unresolved_cell	preFC	unassign	FC	Unknown	FC
FC	preFC	Unknown	Node5	FC	RegC	unassigned	FC	RegC	FC	FC	preFC	FC	unassigned	Unresolved_cell	preFC	unassign	preFC	Unknown	FC
preHTC	preHTC	HTC	HTC	preHTC	preHTC	unassigned	preHTC	HTC	HTC	HTC	preHTC	HTC	unassigned	HTC	preHTC	HTC	HTC	HTC	preHTC
FC	preFC	preFC	preFC	preFC	preFC	preFC	preFC	preFC	preFC	preFC	preFC	FC	unassigned	FC	RegC	unassign	FC	Unknown	preFC
preFC	RepC	Unknown	preFC	RepC	RepC	unassigned	RepC	RepC	preFC	preFC	RepC	ambiguous	unassigned	RepC	HomC	unassign	HomC	Unknown	preFC
RepC	RegC	RegC	preFC	preFC	unassigned	preFC	preFC	RegC	RegC	RegC	RepC	ambiguous	unassigned	RegC	RegC	unassign	RegC	Unknown	RegC
preFC	RepC	Unknown	preFC	RepC	RegC	unassigned	RepC	unassigned	RepC	preFC	RepC	RepC	preFC	RepC	RepC	unassign	HomC	Unknown	RepC
RepC	HomC	HomC	HomC	HomC	HomC	unassigned	RepC	HomC	HomC	HomC	RepC	HomC	unassigned	HomC	HomC	unassign	HomC	Unknown	RepC
preHTC	RepC	Unknown	RepC	RepC	HTC	unassigned	RepC	HTC	RepC	HTC	RepC	ambiguous	unassigned	HTC	preHTC	HTC	HTC	Unknown	preHTC
RepC	HomC	Unknown	RepC	HomC	HomC	RepC	preHTC	HomC	HomC	RepC	preHTC	HomC	HomC	HomC	HomC	HomC	HomC	RepC	RepC
RepC	RepC	HomC	RepC	preHTC	HomC	RepC	RepC	HomC	HomC	HomC	RepC	RepC	unassigned	HomC	HomC	HomC	HomC	RepC	RepC
RepC	preHTC	Unknown	RepC	preHTC	HomC	unassigned	preHTC	unassigned	HomC	HomC	preHTC	RepC	unassigned	HTC	HomC	HomC	HomC	Unknown	RepC
preFC	RepC	RepC	RepC	RepC	unassigned	unassigned	RepC	RepC	RepC	preFC	RepC	RepC	unassigned	RepC	RepC	unassign	RepC	Unknown	preFC
preFC	RepC	RepC	preFC	preFC	HomC	preFC	RepC	unassigned	RepC	preFC	preFC	ambiguous	unassigned	RegC	HomC	unassign	HomC	Unknown	preFC
HTC	HTC	Unknown	HTC	HTC	HomC	unassigned	HTC	unassigned	HomC	HomC	HTC	HTC	HomC	HTC	HomC	HomC	HomC	Unknown	HomC
RepC	RepC	HomC	RepC	RepC	HomC	unassigned	RepC	HomC	RepC	RepC	RepC	RepC	RepC	RepC	HomC	unassign	HomC	RepC	RepC
preFC	RepC	Unknown	RepC	RepC	HomC	unassigned	RepC	unassigned	RepC	RepC	RepC	ambiguous	unassigned	RepC	HomC	unassign	HomC	Unknown	RepC
preFC	RepC	Unknown	RepC	RepC	HomC	unassigned	RepC	RepC	RepC	RepC	RepC	RepC	RepC	RepC	HomC	unassign	HomC	Unknown	RepC
HomC	RepC	Unknown	RepC	preHTC	HomC	unassigned	preHTC	HomC	HomC	RepC	RepC	HomC	HomC	HomC	HomC	HomC	HomC	preHTC	RepC
RepC	RepC	Unknown	RepC	RepC	RegC	RepC	RepC	HomC	RepC	RepC	RepC	RepC	unassigned	HomC	HomC	unassign	HomC	RepC	RepC
RepC	RepC	Unknown	RepC	RepC	HomC	unassigned	RepC	HomC	HomC	HomC	RepC	HomC	HomC	HomC	HomC	HomC	HomC	Unknown	RepC
preFC	preFC	preFC	preFC	preFC	preFC	preFC	FC	unassigned	preFC	preFC	preFC	FC	unassigned	preFC	preFC	unassign	preFC	Unknown	preFC
RepC	RepC	HomC	preHTC	preHTC	HomC	unassigned	preHTC	HomC	HomC	HomC	RepC	ambiguous	unassigned	preHTC	HomC	HomC	HomC	preFC	preHTC
preFC	preFC	Unknown	preFC	RepC	RepC	unassigned	RepC	RegC	RegC	RepC	RepC	ambiguous	unassigned	RegC	HomC	unassign	HomC	Unknown	preFC
preHTC	HomC	preHTC	Unassigned	preHTC	preHTC	preHTC	preHTC	HomC	HomC	HomC	preHTC	HomC	unassigned	HTC	HomC	HomC	HomC	Unknown	HomC
preFC	preFC	preFC	Node5	FC	preFC	preFC	FC	FC	preFC	preFC	FC	FC	unassigned	FC	RepC	preFC	preHTC	Unknown	preFC
RepC	RepC	Unknown	preFC	HomC	preHTC	unassigned	preHTC	HomC	RepC	RepC	RepC	ambiguous	unassigned	preHTC	HomC	HomC	HomC	preFC	RepC
FC	preFC	Unknown	Node5	FC	preFC	unassigned	FC	RegC	FC	FC	FC	FC	unassigned	Unresolved_cell	preFC	unassign	preFC	Unknown	FC
FC	preFC	RegC	FC	FC	RegC	unassigned	FC	RegC	FC	preFC	FC	FC	unassigned	Unresolved_cell	RegC	unassign	FC	Unknown	FC
HomC	HomC	HomC	Node4	HomC	HomC	preHTC	preHTC	HomC	HomC	HomC	HTC	ambiguous	HomC	HomC	HomC	HomC	HomC	preHTC	HomC
preHTC	HomC	Unknown	preHTC	preHTC	HomC	preHTC	preHTC	HomC	HomC	HomC	preHTC	preHTC	HTC	HomC	HomC	HomC	HomC	Unknown	RepC
FC	preFC	preFC	preFC	FC	preFC	unassigned	preFC	FC	FC	preFC	preFC	FC	preFC	preFC	RegC	unassign	preFC	Unknown	preFC
RepC	RepC	RepC	RepC	RepC	HomC	unassigned	RepC	HomC	RepC	RepC	RepC	RepC	RepC	RepC	HomC	unassign	HomC	RepC	RepC
FC	preFC	Unknown	Node5	FC	RegC	unassigned	FC	RegC	FC	FC	preFC	FC	FC	Unresolved_cell	preFC	FC	preFC	Unknown	FC
preFC	RepC	Unknown	preFC	preFC	RegC	unassigned	RepC	unassigned	RepC	preFC	RepC	ambiguous	unassigned	HomC	RegC	unassign	HomC	Unknown	preFC
preHTC	HomC	HomC	preHTC	preHTC	HomC	preHTC	preHTC	HomC	HomC	HomC	preHTC	ambiguous	unassigned	Unresolved_cell	HomC	HomC	HomC	preHTC	RepC
RepC	RepC	RepC	RepC	RepC	HomC	unassigned	RepC	HomC	RepC	preFC	RepC	ambiguous	unassigned	RepC	HomC	unassign	HomC	RepC	preFC
FC	FC	Unknown	Node5	FC	RegC	unassigned	FC	RegC	FC	FC	FC	FC	unassigned	Unresolved_cell	preFC	FC	FC	Unknown	FC
preFC	preFC	preFC	preFC	FC	RepC	unassigned	RepC	unassigned	preFC	preFC	RepC	preFC	unassigned	RepC	RepC	unassign	preFC	Unknown	preFC
preHTC	preHTC	HomC	preHTC	preHTC	preHTC	preHTC	preHTC	HomC	HomC	HomC	preHTC	preHTC	unassigned	Unresolved_cell	HomC	HomC	HomC	preHTC	preHTC
preFC	preFC	Unknown	Node1	preFC	unassigned	preFC	RepC	unassigned	preFC	preFC	preFC	ambiguous	preFC	Unresolved_cell	RepC	unassign	preFC	RepC	preFC
preFC	RepC	preFC	preFC	preFC	HomC	RepC	preFC	HomC	preFC	preFC	RepC	ambiguous	RepC	HomC	HomC	unassign	HomC	Unknown	preFC
RepC	RepC	Unknown	RepC	RepC	HomC	RepC	RepC	HomC	RepC	RepC	RepC	ambiguous	RepC	HomC	HomC	unassign	HomC	Unknown	RepC
FC	preFC	Unknown	Node5	FC	preFC	unassigned	FC	RegC	FC	FC	FC	FC	unassigned	Unresolved_cell	RegC	unassign	preFC	Unknown	FC
FC	preFC	Unknown	Node5	FC	RegC	unassigned	FC	RegC	FC	FC	FC	FC	unassigned	Unresolved_cell	preFC	FC	unknown	FC	FC
FC	preFC	FC	Node5	preFC	preFC	preFC	preFC	unassigned	preFC	preFC	preFC	ambiguous	unassigned	Unresolved_cell	RegC	unassign	FC	Unknown	preFC
preHTC	HTC	HTC	HTC	preHTC	preHTC	unassigned	preHTC	HTC	HTC	HTC	preHTC	HTC	HTC	HTC	HTC	HomC	HTC	HTC	preHTC
RepC	RepC	Unknown	RepC	RepC	HomC	unassigned	RepC	HomC	RepC	RepC	RepC	RepC	RepC	Unresolved_cell	HomC	unassign	HomC	RepC	RepC
FC	preFC	preFC	Node5	FC	preFC	unassigned	FC	FC	FC	preFC	FC	FC	unassigned	preFC	preHTC	preFC	preFC	Unknown	preFC
preHTC	preHTC	preHTC	preHTC	preHTC	HomC	unassigned	preHTC	HTC	preHTC	HTC	preHTC	ambiguous	HTC	preHTC	HomC	HomC	HomC	preHTC	preHTC
RepC	HomC	HomC	Node2	preHTC	HomC	preHTC	RepC	HomC	HomC	HomC	RepC	HomC	unassigned	HomC	HomC	HomC	HomC	RepC	HomC
HTC	HTC	Unknown	preHTC	preHTC	preHTC	unassigned	preHTC	HTC	HTC	HomC	HTC	ambiguous	unassigned	HomC	HomC	HomC	HomC	Unknown	HTC
preHTC	preHTC	Unknown	HTC	preHTC	preHTC	unassigned	preHTC	HTC	HTC	HTC	preHTC	HTC	HTC	HTC	HTC	HTC	HTC	HTC	preHTC
preFC	RepC	FC	RepC	FC	RepC	RepC	RepC	FC	preFC	FC	RepC	preFC	RepC	RepC	RepC	unassign	HomC	Unknown	preFC
preFC	preFC	RepC	preFC	preFC	HomC	preFC	preFC	unassigned	RepC	RepC	preFC	ambiguous	preFC	RepC	HomC	unassign	HomC	RepC	preFC
HomC	HomC	HomC	preHTC	preHTC	HomC	unassigned	preHTC	HomC	HomC	HomC	preHTC	HomC	unassigned	HomC	HomC	HomC	HomC	preHTC	HomC
FC	FC	Unknown	FC	FC	RegC	FC	FC	FC	FC	FC	FC	FC	unassigned	Unresolved_cell	RegC	unassign	preFC	FC	FC
preHTC	preHTC	Unknown	preHTC	preHTC	preHTC	unassigned	preHTC	preHTC	preHTC	RepC	preHTC	ambiguous	unassigned	preHTC	HomC	HomC	HomC	preHTC	preHTC
RepC	RepC	Unknown	Unassigned	preHTC	HomC	unassigned	preHTC	HomC	HomC	RepC	RepC	ambiguous	HomC	preHTC	HomC	HomC	HomC	Unknown	RepC
preFC	RepC	RepC	RepC	RepC	HomC	RepC	RepC	unassigned	RepC	RepC	RepC	RepC	RepC	RepC	HomC	unassign	HomC	Unknown	RepC
preHTC	HomC	HomC	preHTC	preHTC	HomC	preHTC	preHTC	HomC	HomC	HomC	preHTC	HomC	unassigned	HomC	HomC	HomC	HomC	Unknown	HomC
preHTC	HomC	HomC	preHTC	preHTC	HomC	preHTC	preHTC	HomC	HomC	HomC	preHTC	preHTC	unassigned	HomC	HomC	HomC	HomC	Unknown	RepC
RepC	RepC	Unknown	RepC	RepC	preHTC	RepC	RepC	HomC	HomC	RepC	RepC	RepC	RepC	HomC	HomC	unassign	HomC	Unknown	RepC
preFC	preFC	Unknown	preFC	preFC	unassigned	unassigned	preFC	RegC	preFC	RegC	preFC	ambiguous	RegC	RegC	RegC	unassign	RegC	Unknown	preFC
HomC	HomC	HomC	Unassigned	HomC	HomC	unassigned	HomC	HomC	HomC	HomC	preHTC	HomC	unassigned	HomC	HomC	HomC	HomC	RepC	HomC
FC	preFC	FC	Node5	FC	RegC	unassigned	FC	FC	RegC	preFC	FC	FC	RegC	RegC	RegC	unassign	RegC	FC	preFC
FC	preFC	Unknown	Node5	FC	preFC	unassigned	FC	unassigned	FC	preFC	FC	FC	preFC	Unresolved_cell	preFC	unassign	preFC	Unknown	FC
RegC	preFC	Unknown	preFC	FC	FC	preFC	FC	RegC	RegC	RegC	preFC	RegC	unassigned	Unresolved_cell	RegC	unassign	preFC	Unknown	preFC
preFC	preFC	preFC	preFC	preFC	preFC	unassigned	FC	RepC	preFC	preFC	preFC	FC	preFC	FC	RepC	unassign	RepC	Unknown	preFC
preFC	preFC	Unknown	preFC	preFC	RegC	preFC	preFC	RegC	preFC	preFC	preFC	ambiguous	unassigned	RegC	RegC	unassign	preFC	Unknown	FC
FC	preFC	Unknown	Node5	FC	RegC	unassigned	FC	FC	FC	FC	FC	ambiguous	unassigned	RepC	RegC	FC	RepC	Unknown	FC
preFC	RegC	Unknown	preFC	preFC	HomC	unassigned	preFC	RegC	preFC	preFC	preFC	preFC	unassigned	RegC	RegC	unassign	RegC	Unknown	preFC
RegC	RegC	Unknown	HomC	RegC	HomC	unassigned	HomC	HomC	HomC	HomC	HomC	HomC	HomC	RegC	HomC	HomC	HomC	Unknown	RegC
RepC	RepC	RepC	RepC	RepC	HomC	unassigned	RepC	HomC	RepC	RepC	preHTC	RepC	unassigned	HomC	HomC	HomC	HomC	Unknown	RepC
preFC	RepC	RepC	RepC	RepC	HomC	unassigned	RepC	RepC	RepC	RepC	RepC	RepC	unassigned	RepC	RepC	unassign	HomC	RepC	RepC
preFC	preFC	preFC	Node5	preFC	preFC	unassigned	unassigned	unassigned	preFC	preFC	preFC	ambiguous	unassigned	RepC	RepC	unassign	RepC	Unknown	preFC
preFC	preFC	RepC	preFC	RepC	HomC	unassigned	RepC	unassigned	preFC	FC	RepC	ambiguous	unassigned	RepC	HomC	unassign	HomC	RepC	preFC
RepC	RepC	RepC	RepC	RepC	HomC	unassigned	RepC	HomC	RepC	RepC	RepC	ambiguous	RepC	HomC	HomC	unassign	HomC	RepC	RepC
preHTC	preHTC	preHTC	preHTC	preHTC	preHTC	unassigned	preHTC	HTC	HTC	HTC	preHTC	HTC	unassigned	preHTC	HomC	HTC	HomC	HTC	preHTC
HomC	HomC	Unknown	preHTC	HomC	HomC	unassigned	preHTC	HomC	HomC	HomC	preHTC	HomC	unassigned	HomC	HomC	HomC	HomC	Unknown	HomC
preHTC	preHTC	HomC	preHTC	preHTC	HomC	preHTC	preHTC	unassigned	preHTC	preHTC	preHTC	preHTC	unassigned	preHTC	HomC	HomC	HomC	preHTC	preHTC
preHTC	preHTC	Unknown	preHTC	preHTC	HomC	preHTC	preHTC	preHTC	preHTC	HTC	preHTC	ambiguous	unassigned	preHTC	HomC	HomC	HomC	Unknown	preHTC
preFC	preFC	preFC	preFC	preFC	RegC	preFC	preFC	RegC	preFC	preFC	preFC	preFC	unassigned	RegC	RegC	unassign	RegC	Unknown	preFC
preHTC	preHTC	Unknown	preHTC	preHTC	HomC	unassigned	preHTC	HomC	HomC	HomC	preHTC	HomC	unassigned	preHTC	HomC	HomC	HomC	Unknown	preHTC
preFC	RepC	Unknown	preFC	RepC	HomC	RepC	RepC	unassigned	preFC	preFC	RepC	ambiguous	unassigned	RepC	RepC	unassign	HomC	Unknown	preFC
preFC	preFC	Unknown	RepC	preFC	RepC	RepC	RepC	unassigned	preFC	preFC	preFC	ambiguous	unassigned	preHTC	HomC	unassign	preHTC	Unknown	preFC
FC	preFC	Unknown	Node5	FC	preFC	unassigned	FC	unassigned	FC	preFC	preFC	FC	unassigned	preFC	preFC	unassign	preFC	Unknown	preFC
preFC	preFC	preFC	preFC	preFC	RepC	preFC	unassigned	unassigned	preFC	preFC	preFC	preFC	unassigned	RegC	RepC	unassign	RegC	Unknown	preFC
FC	FC	FC	FC	FC	FC	FC	FC	FC	FC	FC	FC	FC	FC	FC	RepC	unassign	preFC	Unknown	FC
HTC	HTC	HTC	preHTC	preHTC	preHTC	unassigned	preHTC	HTC	HTC	HTC	HTC	HTC	HTC	preHTC	HomC	HTC	HomC	HTC	preHTC
RepC	RepC	HomC	RepC	RepC	HomC	unassigned	RepC	HomC	RepC	RepC	RepC	RepC	RepC	HomC	HomC	unassign	HomC	RepC	RepC
preHTC	HTC	HTC	preHTC	HTC	preHTC	preHTC	HTC	HTC	HTC	HTC	preHTC	HTC	HTC	HTC	HTC	HTC	HTC	Unknown	preHTC
RepC	RepC	preFC	RepC	RepC	HomC	unassigned	RepC	unassigned	RepC	FC	RepC	RepC	unassigned	Unresolved_cell	HomC	unassign	HomC	Unknown	preHTC
RepC	preFC	Unknown	Unassigned	preHTC	HomC	unassigned	preHTC	RegC	HomC	HomC	RepC	ambiguous	RepC	Unresolved_cell	HomC	HomC	HomC	preFC	preFC
preFC	RepC	Unknown	RepC	RepC	HomC	unassigned	RepC	RepC	RepC	RepC	RepC	ambiguous	unassigned	RepC	HomC	unassign	HomC	Unknown	RepC
preHTC	HTC	Unknown	preHTC	preHTC	preHTC	preHTC	preHTC	HomC	HomC	HomC	preHTC	preHTC	unassigned	HomC	HomC	HomC	HomC	preHTC	preHTC
preFC	preFC	preFC	Node5	preFC	preFC	unassigned	FC	unassigned	preFC	FC	preFC	ambiguous	unassigned	RepC	RepC	unassign	RepC	Unknown	preFC
preHTC	preHTC	HTC	Unassigned	preHTC	preHTC	unassigned	preHTC	HTC	HTC	HTC	preHTC	HTC	HTC	HTC	HTC	HTC	HTC	HTC	preHTC
RepC	RepC	Unknown	preHTC	preHTC	HomC	preHTC	preHTC	HomC	HomC	RepC	RepC	HomC	unassigned	preHTC	HomC	HomC	HomC	preHTC	RepC
preFC	RepC	RepC	RepC	RepC	RepC	RepC	RepC	RepC	RepC	RepC	RepC	ambiguous	RepC	RepC	HomC	unassign	RepC	Unknown	RepC
HomC	HomC	Unknown	HomC	preHTC	preHTC	unassigned	preHTC	HomC	HomC	HomC	preHTC	HomC	unassigned	Unresolved_cell	HomC	HomC	HomC	preHTC	RepC
preFC	preFC	Unknown	preFC	preFC	preFC	unassigned	RepC	RepC	preFC	preFC	RepC	ambiguous	unassigned	RepC	RepC	unassign	RepC	Unknown	preFC
RepC	RepC	HomC	RepC	RepC	HomC	unassigned	RepC	HomC	RepC	RepC	RepC	RepC	RepC	HomC	HomC	HomC	HomC	RepC	RepC
preFC	RepC	preFC	preFC	preFC	HomC	preFC	preFC	HomC	preFC	preFC	preFC	ambiguous	unassigned	RegC	HomC	unassign	HomC	Unknown	RepC
preHTC	preHTC	HTC	preHTC	preHTC	preHTC	preHTC	preHTC	HTC	preHTC	HTC	preHTC	ambiguous	HTC	HTC	HomC	HTC	HTC	Unknown	preHTC
RepC	RepC	Unknown	RepC	RepC	HomC	unassigned	RepC	unassigned	RepC	RepC	RepC	ambiguous	unassigned	preHTC	HomC	unassign	HomC	Unknown	RepC
FC	preFC	preFC	Node5	preFC	RegC	unassigned	FC	unassigned	preFC	preFC	preFC	FC	FC	preFC	preFC	unassign	FC	Unknown	FC
FC	preFC	Unknown	preFC	FC	FC	preFC	preFC	RegC	RegC	preFC	preFC	ambiguous	RegC	RegC	RegC	unassign	FC	Unknown	preFC
FC	preFC	Unknown	Node5	FC	unassigned	unassigned	FC	RegC	FC	RegC	FC	RegC	unassigned	Unresolved_cell	RegC	unassign	FC	FC	FC
preFC	RepC	Unknown	RepC	RepC	HomC	unassigned	RepC	unassigned	preFC	RepC	RepC	RepC	unassigned	HomC	HomC	unassign	HomC	Unknown	RepC
preFC	preFC	Unknown	preFC	preFC	RepC	preFC	FC	RegC	preFC	preFC	preFC	ambiguous	unassigned	RegC	RepC	unassign	RegC	Unknown	preFC
preFC	preFC	Unknown	preFC	preFC	RegC	preFC	RepC	unassigned	preFC	preFC	FC	FC	preFC	RepC	HomC	unassign	preFC	Unknown	preFC
preFC	RepC	Unknown	RepC	RepC	HomC	unassigned	RepC	RepC	preFC	RepC	RepC	RepC	unassigned	RepC	HomC	unassign	RepC	RepC	RepC
preFC	preFC	Unknown	preFC	preFC	unassigned	preFC	RepC	FC	preFC	preFC	preFC	ambiguous	unassigned	preHTC	HomC	unassign	preHTC	Unknown	preFC
HomC	HomC	HomC	HomC	HomC	HomC	unassigned	HomC	HomC	HomC	HomC	HomC	HomC	HomC	HomC	HomC	HomC	HomC	preHTC	HomC
preFC	preFC	preFC	preFC	FC	unassigned	preFC	FC	RegC	preFC	preFC	FC	ambiguous	unassigned	RegC	RepC	unassign	HomC	Unknown	preFC
preHTC	preHTC	HTC	preHTC	preHTC	preHTC	preHTC	preHTC	HTC	preHTC	HTC	preHTC	preHTC	unassigned	HTC	HomC	HomC	HomC	preHTC	preHTC
preHTC	RepC	HomC	RepC	preHTC	HomC	unassigned	preHTC	HomC	HomC	HomC	preHTC	HomC	unassigned	HomC	HomC	HomC	HomC	RepC	RepC
RepC	HomC	Unknown	RepC	preHTC	HomC	unassigned	preHTC	HomC	HomC	HomC	preHTC	HomC	HomC	HomC	HomC	HomC	HomC	preHTC	RepC
preHTC	preHTC	HTC	preHTC	preHTC	HTC	unassigned	preHTC	HTC	preHTC	HTC	preHTC	ambiguous	unassigned	HTC	HomC	HomC	HomC	Unknown	preHTC
preFC	preFC	Unknown	preFC	preFC	preFC	preFC	preFC	unassigned	preFC	preFC	preFC	ambiguous	unassigned	RepC	RepC	unassign	RepC	Unknown	preFC
preHTC	RepC	HomC	preHTC	preHTC	HomC	unassigned	preHTC	HomC	HomC	HomC	preHTC	HomC	unassigned	HomC	HomC	HomC	HomC	preHTC	preHTC
preFC	RepC	Unknown	preFC	RepC	HomC	unassigned	RepC	unassigned	RepC	RepC	RepC	RepC	unassigned	RepC	HomC	unassign	HomC	Unknown	RepC
HTC	HomC	Unknown	preHTC	preHTC	HomC	preHTC	preHTC	HomC	HTC	preHTC	preHTC	HomC	unassigned	preHTC	HomC	HomC	HomC	Unknown	preHTC
FC	preFC	Unknown	Node5	FC	RegC	unassigned	FC	RegC	FC	FC	FC	FC	unassigned	Unresolved_cell	preFC	FC	RegC	Unknown	FC
preFC	RepC	preFC	RepC	RepC	RepC	unassigned	RepC	RepC	preFC	preFC	RepC	ambiguous	preFC	RepC	RepC	unassign	RepC	Unknown	preFC
FC	preFC	Unknown	Node5	FC	preFC	unassigned	FC	FC	FC	preFC	FC	FC	unassigned	preFC	RegC	HTC	preFC	Unknown	preFC
RepC	RepC	Unknown	RepC	preHTC	HomC	unassigned	RepC	HomC	HomC	HomC	RepC	HomC	unassigned	HomC	HomC	HomC	HomC	RepC	RepC
preFC	preFC	preFC	preFC	preFC	RepC	preFC	FC	RepC	preFC	preFC	preFC	ambiguous	unassigned	preHTC	RepC	unassign	RepC	Unknown	preFC
RepC	RepC	HomC	RepC	RepC	HomC	RepC	RepC	HomC	RepC	HomC	RepC	HomC	unassigned	HomC	HomC	HomC	HomC	Unknown	RepC
preFC	preFC	preFC	preFC	RepC	HTC	preFC	preFC	unassigned	RepC	preFC	preFC	FC	unassigned	preHTC	RepC	HTC	preHTC	Unknown	preFC
HomC	HomC	Unknown	preHTC	preHTC	HomC	unassigned	preHTC	HomC	HomC	HomC	preHTC	HomC	unassigned	HomC	HomC	HomC	HomC	Unknown	HomC
preFC	RegC	RegC	preFC	RegC	RegC	unassigned	preFC	RegC	RegC	RegC	preFC	RegC	unassigned	RegC	RegC	unassign	RegC	preFC	preFC
preFC	preHTC	Unknown	preHTC	RepC	HomC	unassigned	preHTC	preHTC	preHTC	preHTC	preHTC	ambiguous	unassigned	preHTC	HomC	unassign	preHTC	preHTC	RepC
FC	FC	FC	FC	FC	preFC	FC	FC	FC	FC	FC	FC	FC	FC	FC	RegC	unassign	preFC	FC	FC
preFC	preFC	RegC	preFC	preFC	RegC	preFC	preFC	RegC	preFC	RegC	preFC	ambiguous	unassigned	RegC	HomC	unassign	RegC	Unknown	preFC
HomC	HomC	Unknown	preHTC	preHTC	HomC	preHTC	preHTC	HomC	HomC	HomC	preHTC	HomC	HomC	HomC	HomC	HomC	HomC	Unknown	RepC
HomC	HomC	HomC	preHTC	HomC	HomC	unassigned	RepC	HomC	HomC	HomC	RepC	HomC	HomC	HomC	HomC	unassign	HomC	Unknown	RepC
preFC	RepC	Unknown	preFC	preFC	HomC	unassigned	RepC	unassigned	RepC	RepC	RepC	RepC	unassigned	HomC	HomC	unassign	HomC	Unknown	RepC
preHTC	HomC	HomC	preHTC	preHTC	preHTC	unassigned	preHTC	HomC	HomC	HomC	preHTC	ambiguous	HomC	HomC	HomC	HomC	HomC	preFC	RepC
RepC	RepC	Unknown	RepC	RepC	HomC	unassigned	RepC	HomC	RepC	RepC	RepC	RepC	unassigned	HomC	HomC	unassign	HomC	Unknown	RepC
HomC	HomC	HomC	preHTC	preHTC	preHTC	unassigned	preHTC	HomC	HomC	HomC	preHTC	HomC	unassigned	HomC	HomC	HomC	HomC	preHTC	HomC
preHTC	preHTC	Unknown	HTC	preHTC	HTC	unassigned	preHTC	HTC	HTC	HTC	HTC	ambiguous	unassigned	HTC	HomC	HTC	HTC	Unknown	preHTC
preFC	RepC	Unknown	preFC	RepC	HomC	RepC	RepC	RepC	RepC	RepC	RepC	ambiguous	RepC	HomC	HomC	unassign	HomC	RepC	preFC
RepC	RepC	Unknown	RepC	RepC	HomC	unassigned	RepC	HomC	RepC	RepC	RepC	RepC	unassigned	preHTC	HomC	unassign	HomC	RepC	RepC
FC	preFC	preFC	FC	preFC	unassigned	unassigned	FC	RegC	preFC	preFC	FC	FC	unassigned	Unresolved_cell	RegC	unassign	RegC	Unknown	preFC
RepC	RepC	RepC	RepC	RepC	HomC	unassigned	RepC	unassigned	RepC	RepC	RepC	RepC	unassigned	HomC	HomC	unassign	HomC	RepC	RepC
HomC	preHTC	HomC	preHTC	preHTC	HomC	preHTC	preHTC	HomC	HomC	HomC	preHTC	HomC	unassigned	preHTC	HomC	HomC	HomC	preHTC	preHTC
preFC	preFC	preFC	Node5	preFC	preFC	unassigned	FC	unassigned	preFC	preFC	preFC	preFC	unassigned	RepC	RepC	unassign	RepC	Unknown	preFC
preFC	preFC	preFC	preFC	preFC	unassigned	preFC	preFC	unassigned	preFC	preFC	preFC	ambiguous	unassigned	RegC	RegC	unassign	RegC	Unknown	preFC
preFC	RepC	RepC	RepC	RepC	RegC	unassigned	RepC	RepC	RepC	preFC	RepC	ambiguous	unassigned	RepC	HomC	unassign	RepC	Unknown	preFC
HomC	HomC	HomC	preHTC	HomC	HomC	unassigned	preHTC	HomC	HomC	HomC	preHTC	HomC	HomC	HomC	HomC	HomC	HomC	preHTC	HomC
RepC	RepC	Unknown	RepC	RepC	HomC	unassigned	RepC	HomC	RepC	RepC	RepC	RepC	unassigned	HomC	HomC	unassign	HomC	RepC	RepC
RepC	RepC	HomC	RepC	RepC	HomC	unassigned	RepC	HomC	RepC	HomC	RepC	RepC	unassigned	HomC	HomC	unassign	HomC	RepC	RepC
HomC	HomC	HomC	preHTC	preHTC	HomC	unassigned	preHTC	HomC	HomC	HTC	preHTC	HomC	unassigned	HomC	HomC	HomC	HomC	Unknown	HomC
preFC	preFC	Unknown	preFC	preFC	preHTC	preFC	preFC	unassigned	preFC	preFC	RepC	ambiguous	unassigned	preHTC	HomC	unassign	preHTC	Unknown	preFC
RepC	preHTC	RepC	RepC	RepC	HTC	unassigned	preHTC	unassigned	RepC	RepC	preHTC	ambiguous	unassigned	HTC	HomC	HomC	HomC	Unknown	RepC
preFC	RepC	RepC	RepC	RepC	HomC	RepC	RepC	HomC	RepC	RepC	RepC	ambiguous	RepC	HomC	HomC	unassign	HomC	Unknown	RepC
preFC	preFC	preFC	RepC	RepC	HomC	unassigned	RepC	RepC	RepC	RepC	RepC	ambiguous	unassigned	RepC	HomC	unassign	HomC	Unknown	preFC
RepC	RepC	Unknown	RepC	RepC	HomC	RepC	RepC	RepC	RepC	RepC	RepC	RepC	RepC	HomC	HomC	unassign	HomC	RepC	RepC
preFC	preFC	Unknown	preFC	preFC	RegC	preFC	preFC	RegC	preFC	preFC	preFC	ambiguous	unassigned	RegC	RegC	unassign	RegC	RepC	preFC
preHTC	preHTC	HTC	preHTC	preHTC	preHTC	preHTC	preHTC	HTC	preHTC	HTC	preHTC	preHTC	unassigned	HTC	HomC	HTC	HTC	Unknown	preHTC
RepC	RepC	Unknown	RepC	RepC	HomC	RepC	RepC	HomC	HomC	RepC	RepC	ambiguous	unassigned	HomC	HomC	HomC	HomC	RepC	RepC
preFC	RepC	RepC	RepC	RepC	RepC	unassigned	RepC	RepC	RepC	RepC	RepC	RepC	unassigned	RepC	HomC	unassign	HomC	RepC	preFC
preFC	RegC	Unknown	preFC	RegC	RegC	unassigned	preFC	RegC	RegC	RegC	preFC	ambiguous	unassigned	Unresolved_cell	RegC	unassign	unknown	preFC	preFC
preFC	preFC	Unknown	preFC	FC	preFC	preFC	FC	RegC	preFC	preFC	FC	FC	unassigned	RegC	RegC	unassign	RegC	Unknown	preFC
preFC	preFC	RegC	preFC	preFC	RegC	unassigned	preFC	RegC	preFC	preFC	preFC	ambiguous	unassigned	RegC	RegC	unassign	RegC	Unknown	preFC
RepC	RepC	RepC	RepC	RepC	HomC	unassigned	RepC	RepC	RepC	RepC	RepC	RepC	RepC	HomC	HomC	unassign	HomC	RepC	RepC
RepC	preFC	Unknown	preFC	preFC	RegC	unassigned	preFC	unassigned	RepC	preFC	preFC	ambiguous	unassigned	RepC	HomC	unassign	RegC	Unknown	RepC
preFC	preFC	RepC	preFC	RepC	RepC	unassigned	preFC	unassigned	preFC	preFC	preFC	preFC	unassigned	RepC	HomC	unassign	RegC	Unknown	preFC
HTC	HTC	HomC	HTC	preHTC	HomC	unassigned	preHTC	HTC	HomC	HTC	HTC	HTC	unassigned	Unresolved_cell	HomC	HomC	HomC	Unknown	HTC
RepC	HomC	HomC	RepC	RepC	HomC	RepC	RepC	HomC	RepC	RepC	RepC	RepC	unassigned	HomC	HomC	HomC	HomC	Unknown	RepC
FC	preFC	preFC	Node5	preFC	preFC	preFC	FC	RegC	preFC	preFC	preFC	FC	unassigned	preFC	RegC	unassign	preFC	Unknown	preFC
FC	preFC	preFC	preFC	preFC	preFC	preFC	preFC	FC	preFC	preFC	preFC	FC	unassigned	preFC	RegC	unassign	preFC	Unknown	preFC
HomC	HomC	HomC	HomC	HomC	preHTC	unassigned	preHTC	HomC	HomC	HomC	RepC	HomC	unassigned	HomC	HomC	unassign	HomC	Unknown	RepC
preHTC	preHTC	Unknown	preHTC	preHTC	HomC	preHTC	preHTC	unassigned	preHTC	HTC	preHTC	ambiguous	HTC	preHTC	HomC	HomC	HomC	preHTC	preHTC
RepC	RepC	Unknown	RepC	RepC	HomC	unassigned	RepC	HomC	RepC	RepC	RepC	RepC	unassigned	HomC	HomC	unassign	HomC	RepC	RepC
preFC	RepC	Unknown	RepC	RepC	HomC	RepC	RepC	RepC	RepC	RepC	RepC	ambiguous	RepC	RepC	HomC	unassign	HomC	Unknown	RepC
preHTC	preHTC	Unknown	preHTC	preHTC	preHTC	unassigned	preHTC	HTC	preHTC	preHTC	preHTC	HTC	unassigned	HTC	HomC	HomC	HTC	HTC	preHTC
preHTC	HomC	HomC	preHTC	preHTC	preHTC	preHTC	preHTC	HomC	preHTC	HomC	preHTC	HomC	unassigned	preHTC	HomC	HomC	HomC	Unknown	preHTC
preFC	RepC	RepC	RepC	RepC	HomC	unassigned	RepC	HomC	RepC	RepC	RepC	RepC	unassigned	RepC	HomC	unassign	HomC	RepC	RepC
FC	preFC	Unknown	Node5	FC	RegC	unassigned	FC	RegC	FC	preFC	FC	FC	unassigned	preFC	preFC	unassign	preFC	Unknown	preFC
preFC	preFC	preFC	preFC	preFC	unassigned	preFC	preFC	RegC	RepC	preFC	preFC	ambiguous	unassigned	Unresolved_cell	RegC	unassign	preFC	Unknown	preFC
FC	preFC	preFC	preFC	FC	preFC	preFC	preFC	RegC	RegC	preFC	preFC	ambiguous	unassigned	preFC	RegC	unassign	preFC	Unknown	preFC
preFC	RepC	RepC	RepC	RepC	HomC	unassigned	RepC	RepC	RepC	RepC	RepC	RepC	unassigned	RepC	HomC	unassign	HomC	RepC	RepC
RepC	RepC	RepC	RepC	RepC	HomC	unassigned	RepC	HomC	RepC	RepC	RepC	RepC	RepC	RepC	HomC	unassign	HomC	Unknown	RepC
RepC	RepC	HomC	RepC	RepC	HomC	RepC	RepC	HomC	RepC	RepC	RepC	RepC	unassigned	HomC	HomC	HomC	HomC	RepC	RepC
RepC	RepC	Unknown	RepC	RepC	HomC	unassigned	RepC	HomC	RepC	RepC	RepC	ambiguous	RepC	HomC	HomC	unassign	HomC	RepC	RepC
RepC	RepC	HomC	RepC	RepC	HomC	RepC	RepC	HomC	RepC	RepC	RepC	RepC	RepC	HomC	HomC	HomC	HomC	RepC	RepC
RepC	RepC	RepC	RepC	RepC	HomC	unassigned	RepC	HomC	RepC	RepC	RepC	RepC	RepC	RepC	HomC	unassign	HomC	RepC	RepC
preFC	preFC	Unknown	preFC	preFC	RegC	unassigned	FC	RegC	preFC	preFC	preFC	ambiguous	unassigned	Unresolved_cell	RegC	unassign	unknown	Unknown	preFC
RepC	RepC	RepC	RepC	RepC	HomC	RepC	RepC	unassigned	RepC	RepC	RepC	ambiguous	unassigned	HomC	HomC	unassign	HomC	preHTC	RepC
FC	FC	FC	FC	FC	preFC	unassigned	FC	FC	FC	FC	FC	FC	unassigned	RepC	preFC	unassign	RepC	Unknown	FC
preHTC	preHTC	Unknown	preHTC	preHTC	HTC	unassigned	preHTC	unassigned	preHTC	preHTC	preHTC	ambiguous	unassigned	preHTC	HomC	HomC	HomC	Unknown	preHTC
preFC	preFC	Unknown	preFC	preFC	HomC	unassigned	preFC	preFC	RepC	RepC	RepC	ambiguous	unassigned	HomC	HomC	unassign	HomC	RepC	RepC
RepC	HomC	Unknown	preFC	RegC	HomC	unassigned	preFC	HomC	RepC	HomC	RepC	HomC	RepC	Unresolved_cell	HomC	unassign	HomC	preFC	RepC
preFC	RepC	RepC	preFC	RegC	RegC	unassigned	preFC	RegC	RepC	RepC	RepC	ambiguous	unassigned	Unresolved_cell	HomC	unassign	HomC	RepC	RepC
RepC	RepC	RepC	RepC	RepC	HomC	RepC	RepC	HomC	RepC	RepC	RepC	RepC	unassigned	RepC	HomC	unassign	HomC	Unknown	RepC
RepC	RepC	preFC	RepC	RepC	HomC	unassigned	RepC	RepC	RepC	RepC	RepC	RepC	RepC	RepC	HomC	unassign	HomC	Unknown	RepC
HomC	HomC	HomC	HomC	preHTC	HomC	unassigned	HomC	HomC	HomC	HomC	HomC	HomC	HomC	HomC	HomC	HomC	HomC	preHTC	HomC
preHTC	preHTC	HomC	preHTC	preHTC	preHTC	preHTC	preHTC	HomC	preHTC	HTC	preHTC	ambiguous	unassigned	HomC	HomC	HomC	HomC	Unknown	preHTC
preFC	RepC	Unknown	preFC	RepC	RepC	unassigned	RepC	unassigned	preFC	RepC	RepC	ambiguous	unassigned	RepC	RepC	unassign	HomC	Unknown	preFC
preFC	preFC	preFC	preFC	preFC	preFC	preFC	preFC	RegC	preFC	preFC	preFC	preFC	unassigned	RegC	RegC	unassign	RegC	Unknown	preFC
HomC	HomC	HomC	preHTC	preHTC	HomC	unassigned	HomC	HomC	HomC	HomC	preHTC	HomC	HomC	HomC	HomC	HomC	HomC	preHTC	HomC
HTC	HTC	Unknown	preHTC	preHTC	HomC	preHTC	preHTC	HomC	HTC	HTC	HTC	HTC	unassigned	HTC	HomC	HomC	HomC	Unknown	preHTC
RepC	RepC	Unknown	RepC	RepC	HomC	unassigned	RepC	HomC	RepC	RepC	RepC	ambiguous	unassigned	HomC	HomC	unassign	HomC	RepC	RepC
preFC	preFC	preFC	preFC	preFC	HomC	preFC	preFC	unassigned	preFC	preFC	preFC	preFC	unassigned	RegC	RegC	unassign	RegC	preFC	preFC
RepC	RepC	HomC	RepC	RepC	HomC	RepC	preHTC	HomC	HomC	RepC	preHTC	ambiguous	unassigned	HomC	HomC	HomC	HomC	Unknown	RepC
preHTC	preHTC	preHTC	preHTC	preHTC	preHTC	unassigned	preHTC	HTC	preHTC	HTC	preHTC	HTC	HTC	preHTC	preHTC	HTC	HomC	Unknown	preHTC
HomC	HomC	HomC	preHTC	preHTC	HomC	unassigned	preHTC	HomC	HomC	HomC	preHTC	HomC	HomC	HomC	HomC	HomC	HomC	Unknown	HomC
FC	FC	preFC	FC	FC	FC	unassigned	FC	FC	FC	FC	FC	FC	unassigned	Unresolved_cell	preFC	unassign	FC	Unknown	FC
preHTC	preHTC	Unknown	HTC	preHTC	preHTC	unassigned	preHTC	HTC	HTC	HTC	HTC	HTC	unassigned	HTC	preHTC	HTC	HomC	Unknown	preHTC
RepC	RepC	Unknown	HomC	RegC	HomC	RepC	RepC	RegC	RegC	HomC	RepC	HomC	unassigned	RegC	HomC	unassign	HomC	Unknown	RepC
RepC	RepC	Unknown	RepC	RepC	HomC	unassigned	RepC	unassigned	HomC	RepC	RepC	RepC	HomC	HTC	HomC	unassign	HomC	RepC	RepC
RepC	RepC	RepC	RepC	RepC	HomC	unassigned	RepC	HomC	RepC	RepC	RepC	RepC	RepC	HomC	HomC	HomC	HomC	RepC	RepC
preFC	RepC	preFC	RepC	RepC	RepC	unassigned	RepC	RepC	preFC	RepC	RepC	ambiguous	unassigned	RepC	HomC	unassign	RepC	Unknown	preFC
preFC	preFC	Unknown	preFC	RepC	HomC	RepC	RepC	unassigned	preFC	preFC	RepC	ambiguous	unassigned	RepC	HomC	unassign	HomC	Unknown	preFC
FC	preFC	preFC	preFC	FC	preFC	preFC	FC	FC	preFC	preFC	preFC	FC	unassigned	preFC	RepC	unassign	FC	Unknown	preFC
RegC	preFC	Unknown	FC	FC	unassigned	preFC	FC	RegC	RegC	preFC	FC	RegC	unassigned	Unresolved_cell	RegC	unassign	unknown	Unknown	preFC
preHTC	preHTC	Unknown	preHTC	preHTC	HomC	unassigned	preHTC	unassigned	preHTC	HomC	preHTC	ambiguous	unassigned	HTC	HomC	HomC	HomC	preHTC	preHTC
RepC	RepC	Unknown	RepC	RepC	HomC	RepC	RepC	HomC	RepC	RepC	RepC	RepC	RepC	RepC	HomC	unassign	HomC	RepC	RepC
FC	preFC	FC	FC	FC	preFC	unassigned	FC	FC	preFC	preFC	preFC	FC	unassigned	FC	RepC	unassign	preHTC	Unknown	preFC
FC	FC	Unknown	FC	FC	preFC	FC	FC	FC	FC	FC	FC	FC	unassigned	Unresolved_cell	preFC	unassign	FC	Unknown	FC
preHTC	preHTC	HTC	preHTC	preHTC	HTC	unassigned	preHTC	HTC	preHTC	HTC	preHTC	ambiguous	unassigned	HTC	HomC	HomC	HTC	Unknown	preHTC
HomC	HomC	HomC	HomC	HomC	HomC	unassigned	preHTC	HomC	HomC	HomC	preHTC	HomC	HomC	HomC	HomC	HomC	HomC	HomC	HomC
RepC	RepC	Unknown	RepC	RepC	HomC	unassigned	RepC	HomC	RepC	RepC	RepC	RepC	RepC	RepC	HomC	unassign	HomC	RepC	RepC
preHTC	preHTC	Unknown	preHTC	preHTC	preHTC	preHTC	preHTC	preHTC	preHTC	preHTC	preHTC	preHTC	HTC	preHTC	HomC	HTC	HomC	preHTC	preHTC
preFC	preFC	preFC	Node1	FC	RepC	unassigned	RepC	RegC	preFC	preFC	preFC	ambiguous	unassigned	RegC	RegC	unassign	FC	Unknown	preFC
preFC	preFC	Unknown	preFC	preFC	preFC	preFC	preFC	RegC	preFC	preFC	preFC	preFC	RegC	RegC	RegC	unassign	RegC	Unknown	preFC
RepC	RepC	Unknown	Node2	preHTC	HomC	preHTC	preHTC	HomC	HomC	HomC	RepC	RepC	unassigned	HomC	HomC	HomC	HomC	Unknown	RepC
preFC	preFC	preFC	preFC	preFC	RegC	preFC	preFC	preFC	preFC	preFC	preFC	FC	preFC	RegC	RegC	unassign	FC	Unknown	preFC
preHTC	HTC	Unknown	HTC	HTC	preHTC	unassigned	preHTC	HTC	HTC	HTC	preHTC	HTC	HTC	HTC	HTC	HTC	HTC	Unknown	HTC
preFC	preFC	Unknown	preFC	RepC	HomC	unassigned	RepC	unassigned	RepC	preFC	RepC	ambiguous	unassigned	preHTC	HomC	unassign	HomC	Unknown	RepC
preFC	preFC	Unknown	Node5	preFC	preFC	preFC	RepC	unassigned	preFC	preFC	FC	preFC	unassigned	preHTC	RepC	unassign	preFC	Unknown	preFC
RepC	RepC	Unknown	RepC	RepC	HomC	RepC	RepC	HomC	RepC	RepC	RepC	ambiguous	RepC	HomC	HomC	unassign	HomC	RepC	RepC
RepC	RepC	Unknown	RepC	RepC	HomC	RepC	RepC	HomC	RepC	RepC	RepC	RepC	RepC	RepC	HomC	unassign	HomC	RepC	RepC
preFC	preFC	Unknown	preFC	RepC	preHTC	unassigned	RepC	unassigned	RepC	preHTC	RepC	ambiguous	unassigned	preHTC	RegC	unassign	HomC	Unknown	preFC
preFC	RepC	RepC	RepC	RepC	HomC	RepC	RepC	RepC	RepC	RepC	RepC	ambiguous	unassigned	preHTC	HomC	unassign	RepC	Unknown	RepC
preFC	preFC	Unknown	preFC	preFC	preFC	preFC	preFC	preFC	preFC	preFC	preFC	preFC	unassigned	Unresolved_cell	HomC	unassign	preFC	Unknown	preFC
preFC	RepC	Unknown	RepC	RepC	HomC	RepC	RepC	HomC	preFC	preFC	RepC	RepC	unassigned	HomC	HomC	unassign	HomC	Unknown	RepC
preFC	preFC	RepC	preFC	RepC	RepC	preFC	preFC	RegC	preFC	preFC	preFC	RegC	RegC	RegC	HomC	unassign	RegC	Unknown	preFC
preFC	RepC	Unknown	preFC	RepC	RepC	RepC	RepC	unassigned	preFC	preFC	RepC	ambiguous	unassigned	RepC	HomC	unassign	HomC	RepC	preFC
FC	preFC	Unknown	preFC	FC	RepC	unassigned	FC	RegC	RegC	preFC	FC	FC	RegC	RegC	RepC	unassign	FC	Unknown	preFC
preHTC	preHTC	Unknown	preHTC	preHTC	preHTC	preHTC	preHTC	unassigned	preHTC	preHTC	preHTC	preHTC	unassigned	preHTC	HomC	HomC	HomC	Unknown	preHTC
preHTC	preHTC	preHTC	preHTC	preHTC	preHTC	preHTC	preHTC	HTC	preHTC	HTC	preHTC	ambiguous	HTC	preHTC	HomC	HomC	HTC	Unknown	preHTC
preFC	preFC	preFC	preFC	preFC	RepC	preFC	preFC	RegC	preFC	preFC	preFC	ambiguous	unassigned	RegC	RepC	unassign	RegC	Unknown	preFC
preHTC	HomC	HomC	HomC	preHTC	HomC	preHTC	preHTC	HomC	HomC	HomC	preHTC	HomC	unassigned	Unresolved_cell	HomC	HomC	HomC	preHTC	HomC
preHTC	preHTC	HTC	Unassigned	preHTC	HTC	unassigned	HTC	HTC	HTC	HTC	HTC	HTC	HTC	HTC	preHTC	HTC	HTC	HTC	preHTC
RepC	RepC	Unknown	RepC	RepC	HTC	unassigned	RepC	HomC	RepC	RepC	RepC	ambiguous	RepC	preHTC	HomC	HomC	HomC	Unknown	RepC
preFC	preFC	Unknown	Node5	FC	preFC	preFC	FC	preFC	preFC	preFC	preFC	FC	preFC	preFC	RepC	unassign	preFC	Unknown	preFC
HomC	HomC	Unknown	HomC	HomC	HomC	unassigned	HomC	HomC	HomC	HomC	HomC	HomC	unassigned	HomC	HomC	HomC	HomC	Unknown	HomC
preFC	RepC	RepC	RepC	preFC	HomC	RepC	RepC	unassigned	preFC	preFC	RepC	preFC	unassigned	Unresolved_cell	RepC	unassign	FC	Unknown	preFC
preFC	RegC	Unknown	RegC	preFC	HomC	unassigned	preFC	RegC	RegC	RegC	preFC	ambiguous	unassigned	RegC	RegC	unassign	RegC	Unknown	preFC
RepC	RepC	RepC	RepC	RepC	preHTC	unassigned	RepC	RepC	RepC	RepC	RepC	RepC	RepC	RepC	HomC	unassign	HomC	RepC	RepC
preFC	preFC	Unknown	preFC	preFC	RegC	preFC	preFC	unassigned	preFC	preFC	preFC	preFC	preFC	preFC	RegC	unassign	RegC	Unknown	preFC
preHTC	preHTC	HomC	preHTC	preHTC	HomC	unassigned	preHTC	preHTC	preHTC	HomC	preHTC	preHTC	HomC	preHTC	HomC	HomC	HomC	preHTC	preHTC
preFC	preFC	Unknown	preFC	preFC	unassigned	preFC	FC	RegC	RegC	preFC	preFC	ambiguous	preFC	Unresolved_cell	RegC	unassign	RegC	Unknown	preFC
preFC	preFC	Unknown	Node5	preFC	preFC	unassigned	FC	preFC	preFC	preFC	preFC	rejected	unassigned	RepC	preFC	unassign	RepC	Unknown	preFC
preFC	RepC	Unknown	preFC	RegC	RegC	unassigned	preFC	RegC	preFC	preFC	preFC	ambiguous	unassigned	RegC	HomC	unassign	HomC	Unknown	preFC
FC	preFC	Unknown	Node5	FC	preFC	preFC	FC	FC	FC	preFC	FC	FC	unassigned	RepC	RepC	unassign	preFC	FC	preFC
preFC	preFC	RepC	preFC	preFC	HomC	preFC	RepC	unassigned	preFC	preFC	RepC	ambiguous	unassigned	preHTC	HomC	unassign	FC	Unknown	preFC
preFC	preFC	preFC	preFC	preFC	RepC	preFC	preFC	RegC	preFC	preFC	preFC	preFC	unassigned	RepC	RegC	unassign	preFC	Unknown	preFC
preFC	preFC	preFC	Node5	FC	preFC	unassigned	unassigned	RepC	preFC	preFC	preFC	ambiguous	unassigned	RepC	RepC	unassign	RepC	Unknown	preFC
RepC	RepC	RepC	RepC	preFC	preHTC	unassigned	RepC	HomC	RepC	RepC	RepC	ambiguous	preFC	preHTC	HomC	unassign	preHTC	Unknown	preFC
preHTC	preHTC	preHTC	HTC	preHTC	preHTC	unassigned	preHTC	preHTC	preHTC	HTC	preHTC	preHTC	unassigned	preHTC	preHTC	HTC	HTC	Unknown	preHTC
FC	preFC	FC	Node5	FC	preFC	unassigned	FC	RegC	FC	preFC	preFC	FC	unassigned	preFC	preFC	unassign	preFC	Unknown	preFC
FC	preFC	preFC	preFC	FC	RegC	preFC	FC	RegC	RegC	preFC	preFC	RegC	unassigned	Unresolved_cell	RegC	unassign	FC	Unknown	RegC
preFC	preFC	FC	preFC	FC	preFC	preFC	FC	FC	preFC	preFC	FC	FC	unassigned	FC	RepC	unassign	FC	Unknown	preFC
FC	FC	FC	FC	FC	preFC	FC	FC	FC	FC	preFC	FC	FC	preFC	FC	RepC	unassign	FC	Unknown	FC
HomC	RepC	HomC	HomC	HomC	HomC	unassigned	HomC	HomC	HomC	HomC	preHTC	HomC	HomC	HomC	HomC	HomC	HomC	preFC	HomC
preFC	preFC	Unknown	preFC	preFC	RegC	unassigned	preFC	RegC	preFC	preFC	preFC	ambiguous	unassigned	RegC	HomC	unassign	RegC	Unknown	preFC
RepC	RepC	HomC	RepC	RepC	HomC	unassigned	preHTC	HomC	RepC	RepC	RepC	RepC	unassigned	preHTC	HomC	unassign	HomC	RepC	RepC
preHTC	preHTC	Unknown	preHTC	preHTC	preHTC	unassigned	preHTC	HTC	preHTC	HTC	preHTC	HTC	unassigned	HTC	HomC	HomC	HTC	preHTC	preHTC
preHTC	preHTC	Unknown	preHTC	preHTC	HTC	preHTC	preHTC	preHTC	preHTC	preHTC	preHTC	preHTC	unassigned	preHTC	HomC	HomC	preHTC	preHTC	preHTC
FC	preFC	preFC	preFC	FC	FC	preFC	FC	FC	FC	preFC	FC	FC	RegC	FC	RepC	unassign	FC	Unknown	FC
preHTC	preHTC	Unknown	preHTC	preHTC	preHTC	preHTC	preHTC	HomC	preHTC	HomC	preHTC	HomC	unassigned	HomC	HomC	HomC	HomC	preHTC	HomC
RepC	RepC	HomC	RepC	RepC	HomC	RepC	RepC	HomC	RepC	HomC	RepC	HomC	RepC	HomC	HomC	HomC	HomC	RepC	RepC
preFC	preFC	preFC	Node5	preFC	preFC	preFC	FC	unassigned	preFC	preFC	preFC	FC	unassigned	RepC	RepC	unassign	RepC	Unknown	preFC
preFC	preFC	Unknown	Node5	preFC	RegC	preFC	FC	unassigned	preFC	preFC	preFC	preFC	unassigned	RegC	RegC	unassign	preFC	Unknown	FC
preFC	RepC	Unknown	RepC	RepC	HomC	RepC	RepC	unassigned	RepC	RepC	RepC	RepC	unassigned	HomC	HomC	unassign	HomC	RepC	RepC
preFC	RepC	Unknown	preFC	preFC	RegC	unassigned	preFC	RepC	preFC	preFC	preFC	RepC	preFC	RepC	HomC	unassign	unknown	Unknown	RepC
FC	preFC	Unknown	preFC	preFC	unassigned	unassigned	unassigned	FC	preFC	preFC	RepC	ambiguous	unassigned	Unresolved_cell	RegC	unassign	FC	Unknown	preFC
preFC	preFC	Unknown	RegC	RepC	HomC	unassigned	preFC	RegC	preFC	RegC	RepC	ambiguous	unassigned	RegC	HomC	unassign	HomC	Unknown	preFC
RepC	RepC	HomC	RepC	HomC	preHTC	unassigned	RepC	HomC	HomC	RepC	RepC	ambiguous	unassigned	HomC	HomC	unassign	HomC	RepC	RepC
HomC	HomC	HomC	preHTC	preHTC	preHTC	unassigned	preHTC	HomC	HomC	HomC	preHTC	HomC	unassigned	HomC	HomC	unassign	HomC	preHTC	HomC
HomC	preHTC	HomC	HomC	preHTC	RegC	preHTC	preHTC	HomC	HomC	HomC	preHTC	HomC	HomC	Unresolved_cell	HomC	HomC	HomC	preHTC	RepC
HomC	HTC	Unknown	preHTC	preHTC	preHTC	unassigned	preHTC	unassigned	HomC	HTC	preHTC	HTC	unassigned	HTC	HomC	HomC	HomC	Unknown	HTC
RepC	RepC	Unknown	RepC	RepC	HomC	RepC	RepC	HomC	RepC	RepC	RepC	ambiguous	unassigned	HomC	HomC	HomC	HomC	RepC	RepC
RegC	RegC	RegC	preFC	preFC	unassigned	unassigned	FC	RegC	RegC	RegC	preFC	RegC	unassigned	Unresolved_cell	RegC	unassign	RegC	RepC	preFC
HomC	HomC	HomC	HomC	HomC	HomC	unassigned	preHTC	HomC	HomC	HomC	HomC	HomC	unassigned	HomC	HomC	HomC	HomC	HomC	HomC
preFC	RepC	RepC	preFC	preFC	RegC	unassigned	RepC	unassigned	preFC	RepC	RepC	RepC	unassigned	RepC	RepC	unassign	FC	Unknown	preFC
preFC	preFC	Unknown	preFC	RepC	unassigned	unassigned	RepC	RepC	RepC	preFC	RepC	preFC	preFC	RepC	HomC	unassign	RepC	Unknown	preFC
preHTC	preHTC	Unknown	Unassigned	preHTC	preHTC	preHTC	preHTC	HTC	HTC	HTC	preHTC	HTC	unassigned	preHTC	HTC	HTC	HTC	Unknown	preHTC
preHTC	preHTC	Unknown	preHTC	preHTC	preHTC	preHTC	preHTC	HTC	preHTC	HTC	preHTC	preHTC	HTC	preHTC	preHTC	HTC	HTC	Unknown	preHTC
RepC	RepC	RepC	RepC	RepC	HomC	unassigned	preHTC	HomC	RepC	RepC	RepC	HomC	unassigned	preHTC	HomC	HomC	HomC	RepC	RepC
preHTC	HTC	Unknown	preHTC	preHTC	HTC	unassigned	preHTC	HTC	preHTC	HTC	preHTC	ambiguous	HTC	HTC	HomC	HomC	HomC	Unknown	preHTC
preHTC	preHTC	Unknown	preHTC	preHTC	preHTC	preHTC	preHTC	HTC	preHTC	HTC	preHTC	preHTC	HTC	HTC	HTC	HomC	HomC	HTC	preHTC
preHTC	preHTC	Unknown	preHTC	preHTC	preHTC	preHTC	preHTC	HTC	HTC	HTC	preHTC	HTC	HTC	HTC	HomC	HomC	HTC	Unknown	preHTC
RepC	RepC	HomC	RepC	RepC	HomC	unassigned	RepC	HomC	RepC	RepC	RepC	RepC	unassigned	HomC	HomC	HomC	HomC	Unknown	RepC
preFC	preFC	preFC	Node5	preFC	RegC	preFC	FC	FC	preFC	preFC	FC	FC	unassigned	Unresolved_cell	RepC	unassign	preFC	Unknown	preFC
preFC	preFC	Unknown	RepC	RepC	HomC	unassigned	RepC	unassigned	preFC	preFC	RepC	ambiguous	unassigned	HomC	RegC	unassign	HomC	Unknown	preFC
preHTC	HTC	HTC	preHTC	preHTC	preHTC	preHTC	preHTC	HTC	HTC	HTC	preHTC	HTC	unassigned	HTC	HomC	HomC	HomC	Unknown	HTC
HomC	RepC	Unknown	RepC	RepC	HomC	unassigned	RepC	HomC	HomC	HomC	RepC	ambiguous	HomC	HomC	HomC	HomC	HomC	Unknown	preHTC
preHTC	preHTC	Unknown	RepC	preHTC	HomC	unassigned	preHTC	unassigned	HomC	HomC	preHTC	ambiguous	unassigned	HomC	HomC	HomC	HomC	Unknown	preHTC
preFC	RepC	Unknown	RepC	RepC	HomC	unassigned	RepC	RepC	RepC	RegC	RepC	RepC	unassigned	RepC	HomC	unassign	RepC	RepC	preFC
preFC	RepC	Unknown	preFC	RepC	HomC	unassigned	RepC	RepC	RepC	RegC	RepC	RepC	unassigned	RepC	HomC	unassign	HomC	Unknown	RepC
HomC	HomC	HomC	HomC	preHTC	HomC	unassigned	preHTC	HomC	HomC	HomC	preHTC	HomC	unassigned	HomC	HomC	HomC	HomC	preHTC	HomC
preFC	preFC	Unknown	preFC	preFC	unassigned	preFC	preFC	unassigned	preFC	preFC	preFC	ambiguous	unassigned	preFC	RegC	HTC	preFC	Unknown	preFC
preFC	RepC	Unknown	RepC	RepC	HomC	unassigned	RepC	unassigned	RepC	RepC	RepC	ambiguous	unassigned	RepC	RepC	unassign	HomC	Unknown	RepC
preFC	preFC	RepC	preFC	preFC	HomC	preFC	preFC	unassigned	preFC	preFC	preFC	preFC	unassigned	RegC	HomC	unassign	HomC	Unknown	preFC
preHTC	preHTC	Unknown	preHTC	preHTC	preHTC	preHTC	preHTC	HTC	preHTC	HTC	preHTC	preHTC	unassigned	HTC	preHTC	HTC	HomC	Unknown	preHTC
HomC	HomC	HomC	HomC	HomC	HomC	unassigned	preHTC	HomC	HomC	HomC	preHTC	HomC	unassigned	HomC	HomC	HomC	HomC	Unknown	HomC
RepC	preHTC	Unknown	preHTC	preHTC	preHTC	preHTC	preHTC	HomC	HomC	HomC	preHTC	HomC	unassigned	preHTC	HomC	HomC	HomC	preFC	RepC
RepC	RepC	HomC	RepC	RepC	HomC	unassigned	RepC	HomC	RepC	RepC	RepC	RepC	unassigned	HomC	HomC	HomC	HomC	RepC	RepC
preHTC	preHTC	Unknown	HTC	preHTC	HTC	unassigned	preHTC	HTC	HTC	HTC	preHTC	ambiguous	unassigned	HTC	preHTC	HTC	HTC	Unknown	preHTC
HomC	RepC	HomC	RepC	RepC	HomC	unassigned	RepC	HomC	RepC	RepC	RepC	RepC	unassigned	HomC	HomC	unassign	HomC	RepC	RepC
preFC	RepC	Unknown	preFC	preFC	HomC	unassigned	unassigned	unassigned	RepC	RegC	RepC	ambiguous	unassigned	RepC	RegC	unassign	FC	Unknown	preFC
FC	preFC	preFC	preFC	preFC	RegC	preFC	preFC	unassigned	preFC	preFC	preFC	FC	preFC	Unresolved_cell	RegC	preFC	preFC	Unknown	preFC
preFC	preFC	Unknown	preFC	preFC	HomC	unassigned	preFC	RegC	RepC	RegC	RepC	ambiguous	unassigned	RegC	RegC	unassign	RegC	Unknown	preFC
RepC	RepC	HomC	preHTC	RepC	HomC	unassigned	preHTC	HomC	HomC	HomC	preHTC	HomC	unassigned	HomC	HomC	HomC	HomC	Unknown	RepC
preFC	preFC	preFC	preFC	preFC	HomC	unassigned	preFC	unassigned	RepC	RegC	preFC	ambiguous	unassigned	RegC	RegC	unassign	RegC	Unknown	preFC
FC	preFC	Unknown	Node5	FC	RegC	unassigned	FC	RegC	FC	FC	FC	FC	FC	Unresolved_cell	preFC	FC	FC	Unknown	FC
HomC	HomC	HomC	Unassigned	preHTC	HomC	preHTC	preHTC	HomC	HomC	HomC	preHTC	HomC	HomC	HomC	HomC	HomC	HomC	preFC	HomC
preHTC	preHTC	Unknown	preHTC	preHTC	preHTC	unassigned	preHTC	preHTC	preHTC	HTC	preHTC	preHTC	unassigned	preHTC	preHTC	HomC	preHTC	Unknown	preHTC
RepC	RepC	RepC	RepC	RepC	HomC	unassigned	RepC	unassigned	HomC	RepC	RepC	RepC	preFC	RepC	HomC	unassign	HomC	RepC	RepC
RepC	RepC	RepC	RepC	RepC	HomC	unassigned	RepC	HomC	RepC	RepC	RepC	RepC	RepC	HomC	HomC	unassign	HomC	RepC	RepC
preFC	preFC	preFC	preFC	preFC	RegC	unassigned	preFC	HomC	RegC	RegC	preFC	ambiguous	unassigned	RegC	HomC	unassign	RegC	Unknown	preFC
HomC	HomC	HomC	RepC	preHTC	HomC	unassigned	preHTC	HomC	HomC	HomC	RepC	HomC	unassigned	HomC	HomC	unassign	HomC	preHTC	RepC
preFC	preFC	Unknown	Node5	FC	preFC	unassigned	RepC	unassigned	preFC	preFC	FC	preFC	unassigned	RepC	RepC	unassign	RepC	Unknown	preFC
HomC	HomC	HomC	preHTC	preHTC	preHTC	unassigned	preHTC	HomC	HomC	HomC	preHTC	HomC	HomC	HomC	HomC	HomC	HomC	preHTC	RepC
RepC	HomC	Unknown	preFC	RegC	RegC	unassigned	preFC	HomC	RegC	HomC	preFC	ambiguous	unassigned	Unresolved_cell	HomC	unassign	HomC	Unknown	RepC
RepC	HomC	Unknown	RepC	preHTC	HomC	RepC	preHTC	HomC	HomC	HomC	preHTC	ambiguous	unassigned	preHTC	HomC	HomC	HomC	Unknown	RepC
FC	preFC	Unknown	Node5	FC	RegC	unassigned	FC	RegC	FC	preFC	FC	FC	unassigned	Unresolved_cell	preFC	FC	FC	Unknown	FC
preFC	preFC	Unknown	preFC	RepC	HomC	RepC	preFC	unassigned	preFC	preFC	RepC	ambiguous	unassigned	RegC	HomC	unassign	HomC	Unknown	preFC
preHTC	HTC	HTC	preHTC	preHTC	preHTC	unassigned	HTC	HTC	HTC	HTC	preHTC	HTC	HTC	HTC	HTC	HTC	HTC	HTC	preHTC
FC	RepC	Unknown	preFC	preFC	RegC	unassigned	RepC	unassigned	RepC	RegC	RepC	ambiguous	unassigned	RepC	RepC	unassign	RepC	Unknown	preFC
HomC	HomC	HomC	HomC	HomC	HomC	unassigned	HomC	HomC	HomC	HomC	RepC	HomC	HomC	HomC	HomC	HomC	HomC	FC	HomC
preFC	RepC	Unknown	RepC	RepC	RepC	RepC	RepC	RepC	RepC	RepC	RepC	ambiguous	unassigned	preHTC	HomC	unassign	HomC	Unknown	preFC
preFC	preFC	RepC	preFC	RepC	preHTC	unassigned	preFC	unassigned	RepC	preFC	RepC	ambiguous	unassigned	preHTC	HomC	unassign	FC	Unknown	preFC
RepC	RepC	Unknown	RepC	RepC	HomC	unassigned	RepC	HomC	HomC	RepC	RepC	ambiguous	unassigned	HomC	HomC	HomC	HomC	RepC	RepC
RepC	RepC	Unknown	Node5	RepC	RegC	unassigned	RepC	RepC	RepC	RepC	RepC	RepC	unassigned	RepC	RepC	unassign	HomC	RepC	RepC
HTC	HTC	HTC	HTC	preHTC	preHTC	unassigned	preHTC	HTC	HTC	HTC	preHTC	HTC	HTC	HTC	HomC	HomC	HTC	HTC	HTC
FC	FC	FC	FC	FC	preFC	unassigned	FC	FC	FC	FC	FC	FC	unassigned	FC	RegC	unassign	RegC	Unknown	FC
preHTC	HTC	HTC	HTC	HTC	preHTC	unassigned	HTC	HTC	HTC	HTC	preHTC	HTC	HTC	HTC	HTC	HTC	HTC	HTC	HTC
HomC	HomC	Unknown	RepC	HomC	HomC	unassigned	HomC	HomC	HomC	HomC	RepC	HomC	HomC	HomC	HomC	unassign	HomC	RepC	RepC
HomC	HomC	Unknown	RegC	HomC	HomC	unassigned	HomC	HomC	HomC	HomC	RepC	HomC	HomC	HomC	HomC	HomC	HomC	preFC	HomC
preFC	preFC	preFC	preFC	preFC	RegC	preFC	preFC	unassigned	preFC	preFC	RepC	ambiguous	unassigned	Unresolved_cell	HomC	unassign	RegC	RepC	preFC
preFC	preFC	preFC	preFC	preFC	RepC	unassigned	FC	unassigned	preFC	preFC	preFC	ambiguous	unassigned	RepC	RepC	unassign	RepC	Unknown	preFC
preHTC	preHTC	Unknown	Unassigned	preHTC	HTC	unassigned	preHTC	HTC	HomC	preHTC	preHTC	ambiguous	unassigned	HTC	HomC	HomC	HomC	Unknown	preHTC
RepC	RepC	RepC	RepC	RepC	preHTC	unassigned	RepC	HomC	RepC	RepC	RepC	HomC	unassigned	preHTC	HomC	unassign	HomC	Unknown	RepC
RepC	RepC	Unknown	RepC	RepC	HomC	unassigned	RepC	HomC	RepC	RepC	RepC	ambiguous	RepC	preHTC	HomC	unassign	HomC	Unknown	RepC
HomC	HomC	Unknown	RepC	HomC	HomC	unassigned	RepC	HomC	HomC	HomC	RepC	HomC	RepC	HomC	HomC	unassign	HomC	RepC	RepC
preHTC	preHTC	preHTC	preHTC	preHTC	preHTC	unassigned	preHTC	HTC	HTC	HTC	preHTC	HTC	HTC	preHTC	HTC	HTC	HomC	preHTC	preHTC
HomC	HomC	HomC	HomC	HomC	HomC	preHTC	preHTC	HomC	HomC	HomC	HomC	HomC	unassigned	HomC	HomC	HomC	HomC	Unknown	HomC
preHTC	preHTC	Unknown	Unassigned	preHTC	HTC	unassigned	preHTC	HTC	preHTC	HTC	preHTC	HTC	unassigned	HTC	HomC	HomC	HTC	Unknown	preHTC
preFC	preFC	Unknown	RegC	RegC	RegC	unassigned	preFC	RegC	RegC	RegC	preFC	RegC	unassigned	RegC	RegC	unassign	RegC	Unknown	preFC
preFC	preFC	preFC	preFC	preFC	preFC	preFC	preFC	unassigned	preFC	preFC	preFC	FC	unassigned	RegC	RepC	unassign	RegC	Unknown	preFC
RepC	RepC	HomC	Node3	HomC	HomC	unassigned	preHTC	HomC	HomC	HomC	preHTC	HomC	unassigned	RegC	HomC	HomC	RegC	preFC	RepC
preFC	RepC	RepC	RepC	RepC	HomC	unassigned	RepC	RepC	RepC	RepC	RepC	RepC	unassigned	RepC	HomC	unassign	RepC	RepC	RepC
preHTC	preHTC	RepC	preHTC	RepC	HTC	unassigned	preHTC	preHTC	HomC	HomC	preHTC	ambiguous	unassigned	HTC	HomC	HomC	HomC	Unknown	RepC
preFC	preFC	FC	Node5	FC	preFC	unassigned	FC	FC	preFC	preFC	preFC	FC	unassigned	preHTC	RepC	preFC	preFC	Unknown	preFC
HomC	HomC	HomC	preHTC	HomC	HomC	unassigned	preHTC	HomC	HomC	HomC	preHTC	HomC	unassigned	HomC	HomC	HomC	HomC	preHTC	HomC
RepC	RepC	Unknown	RepC	RepC	HomC	unassigned	RepC	HomC	RepC	RepC	RepC	RepC	RepC	HomC	HomC	unassign	HomC	RepC	RepC
preHTC	preHTC	Unknown	preHTC	preHTC	preHTC	unassigned	preHTC	HomC	HomC	HomC	preHTC	HomC	HomC	preHTC	HomC	HomC	preHTC	preHTC	preHTC
preHTC	HTC	Unknown	preHTC	preHTC	HomC	preHTC	preHTC	unassigned	HomC	HomC	preHTC	ambiguous	unassigned	preHTC	HomC	HomC	HomC	preHTC	preHTC
preHTC	HomC	HomC	preHTC	preHTC	HomC	preFC	preHTC	HomC	HomC	HomC	preHTC	HomC	unassigned	HomC	HomC	HomC	HomC	Unknown	preHTC
preFC	preFC	Unknown	preFC	preFC	RepC	preFC	preFC	unassigned	preFC	preFC	preFC	FC	unassigned	preFC	RepC	unassign	preFC	Unknown	preFC
preHTC	preHTC	Unknown	preHTC	preHTC	HomC	preHTC	preHTC	HomC	HomC	HomC	preHTC	HomC	unassigned	preHTC	HomC	HomC	HomC	preHTC	preHTC
preFC	preFC	Unknown	preFC	RepC	preHTC	unassigned	RepC	RepC	RepC	preFC	RepC	ambiguous	unassigned	preHTC	HomC	unassign	preHTC	RepC	preFC
FC	FC	FC	Node5	FC	RegC	unassigned	FC	unassigned	FC	FC	FC	FC	unassigned	Unresolved_cell	RegC	FC	FC	Unknown	FC
RepC	RepC	Unknown	Unassigned	RepC	HomC	unassigned	RepC	HomC	HomC	RepC	RepC	ambiguous	unassigned	RepC	HomC	HomC	HomC	Unknown	RepC
RepC	RepC	HomC	RepC	preHTC	preHTC	RepC	RepC	HomC	RepC	RepC	RepC	HomC	unassigned	HomC	HomC	unassign	HomC	RepC	RepC
HomC	HomC	HomC	Unassigned	HomC	HomC	unassigned	preHTC	HomC	HomC	HomC	preHTC	HomC	unassigned	HomC	HomC	HomC	HomC	Unknown	HomC
RepC	RepC	RepC	RepC	RepC	HomC	unassigned	RepC	HomC	RepC	RepC	RepC	RepC	unassigned	HomC	HomC	HomC	HomC	RepC	RepC
preFC	preFC	Unknown	RepC	RepC	unassigned	unassigned	RepC	unassigned	RegC	preFC	RepC	ambiguous	preFC	preHTC	RegC	unassign	FC	Unknown	FC
HTC	HomC	Unknown	Unassigned	preHTC	HomC	unassigned	preHTC	HomC	HomC	HomC	preHTC	HomC	unassigned	HomC	HomC	HomC	HomC	Unknown	preHTC
FC	preFC	preFC	Node5	FC	preFC	unassigned	FC	unassigned	FC	preFC	FC	FC	unassigned	Unresolved_cell	preFC	FC	preFC	Unknown	FC
preFC	preFC	preFC	preFC	FC	RegC	preFC	FC	RegC	preFC	preFC	FC	FC	unassigned	RegC	RegC	unassign	FC	Unknown	FC
RepC	RepC	RepC	RepC	RepC	HomC	unassigned	RepC	RepC	RepC	RepC	RepC	RepC	unassigned	HomC	HomC	unassign	HomC	Unknown	RepC
preFC	preFC	RepC	preFC	RepC	RepC	unassigned	RepC	unassigned	RepC	RepC	RepC	ambiguous	unassigned	Unresolved_cell	RepC	unassign	HomC	Unknown	preFC
RepC	RepC	Unknown	RepC	RepC	HomC	unassigned	RepC	unassigned	RepC	RepC	RepC	RepC	unassigned	HomC	HomC	unassign	HomC	RepC	RepC
preHTC	preHTC	Unknown	preHTC	preHTC	preHTC	preHTC	preHTC	unassigned	preHTC	HTC	preHTC	preHTC	unassigned	preHTC	HomC	HomC	HomC	preHTC	preHTC
preFC	preFC	Unknown	preFC	preFC	RepC	preFC	preFC	unassigned	preFC	preFC	preFC	preFC	unassigned	RepC	RepC	unassign	preFC	Unknown	preFC
preFC	preFC	Unknown	preFC	FC	preFC	preFC	FC	FC	preFC	preFC	preFC	ambiguous	unassigned	preFC	RepC	unassign	preFC	Unknown	preFC
preFC	preFC	preFC	preFC	FC	RegC	preFC	preFC	unassigned	preFC	preFC	preFC	FC	unassigned	preFC	RegC	unassign	preFC	Unknown	preFC
RepC	RepC	HomC	RepC	RepC	preHTC	RepC	RepC	HomC	HomC	RepC	RepC	RepC	unassigned	HomC	HomC	HomC	HomC	RepC	RepC
RepC	RepC	Unknown	RepC	RepC	unassigned	preFC	RepC	unassigned	RepC	preFC	RepC	ambiguous	unassigned	Unresolved_cell	HomC	unassign	RepC	Unknown	preFC
preFC	preFC	preFC	Node5	FC	preFC	unassigned	FC	unassigned	preFC	preFC	FC	preFC	unassigned	FC	RepC	unassign	preFC	Unknown	preFC
HomC	preHTC	HomC	Unassigned	preHTC	HomC	unassigned	preHTC	HomC	HomC	HomC	preHTC	HomC	HomC	HomC	HomC	HomC	HomC	preHTC	HomC
RepC	RepC	Unknown	RepC	RepC	HomC	unassigned	RepC	unassigned	RegC	RepC	RepC	RepC	RepC	HomC	HomC	unassign	HomC	Unknown	RepC
preHTC	HTC	HTC	preHTC	preHTC	preHTC	HTC	HTC	HTC	HTC	HTC	HTC	HTC	HTC	HTC	HomC	HomC	HTC	HTC	HTC
preFC	RepC	preFC	RepC	RepC	HomC	unassigned	RepC	HomC	RepC	RepC	RepC	ambiguous	unassigned	RepC	HomC	unassign	HomC	Unknown	preFC
RepC	RepC	Unknown	RepC	preHTC	HomC	preHTC	preHTC	unassigned	HomC	HomC	preHTC	ambiguous	unassigned	preHTC	HomC	HomC	HomC	preFC	RepC
preFC	preFC	preFC	preFC	preFC	preFC	preFC	preFC	RegC	preFC	preFC	preFC	preFC	preFC	RegC	RegC	unassign	RegC	Unknown	preFC
HomC	HomC	HomC	HomC	HomC	HomC	unassigned	HomC	HomC	HomC	HomC	HomC	HomC	HomC	HomC	HomC	HomC	HomC	RepC	HomC
preFC	preFC	RepC	preFC	preFC	RegC	unassigned	preFC	RegC	RepC	RegC	RepC	ambiguous	unassigned	RegC	HomC	unassign	RegC	Unknown	preFC
RepC	RepC	Unknown	RepC	RepC	HomC	unassigned	RepC	HomC	RepC	RepC	RepC	RepC	RepC	HomC	HomC	unassign	HomC	Unknown	RepC
preFC	RepC	RepC	RepC	RepC	HomC	RepC	RepC	HomC	RepC	RepC	RepC	ambiguous	RepC	HomC	HomC	unassign	HomC	Unknown	RepC
RepC	RepC	HomC	preHTC	preHTC	HomC	unassigned	preHTC	HomC	HomC	HomC	preHTC	HomC	unassigned	HomC	HomC	HomC	HomC	RepC	RepC
HomC	preHTC	HomC	preHTC	preHTC	preHTC	preHTC	preHTC	HomC	HomC	HomC	preHTC	preHTC	unassigned	preHTC	HomC	HomC	HomC	preHTC	HTC
preFC	RepC	Unknown	Node1	RepC	RepC	unassigned	RepC	unassigned	RepC	RepC	RepC	RepC	unassigned	RepC	HomC	unassign	HomC	Unknown	RepC
preFC	preFC	preFC	Node1	RepC	unassigned	unassigned	RepC	unassigned	preFC	preFC	RepC	ambiguous	unassigned	RepC	HomC	unassign	RepC	Unknown	preFC
preFC	preFC	Unknown	preFC	preFC	RegC	unassigned	preFC	RegC	RepC	FC	RepC	ambiguous	unassigned	RepC	RepC	unassign	RegC	Unknown	preFC
preFC	preFC	preFC	preFC	preFC	RegC	preFC	preFC	RegC	HomC	preFC	preFC	ambiguous	unassigned	RegC	HomC	unassign	RegC	Unknown	preFC
preFC	RepC	Unknown	RepC	RepC	HomC	unassigned	RepC	RepC	RepC	RepC	RepC	RepC	RepC	HomC	HomC	unassign	HomC	RepC	RepC
preFC	preFC	RepC	preFC	FC	RegC	preFC	FC	FC	preFC	preFC	FC	FC	preFC	RegC	RegC	unassign	RegC	Unknown	preFC
RepC	RepC	Unknown	preFC	preFC	preHTC	unassigned	RepC	HomC	RepC	RepC	RepC	ambiguous	unassigned	RegC	HomC	unassign	RegC	Unknown	RepC
preFC	RepC	Unknown	RepC	RepC	unassigned	RepC	RepC	RepC	RepC	RepC	RepC	ambiguous	unassigned	RepC	HomC	unassign	HomC	Unknown	preFC
RepC	RepC	Unknown	RepC	RepC	HomC	unassigned	RepC	HomC	RepC	RepC	RepC	RepC	unassigned	preHTC	HomC	unassign	RepC	Unknown	RepC
preHTC	HTC	HTC	HTC	HTC	preHTC	unassigned	HTC	HTC	HTC	HTC	HTC	HTC	HTC	HTC	HTC	HTC	HTC	Unknown	HTC
preHTC	preHTC	HomC	preHTC	preHTC	preHTC	unassigned	preHTC	preHTC	preHTC	preHTC	preHTC	HomC	unassigned	HomC	HomC	HomC	HomC	Unknown	preHTC
preFC	RepC	Unknown	RepC	RepC	HomC	unassigned	RepC	RepC	RepC	RepC	RepC	RepC	unassigned	RepC	HomC	unassign	RepC	Unknown	preFC
HomC	HomC	HomC	RepC	HomC	HomC	unassigned	RepC	HomC	HomC	RepC	preHTC	RepC	unassigned	HomC	HomC	HomC	HomC	RepC	RepC
RepC	RepC	Unknown	preFC	preFC	HomC	RepC	RepC	unassigned	RepC	RepC	RepC	RepC	unassigned	RepC	HomC	unassign	HomC	Unknown	RepC
preFC	preFC	Unknown	preFC	preFC	unassigned	preFC	unassigned	RegC	preFC	preFC	preFC	ambiguous	unassigned	RepC	RegC	unassign	RepC	RepC	preFC
preHTC	HTC	Unknown	preHTC	preHTC	preHTC	preHTC	preHTC	HTC	HTC	HTC	preHTC	HTC	HTC	HTC	HomC	HomC	HTC	Unknown	preHTC
RepC	RepC	RepC	RepC	RepC	HomC	unassigned	RepC	HomC	RepC	RepC	RepC	ambiguous	unassigned	HTC	HomC	HomC	HomC	Unknown	RepC
preHTC	preHTC	HTC	HTC	preHTC	HTC	preHTC	preHTC	HTC	preHTC	HTC	preHTC	ambiguous	HTC	HTC	preHTC	HTC	HTC	Unknown	preHTC
preFC	preFC	preFC	preFC	preFC	unassigned	unassigned	preFC	RegC	RegC	preFC	preFC	ambiguous	unassigned	RegC	RegC	unassign	RegC	Unknown	FC
preFC	preFC	Unknown	FC	preFC	HomC	unassigned	unassigned	RegC	preFC	RegC	RepC	ambiguous	unassigned	Unresolved_cell	RegC	unassign	FC	Unknown	preFC
FC	preFC	FC	Node5	FC	preFC	unassigned	FC	RegC	FC	FC	FC	FC	unassigned	RepC	preFC	FC	FC	Unknown	FC
FC	preFC	Unknown	Node5	preFC	RegC	unassigned	FC	RegC	RegC	preFC	preFC	ambiguous	RegC	Unresolved_cell	RegC	unassign	FC	Unknown	FC
preHTC	HomC	HomC	preHTC	preHTC	HomC	preHTC	preHTC	HomC	HomC	HomC	preHTC	HomC	unassigned	HomC	HomC	HomC	HomC	preHTC	HomC
RepC	RepC	RepC	preFC	RepC	HomC	RepC	preFC	RegC	RepC	RepC	RepC	ambiguous	RepC	HomC	HomC	unassign	HomC	RepC	preFC
HomC	HomC	Unknown	preHTC	preHTC	HomC	unassigned	preHTC	HomC	HomC	HomC	preHTC	HomC	HomC	HomC	HomC	HomC	HomC	preHTC	preHTC
preHTC	preHTC	Unknown	preHTC	preHTC	preHTC	unassigned	preHTC	HTC	preHTC	HTC	preHTC	ambiguous	HTC	HTC	HomC	HomC	HomC	Unknown	preHTC
preHTC	preHTC	HTC	preHTC	preHTC	preHTC	preHTC	preHTC	unassigned	HTC	HTC	preHTC	ambiguous	unassigned	HTC	HomC	HomC	HTC	Unknown	preHTC
preFC	preFC	preFC	preFC	preFC	RegC	preFC	preFC	RegC	preFC	preFC	preFC	preFC	unassigned	RegC	RegC	unassign	FC	Unknown	preFC
HTC	HTC	HTC	HTC	HTC	preHTC	unassigned	HTC	HTC	HTC	HTC	HTC	HTC	HTC	HTC	HTC	HTC	HTC	Unknown	HTC
FC	preFC	FC	Node5	FC	RegC	unassigned	FC	RegC	FC	FC	FC	FC	FC	Unresolved_cell	preFC	FC	FC	Unknown	FC
preHTC	HTC	HTC	preHTC	preHTC	HTC	unassigned	preHTC	HTC	HTC	HTC	preHTC	HTC	HTC	HTC	HTC	HTC	HTC	HTC	preHTC
FC	preFC	preFC	Node5	FC	FC	unassigned	FC	unassigned	FC	preFC	FC	FC	RegC	RegC	RepC	preFC	preFC	Unknown	preFC
HomC	RepC	HomC	RepC	RepC	HomC	unassigned	preHTC	HomC	HomC	HomC	RepC	HomC	unassigned	HomC	HomC	HomC	HomC	RepC	HomC
preHTC	preHTC	Unknown	preHTC	preHTC	preHTC	unassigned	preHTC	HomC	preHTC	HomC	preHTC	preHTC	HTC	preHTC	HomC	HomC	HomC	preHTC	preHTC
FC	FC	Unknown	FC	FC	preFC	unassigned	FC	unassigned	FC	FC	FC	FC	unassigned	preFC	preFC	unassign	preFC	Unknown	FC
preFC	preFC	Unknown	Node5	FC	preHTC	preFC	RepC	FC	preFC	preFC	FC	ambiguous	unassigned	preHTC	preHTC	unassign	preHTC	Unknown	FC
HomC	HomC	HomC	preHTC	preHTC	HomC	unassigned	preHTC	HomC	HomC	HomC	preHTC	HomC	HomC	HomC	HomC	HomC	HomC	Unknown	HomC
RepC	preHTC	Unknown	Unassigned	preHTC	preHTC	unassigned	preHTC	HomC	RepC	RepC	preHTC	ambiguous	unassigned	preHTC	HomC	HomC	preHTC	Unknown	RepC
preFC	preFC	Unknown	preFC	FC	RepC	preFC	FC	RegC	preFC	preFC	preFC	ambiguous	unassigned	RepC	RepC	unassign	preFC	Unknown	preFC
RepC	RepC	HomC	RepC	HomC	HomC	RepC	preHTC	HomC	HomC	HomC	preHTC	HomC	unassigned	HomC	HomC	HomC	HomC	RepC	RepC
preFC	FC	Unknown	Node5	FC	preFC	unassigned	FC	RegC	preFC	preFC	preFC	FC	unassigned	RegC	RegC	unassign	preFC	Unknown	FC
FC	preFC	Unknown	Node5	FC	RegC	unassigned	FC	RegC	FC	FC	FC	FC	FC	RepC	preFC	FC	RepC	Unknown	FC
preFC	preFC	preFC	preFC	preFC	unassigned	preFC	preFC	unassigned	preFC	preFC	preFC	ambiguous	preFC	RegC	RegC	unassign	RegC	Unknown	preFC
preFC	preFC	preFC	Node5	FC	RepC	unassigned	FC	RepC	preFC	preFC	preFC	preFC	preFC	FC	RepC	unassign	FC	Unknown	preFC
RepC	RepC	RepC	RepC	RepC	HomC	unassigned	RepC	HomC	RepC	RepC	RepC	ambiguous	unassigned	HomC	HomC	unassign	HomC	RepC	RepC
preFC	preFC	preFC	preFC	preFC	RepC	preFC	unassigned	preFC	preFC	preFC	preFC	ambiguous	unassigned	HomC	HomC	unassign	HomC	Unknown	preFC
FC	preFC	preFC	Node5	FC	preFC	preFC	FC	FC	preFC	preFC	FC	FC	unassigned	FC	RepC	unassign	preFC	Unknown	preFC
RepC	RepC	preFC	RepC	RepC	RepC	RepC	RepC	HomC	RepC	HomC	RepC	ambiguous	RepC	preHTC	HomC	unassign	HomC	Unknown	RepC
RepC	RepC	Unknown	RepC	RepC	HomC	RepC	RepC	HomC	RepC	RepC	RepC	RepC	RepC	HomC	HomC	unassign	HomC	RepC	RepC
preFC	preFC	preFC	Node5	FC	preFC	preFC	FC	FC	preFC	preFC	FC	FC	unassigned	RepC	preFC	unassign	preFC	Unknown	preFC
preFC	preFC	preFC	preFC	preFC	preFC	preFC	preFC	RegC	preFC	preFC	preFC	preFC	unassigned	RegC	RegC	unassign	FC	Unknown	preFC
preHTC	preHTC	Unknown	Unassigned	preHTC	preHTC	unassigned	preHTC	HTC	preHTC	HTC	preHTC	preHTC	unassigned	HTC	HomC	HTC	HTC	Unknown	preHTC
HomC	HomC	HomC	HomC	HomC	HomC	unassigned	HomC	HomC	HomC	HomC	HomC	HomC	HomC	HomC	HomC	HomC	HomC	RepC	HomC
RepC	RepC	Unknown	RepC	RepC	preHTC	unassigned	RepC	unassigned	RepC	RepC	RepC	ambiguous	unassigned	preHTC	HomC	unassign	HomC	RepC	RepC
preHTC	preHTC	RepC	preHTC	preHTC	HomC	unassigned	preHTC	unassigned	HomC	HomC	preHTC	ambiguous	unassigned	HTC	HomC	HomC	HomC	Unknown	preHTC
FC	preFC	Unknown	Node5	FC	preFC	preFC	FC	FC	preFC	preFC	FC	FC	unassigned	RegC	RegC	unassign	FC	Unknown	FC
preHTC	preHTC	Unknown	HTC	preHTC	preHTC	preHTC	preHTC	HTC	HTC	HTC	preHTC	ambiguous	unassigned	preHTC	preHTC	HTC	HTC	Unknown	preHTC
RepC	RepC	RepC	RepC	RepC	HomC	unassigned	RepC	RepC	RepC	RepC	RepC	RepC	unassigned	RepC	HomC	unassign	HomC	Unknown	RepC
preFC	RepC	RepC	preFC	RepC	HomC	RepC	RepC	unassigned	RepC	RepC	RepC	ambiguous	unassigned	RepC	HomC	unassign	HomC	Unknown	RepC
FC	FC	Unknown	Node5	FC	RepC	FC	FC	FC	FC	FC	FC	ambiguous	RepC	RepC	RepC	HTC	RepC	Unknown	FC
preFC	preFC	Unknown	Node5	FC	preFC	preFC	FC	FC	preFC	preFC	FC	FC	unassigned	RepC	RepC	unassign	RepC	Unknown	preFC
preHTC	preHTC	HomC	preHTC	preHTC	preHTC	preHTC	preHTC	HomC	HomC	HomC	preHTC	ambiguous	unassigned	HomC	HomC	HomC	HomC	FC	preHTC
RepC	preHTC	Unknown	Node3	preHTC	HomC	unassigned	preHTC	HomC	HomC	HomC	preHTC	HomC	HomC	RegC	HomC	HomC	HomC	Unknown	HomC
preHTC	preHTC	Unknown	preHTC	preHTC	HTC	unassigned	preHTC	HTC	HomC	HTC	preHTC	ambiguous	unassigned	preHTC	HomC	HomC	HTC	Unknown	preHTC
preHTC	preHTC	Unknown	preHTC	preHTC	preHTC	unassigned	preHTC	HTC	HTC	HTC	preHTC	HTC	unassigned	HTC	HomC	HomC	HTC	Unknown	preHTC
preHTC	HTC	HTC	HTC	preHTC	HTC	unassigned	preHTC	HTC	HTC	HTC	preHTC	ambiguous	unassigned	HTC	HomC	HomC	HTC	HTC	preHTC
RepC	RepC	HomC	HomC	RepC	HomC	RepC	HomC	HomC	HomC	HomC	RepC	HomC	unassigned	HomC	HomC	unassign	HomC	preFC	RepC
RepC	RepC	RepC	RepC	RepC	HomC	RepC	RepC	HomC	RepC	RepC	RepC	RepC	unassigned	Unresolved_cell	HomC	unassign	HomC	RepC	RepC
preFC	preFC	preFC	preFC	FC	preFC	unassigned	FC	FC	preFC	preFC	FC	ambiguous	preFC	RepC	RepC	unassign	RepC	Unknown	preFC
preFC	HomC	HomC	Node1	preHTC	preHTC	unassigned	unassigned	RegC	RegC	RegC	preHTC	ambiguous	unassigned	RegC	HomC	HomC	RegC	Unknown	preFC
HomC	HomC	HomC	HomC	HomC	HomC	unassigned	preHTC	HomC	HomC	HomC	RepC	HomC	unassigned	HomC	HomC	HomC	HomC	RepC	RepC
preHTC	preHTC	HTC	HTC	preHTC	preHTC	preHTC	preHTC	HTC	HTC	HTC	preHTC	HTC	HTC	HTC	HTC	HTC	HTC	HTC	preHTC
FC	preFC	Unknown	Node5	FC	FC	unassigned	FC	FC	FC	FC	FC	FC	unassigned	RepC	preFC	FC	preFC	Unknown	FC
RepC	RepC	RepC	RepC	RepC	HomC	unassigned	RepC	HomC	RepC	RepC	RepC	RepC	unassigned	HomC	HomC	unassign	HomC	RepC	RepC
preFC	RepC	Unknown	RepC	RepC	HomC	RepC	RepC	RepC	RepC	RepC	RepC	RepC	RepC	HomC	HomC	unassign	HomC	Unknown	RepC
preFC	RepC	RepC	RepC	RepC	RepC	unassigned	RepC	RepC	RepC	RepC	RepC	RepC	RepC	RepC	HomC	unassign	RepC	Unknown	preFC
preFC	preFC	Unknown	preFC	RepC	unassigned	unassigned	RepC	RepC	preFC	preFC	RepC	ambiguous	unassigned	RepC	RepC	unassign	RepC	Unknown	preFC
preHTC	preHTC	HomC	preHTC	preHTC	HomC	unassigned	preHTC	HomC	HomC	HomC	preHTC	ambiguous	unassigned	HomC	HomC	HomC	HomC	Unknown	preHTC
RepC	RepC	RepC	RepC	RepC	HomC	unassigned	RepC	HomC	RepC	RepC	RepC	RepC	unassigned	RepC	HomC	unassign	RepC	RepC	RepC
HomC	HomC	HomC	RepC	HomC	HomC	unassigned	RepC	HomC	HomC	HomC	RepC	HomC	HomC	HomC	HomC	HomC	HomC	RepC	RepC
preFC	RepC	Unknown	preFC	RepC	RepC	unassigned	RepC	RepC	preFC	RepC	RepC	RepC	RepC	RepC	HomC	unassign	RepC	Unknown	preFC
HomC	HomC	HomC	HomC	HomC	HomC	RepC	RepC	HomC	HomC	HomC	RepC	HomC	HomC	HomC	HomC	HomC	HomC	Unknown	HomC
preHTC	preHTC	Unknown	Unassigned	preHTC	HomC	preHTC	preHTC	HomC	HomC	HomC	preHTC	HomC	unassigned	HomC	HomC	HomC	HomC	preHTC	preHTC
RepC	RepC	RepC	RepC	RepC	RegC	unassigned	RepC	HomC	RepC	RepC	RepC	RepC	unassigned	RepC	HomC	unassign	HomC	RepC	RepC
preHTC	preFC	Unknown	preFC	RepC	HTC	unassigned	RepC	unassigned	preFC	preFC	FC	FC	unassigned	preHTC	RepC	HTC	preHTC	Unknown	preFC
RepC	RepC	RepC	RepC	RepC	HomC	unassigned	RepC	HomC	RepC	HomC	RepC	HomC	unassigned	HomC	HomC	unassign	HomC	Unknown	RepC
preFC	preFC	Unknown	preFC	preFC	HomC	preFC	preFC	unassigned	preFC	preFC	RepC	ambiguous	unassigned	RegC	HomC	unassign	HomC	Unknown	preFC
preHTC	HomC	HomC	preHTC	preHTC	preHTC	preHTC	preHTC	HomC	preHTC	preHTC	preHTC	ambiguous	unassigned	preHTC	HomC	HomC	HomC	preHTC	preHTC
preHTC	preHTC	HomC	preHTC	preHTC	preHTC	preHTC	preHTC	HomC	HomC	preHTC	preHTC	HomC	unassigned	preHTC	HomC	HomC	preHTC	preHTC	preHTC
preHTC	HTC	Unknown	preHTC	preHTC	preHTC	preHTC	preHTC	HTC	HTC	HTC	preHTC	HTC	unassigned	preHTC	HTC	HTC	HTC	HTC	preHTC
preFC	preFC	preFC	preFC	preFC	preFC	preFC	preFC	unassigned	preFC	preFC	preFC	preFC	preFC	Unresolved_cell	RepC	unassign	preFC	Unknown	preFC
FC	FC	FC	FC	FC	preFC	FC	FC	FC	FC	FC	FC	FC	unassigned	FC	RepC	preFC	preFC	Unknown	FC
preFC	preFC	Unknown	preFC	preFC	preHTC	preFC	preFC	HomC	HomC	preFC	preFC	ambiguous	preFC	RegC	HomC	unassign	RegC	preFC	RepC
RepC	HomC	Unknown	RepC	preHTC	HomC	unassigned	preHTC	HomC	HomC	HomC	preHTC	HomC	unassigned	HomC	HomC	HomC	HomC	Unknown	RepC
preHTC	preHTC	Unknown	Unassigned	preHTC	preHTC	preHTC	preHTC	HomC	preHTC	HomC	preHTC	HTC	unassigned	preHTC	HomC	HomC	unknown	preHTC	preHTC
preFC	RepC	Unknown	preFC	preFC	unassigned	unassigned	RepC	unassigned	preFC	preFC	RepC	ambiguous	unassigned	RepC	RepC	unassign	FC	Unknown	RepC
HomC	HomC	HomC	RepC	HomC	HomC	unassigned	preHTC	HomC	HomC	HomC	RepC	HomC	HomC	HomC	HomC	HomC	HomC	RepC	RepC
FC	preFC	FC	Node5	FC	RegC	unassigned	FC	RegC	FC	FC	FC	FC	FC	Unresolved_cell	preFC	FC	preFC	Unknown	FC
preFC	RepC	Unknown	RepC	RepC	HomC	unassigned	RepC	RepC	RepC	RepC	RepC	ambiguous	RepC	RepC	HomC	unassign	HomC	Unknown	RepC
RepC	RepC	Unknown	preFC	RepC	HomC	RepC	RepC	unassigned	RepC	preFC	RepC	ambiguous	unassigned	HomC	HomC	unassign	HomC	Unknown	preFC
RepC	RepC	Unknown	RepC	RepC	HomC	unassigned	RepC	unassigned	RepC	RepC	RepC	RepC	unassigned	RepC	HomC	unassign	HomC	RepC	RepC
RepC	RepC	Unknown	RepC	HomC	HomC	unassigned	RepC	HomC	HomC	RepC	RepC	RepC	unassigned	HomC	HomC	unassign	HomC	Unknown	RepC
RepC	RepC	RepC	RepC	RepC	HomC	unassigned	RepC	RepC	RepC	RepC	RepC	RepC	RepC	HomC	HomC	unassign	HomC	Unknown	RepC
RepC	RepC	RepC	RepC	RepC	HomC	unassigned	RepC	unassigned	RepC	RepC	RepC	RepC	unassigned	RepC	HomC	unassign	HomC	RepC	RepC
preFC	preFC	preFC	preFC	preFC	preFC	preFC	preFC	unassigned	preFC	preFC	preFC	ambiguous	preFC	FC	RegC	unassign	FC	Unknown	preFC
preFC	preFC	Unknown	preFC	preFC	preFC	unassigned	preFC	RegC	preFC	preFC	preFC	ambiguous	unassigned	RegC	RegC	unassign	RegC	Unknown	preFC
RepC	HomC	HomC	Node2	preFC	RegC	unassigned	preFC	RegC	RepC	HomC	RepC	ambiguous	unassigned	Unresolved_cell	HomC	unassign	HomC	Unknown	RepC
RepC	RepC	Unknown	RepC	RepC	HomC	RepC	RepC	HomC	RepC	RepC	RepC	RepC	RepC	HomC	HomC	unassign	HomC	Unknown	RepC
HomC	HomC	HomC	HomC	HomC	HomC	unassigned	HomC	HomC	HomC	HomC	preHTC	HomC	HomC	HomC	HomC	HomC	HomC	RepC	HomC
HomC	HomC	HomC	preHTC	preHTC	HomC	unassigned	preHTC	HomC	HomC	HomC	preHTC	HomC	unassigned	HomC	HomC	HomC	HomC	HomC	HomC
HomC	HomC	Unknown	HomC	preHTC	HomC	preHTC	preHTC	HomC	HomC	HomC	preHTC	HomC	HomC	HomC	HomC	HomC	HomC	Unknown	HomC
RepC	RepC	HomC	RepC	RepC	HomC	unassigned	RepC	HomC	HomC	RepC	RepC	RepC	unassigned	HomC	HomC	HomC	HomC	RepC	RepC
preHTC	preHTC	HTC	preHTC	preHTC	preHTC	preHTC	preHTC	HTC	preHTC	HTC	preHTC	HTC	unassigned	HTC	preHTC	HomC	HTC	Unknown	preHTC
HomC	HomC	HomC	Node2	HomC	HomC	unassigned	preHTC	HomC	HomC	HomC	RepC	HomC	unassigned	HomC	HomC	HomC	HomC	RepC	RepC
FC	preFC	preFC	Node5	preFC	RegC	preFC	FC	RegC	preFC	preFC	preFC	FC	unassigned	Unresolved_cell	RegC	unassign	preFC	Unknown	preFC
RepC	RepC	RepC	RepC	RepC	HomC	RepC	RepC	HomC	RepC	RepC	preHTC	HomC	RepC	HomC	HomC	HomC	HomC	preFC	RepC
RepC	RepC	HomC	RepC	RepC	HomC	RepC	RepC	HomC	RepC	RepC	RepC	HomC	unassigned	HomC	HomC	unassign	HomC	Unknown	RepC
FC	preFC	HTC	FC	FC	FC	preFC	FC	FC	FC	preFC	FC	FC	preFC	HTC	RepC	HTC	preFC	Unknown	preFC
FC	FC	FC	Node5	FC	preFC	unassigned	FC	RegC	FC	FC	FC	FC	unassigned	Unresolved_cell	preFC	unassign	FC	Unknown	FC
preFC	RepC	RepC	RepC	RepC	RepC	unassigned	RepC	unassigned	preFC	RepC	RepC	RepC	RepC	RepC	HomC	unassign	HomC	Unknown	RepC
preFC	preFC	Unknown	preFC	preFC	preFC	preFC	preFC	preFC	preFC	preFC	preFC	FC	unassigned	Unresolved_cell	RepC	unassign	preFC	Unknown	preFC
HomC	HomC	HomC	HomC	HomC	HomC	unassigned	preHTC	HomC	HomC	HomC	preHTC	HomC	HomC	HomC	HomC	HomC	HomC	Unknown	HomC
preFC	preFC	preFC	Node5	FC	FC	unassigned	FC	FC	preFC	preFC	preFC	FC	unassigned	Unresolved_cell	preHTC	unassign	preFC	Unknown	preFC
preFC	preFC	Unknown	RepC	RepC	RepC	unassigned	RepC	unassigned	RepC	RepC	RepC	ambiguous	unassigned	preHTC	HomC	unassign	preHTC	Unknown	preFC
preFC	preFC	RegC	preFC	preFC	preFC	unassigned	FC	RegC	preFC	preFC	preFC	ambiguous	preFC	RegC	RegC	unassign	FC	Unknown	preFC
preFC	preFC	Unknown	preFC	FC	RepC	preFC	unassigned	unassigned	preFC	preFC	preFC	ambiguous	unassigned	RegC	RepC	unassign	preFC	Unknown	preFC
HomC	HomC	Unknown	RepC	HomC	preHTC	unassigned	RepC	HomC	HomC	HomC	RepC	HomC	unassigned	HomC	HomC	unassign	HomC	preHTC	RepC
preFC	RepC	RepC	preFC	RepC	HomC	unassigned	RepC	unassigned	preFC	preFC	RepC	ambiguous	unassigned	Unresolved_cell	HomC	unassign	HomC	Unknown	preFC
preFC	preFC	preFC	preFC	FC	preFC	preFC	FC	FC	preFC	preFC	FC	FC	preFC	RegC	RepC	unassign	preFC	Unknown	preFC
preFC	preFC	preFC	preFC	preFC	RepC	preFC	FC	RegC	preFC	preFC	preFC	preFC	unassigned	RepC	RepC	unassign	FC	Unknown	FC
preFC	preFC	Unknown	RepC	RepC	HomC	RepC	RepC	unassigned	RepC	RepC	RepC	ambiguous	RepC	HTC	HomC	unassign	HomC	Unknown	RepC
preFC	RepC	Unknown	preFC	RepC	RegC	preFC	RepC	RegC	RepC	RegC	RepC	ambiguous	unassigned	Unresolved_cell	RepC	unassign	HomC	Unknown	RepC
RepC	RepC	Unknown	RepC	RepC	HTC	unassigned	RepC	unassigned	RepC	RepC	RepC	ambiguous	unassigned	HTC	HomC	unassign	HTC	Unknown	preHTC
FC	preFC	Unknown	Node5	FC	preFC	unassigned	FC	RegC	FC	FC	FC	ambiguous	FC	RepC	preFC	FC	RepC	Unknown	FC
FC	preFC	preFC	Node5	FC	FC	unassigned	FC	FC	FC	preFC	FC	FC	unassigned	preFC	preFC	preFC	preFC	Unknown	preFC
RepC	RepC	RepC	RepC	RepC	HomC	unassigned	RepC	HomC	RepC	RepC	RepC	RepC	unassigned	RepC	HomC	unassign	HomC	Unknown	RepC
preFC	RepC	preFC	preFC	preFC	HomC	unassigned	preFC	unassigned	RepC	preFC	preFC	ambiguous	unassigned	HomC	HomC	unassign	HomC	Unknown	preFC
preHTC	preHTC	Unknown	preHTC	preHTC	preHTC	unassigned	preHTC	HTC	preHTC	preHTC	preHTC	HomC	unassigned	preHTC	HomC	HomC	HomC	Unknown	preHTC
preFC	preFC	Unknown	RepC	preFC	unassigned	unassigned	RepC	unassigned	preFC	preFC	RepC	ambiguous	preFC	RepC	HomC	unassign	RepC	Unknown	RepC
FC	preFC	FC	Node5	FC	preFC	unassigned	preFC	FC	FC	preFC	preFC	FC	preFC	FC	RepC	unassign	FC	Unknown	FC
preFC	preFC	preFC	preFC	RepC	RepC	RepC	RepC	RepC	preFC	preFC	preFC	ambiguous	unassigned	RepC	HomC	unassign	RepC	Unknown	preFC
RepC	RepC	RepC	RepC	RepC	HomC	unassigned	RepC	RepC	RepC	RepC	RepC	RepC	unassigned	RepC	HomC	unassign	HomC	RepC	RepC
FC	preFC	Unknown	Node5	FC	preFC	unassigned	FC	unassigned	FC	preFC	preFC	FC	unassigned	Unresolved_cell	preFC	unassign	preFC	Unknown	FC
preFC	preFC	Unknown	RepC	RepC	HomC	unassigned	RepC	unassigned	RepC	RepC	RepC	ambiguous	unassigned	preHTC	HomC	unassign	RegC	preFC	preFC
RepC	RepC	RepC	RepC	RepC	HomC	unassigned	RepC	RepC	RepC	RepC	RepC	RepC	RepC	RepC	HomC	unassign	HomC	RepC	RepC
RepC	RepC	Unknown	RepC	preHTC	HomC	unassigned	RepC	HomC	RepC	RepC	RepC	ambiguous	unassigned	HomC	HomC	HomC	HomC	RepC	RepC
preHTC	HTC	HTC	HTC	preHTC	preHTC	preHTC	HTC	HTC	HTC	HTC	HTC	HTC	HTC	HTC	HomC	HTC	HTC	HTC	preHTC
preFC	RepC	Unknown	preFC	RepC	HomC	RepC	RepC	unassigned	preFC	preFC	RepC	ambiguous	unassigned	HomC	HomC	unassign	HomC	Unknown	preFC
preHTC	preHTC	Unknown	preHTC	preHTC	HomC	preHTC	preHTC	HomC	preHTC	HomC	preHTC	preHTC	unassigned	preHTC	HomC	HomC	HomC	preHTC	preHTC
RepC	RepC	Unknown	RepC	RepC	HomC	unassigned	RepC	HomC	RepC	RepC	RepC	ambiguous	unassigned	preHTC	HomC	unassign	HomC	Unknown	RepC
FC	preFC	FC	FC	FC	preFC	FC	FC	FC	FC	FC	FC	FC	unassigned	FC	preFC	HTC	preFC	Unknown	FC
HomC	RepC	HomC	RepC	RepC	HomC	unassigned	RepC	HomC	HomC	RepC	RepC	HomC	unassigned	HomC	HomC	unassign	HomC	RepC	RepC
preHTC	HTC	Unknown	Unassigned	preHTC	preHTC	preHTC	preHTC	HTC	HTC	HTC	preHTC	HTC	unassigned	HTC	HomC	HomC	HomC	preHTC	HTC
FC	preFC	preFC	FC	FC	RegC	preFC	FC	RegC	preFC	preFC	FC	FC	unassigned	Unresolved_cell	RegC	unassign	FC	Unknown	FC
preHTC	RepC	HomC	preHTC	preHTC	preHTC	preFC	preHTC	HomC	HomC	HomC	preHTC	HomC	HomC	preHTC	HomC	HomC	HomC	preFC	RepC
preFC	preFC	preFC	preFC	RepC	RepC	unassigned	RepC	RepC	preFC	preFC	RepC	RepC	unassigned	RepC	RepC	unassign	RepC	Unknown	preFC
FC	preFC	FC	FC	FC	preFC	unassigned	FC	FC	FC	FC	FC	FC	unassigned	Unresolved_cell	preFC	unassign	FC	Unknown	FC
preHTC	preHTC	Unknown	HTC	preHTC	preHTC	unassigned	preHTC	HTC	preHTC	HTC	preHTC	HTC	unassigned	HTC	HomC	HomC	HomC	Unknown	preHTC
RepC	RepC	Unknown	RepC	RepC	HomC	RepC	RepC	HomC	RepC	RepC	RepC	ambiguous	unassigned	HomC	HomC	unassign	HomC	RepC	RepC
FC	preFC	Unknown	preFC	preFC	unassigned	unassigned	unassigned	unassigned	preFC	preFC	preFC	FC	unassigned	preFC	RegC	HTC	preFC	Unknown	preFC
FC	preFC	Unknown	Node5	FC	preFC	unassigned	FC	FC	FC	preFC	FC	FC	unassigned	preFC	preHTC	HTC	preFC	Unknown	preFC
RegC	RegC	RegC	preFC	RegC	RegC	RegC	unassigned	RegC	RegC	RegC	preFC	RegC	RegC	RegC	RegC	unassign	RegC	Unknown	RegC
preHTC	HTC	HTC	HTC	HTC	preHTC	unassigned	HTC	HTC	HTC	HTC	HTC	HTC	HTC	HTC	HTC	HTC	HTC	HTC	HTC
preFC	preFC	Unknown	preFC	preFC	RegC	preFC	RepC	unassigned	preFC	preFC	RepC	FC	unassigned	RegC	preFC	unassign	FC	Unknown	preFC
preHTC	HTC	HTC	HTC	HTC	preHTC	unassigned	HTC	HTC	HTC	HTC	preHTC	HTC	HTC	HTC	HTC	HTC	HTC	HTC	preHTC
preFC	RepC	RepC	RepC	RepC	RepC	unassigned	RepC	RepC	RepC	RepC	RepC	RepC	unassigned	RepC	HomC	unassign	RepC	RepC	RepC
preHTC	HTC	Unknown	preHTC	preHTC	preHTC	unassigned	preHTC	HTC	HTC	HTC	preHTC	HTC	HTC	HTC	HomC	HomC	preHTC	preHTC	preHTC
preHTC	preHTC	HomC	preHTC	preHTC	preHTC	unassigned	preHTC	unassigned	preHTC	HomC	preHTC	preHTC	unassigned	HomC	HomC	HomC	HomC	Unknown	preHTC
RepC	RepC	RepC	RepC	RepC	HomC	RepC	RepC	HomC	RepC	RepC	RepC	RepC	RepC	RepC	HomC	unassign	HomC	RepC	RepC
HomC	HomC	HomC	preHTC	HomC	HomC	unassigned	preHTC	HomC	HomC	HomC	preHTC	HomC	HomC	HomC	HomC	HomC	HomC	RepC	HomC
preFC	preFC	Unknown	preFC	preFC	HomC	preFC	preFC	unassigned	preFC	preFC	RepC	preFC	unassigned	Unresolved_cell	HomC	unassign	HomC	Unknown	preFC
preHTC	preHTC	HomC	preHTC	preHTC	preHTC	preHTC	preHTC	HomC	HomC	HomC	preHTC	HomC	HomC	HomC	HomC	HomC	HomC	preHTC	preHTC
preHTC	preHTC	HTC	preHTC	preHTC	preHTC	preHTC	preHTC	HTC	HTC	HTC	preHTC	HTC	HTC	HTC	HomC	HTC	HTC	Unknown	preHTC
RepC	RepC	HomC	RepC	RepC	HomC	unassigned	RepC	HomC	RepC	HomC	RepC	ambiguous	RepC	HomC	HomC	unassign	HomC	RepC	RepC
preHTC	preHTC	Unknown	preHTC	preHTC	preHTC	unassigned	preHTC	unassigned	preHTC	HomC	preHTC	ambiguous	unassigned	HTC	HomC	HomC	HomC	Unknown	preHTC
FC	FC	preFC	Node5	FC	RepC	unassigned	FC	FC	preFC	preFC	FC	FC	unassigned	FC	RegC	unassign	HomC	Unknown	FC
RepC	RepC	Unknown	preFC	preFC	RegC	unassigned	preFC	unassigned	preFC	HomC	RepC	ambiguous	unassigned	Unresolved_cell	HomC	unassign	HomC	Unknown	RepC
RepC	HomC	HomC	HomC	HomC	HomC	unassigned	HomC	HomC	HomC	HomC	preHTC	HomC	unassigned	HomC	HomC	HomC	HomC	Unknown	RepC
RepC	RepC	Unknown	RepC	preFC	HomC	preHTC	preHTC	HomC	RepC	HomC	RepC	ambiguous	unassigned	HomC	HomC	unassign	HomC	Unknown	RepC
RepC	RepC	Unknown	RepC	RepC	HomC	RepC	RepC	HomC	RepC	RepC	RepC	ambiguous	unassigned	HomC	HomC	unassign	HomC	RepC	RepC
FC	preFC	Unknown	Node5	FC	FC	unassigned	FC	FC	FC	FC	FC	FC	unassigned	Unresolved_cell	preFC	HTC	preFC	Unknown	FC
RepC	RepC	RepC	RepC	RepC	HomC	RepC	RepC	HomC	RepC	RepC	RepC	RepC	unassigned	HomC	HomC	unassign	HomC	RepC	RepC
preFC	preFC	preFC	preFC	preFC	preFC	preFC	preFC	unassigned	preFC	preFC	preFC	ambiguous	preFC	preHTC	RepC	unassign	preHTC	Unknown	preFC
preFC	preFC	Unknown	preFC	preFC	preFC	unassigned	preFC	RegC	preFC	preFC	preFC	preFC	preFC	RepC	RegC	unassign	RepC	Unknown	preFC
RepC	RepC	Unknown	RepC	RepC	HomC	RepC	RepC	HomC	RepC	RepC	RepC	HomC	unassigned	HomC	HomC	HomC	HomC	RepC	RepC
preFC	preFC	preFC	preFC	preFC	preFC	preFC	preFC	RegC	preFC	preFC	preFC	FC	unassigned	RegC	RegC	unassign	RegC	Unknown	preFC
preHTC	HomC	Unknown	preHTC	preHTC	preHTC	preHTC	preHTC	HomC	HomC	preHTC	preHTC	HomC	unassigned	preHTC	HomC	HomC	HomC	preHTC	RepC
RepC	RepC	Unknown	RepC	RepC	HomC	RepC	RepC	HomC	RepC	RepC	RepC	RepC	unassigned	HomC	HomC	HomC	HomC	RepC	RepC
FC	preFC	preFC	preFC	FC	preFC	preFC	FC	RegC	preFC	preFC	preFC	FC	unassigned	RegC	RegC	unassign	FC	Unknown	preFC
RegC	HomC	HomC	HomC	preHTC	HomC	unassigned	HomC	HomC	HomC	HomC	preHTC	HomC	HomC	HomC	HomC	HomC	HomC	preHTC	HomC
preFC	preFC	preFC	preFC	preFC	HTC	preFC	unassigned	unassigned	preFC	preFC	preFC	FC	unassigned	preHTC	RepC	HTC	preFC	Unknown	preFC
HTC	HomC	Unknown	preHTC	preHTC	HomC	unassigned	preHTC	HomC	HomC	HomC	preHTC	ambiguous	unassigned	Unresolved_cell	HomC	HomC	HomC	preHTC	HomC
preHTC	preHTC	preHTC	preHTC	preHTC	preHTC	preHTC	preHTC	preHTC	preHTC	preHTC	preHTC	preHTC	unassigned	preHTC	HomC	HomC	unknown	preHTC	preHTC
RepC	RepC	Unknown	RepC	RepC	HomC	unassigned	preHTC	HomC	RepC	RepC	RepC	ambiguous	unassigned	preHTC	HomC	unassign	HomC	RepC	RepC
preFC	preFC	Unknown	preFC	RepC	unassigned	unassigned	RepC	RepC	preFC	preFC	RepC	ambiguous	unassigned	RepC	RepC	unassign	RepC	Unknown	preFC
preFC	preFC	Unknown	preFC	preFC	preFC	preFC	preFC	RegC	preFC	preFC	preFC	preFC	unassigned	preFC	RepC	unassign	preFC	Unknown	preFC
preFC	RepC	Unknown	HTC	RepC	HTC	unassigned	preHTC	unassigned	RepC	HTC	preHTC	HTC	unassigned	HTC	HomC	unassign	HomC	Unknown	RepC
FC	FC	RegC	Node5	FC	RegC	unassigned	FC	unassigned	FC	preFC	FC	RegC	unassigned	Unresolved_cell	preFC	FC	FC	Unknown	FC
HomC	HomC	HomC	preHTC	preHTC	preHTC	unassigned	preHTC	HomC	HomC	HomC	preHTC	HomC	unassigned	HomC	HomC	HomC	HomC	preHTC	HomC
preHTC	preHTC	Unknown	preHTC	preHTC	preHTC	unassigned	preHTC	unassigned	preHTC	HomC	preHTC	ambiguous	unassigned	Unresolved_cell	HomC	HomC	HomC	Unknown	preHTC
preHTC	preHTC	preHTC	preHTC	preHTC	HomC	preHTC	preHTC	HTC	preHTC	preHTC	preHTC	ambiguous	unassigned	preHTC	HomC	HomC	HomC	preHTC	preHTC
preFC	FC	preFC	preFC	preFC	RegC	preFC	preFC	FC	preFC	preFC	preFC	FC	preFC	RegC	RegC	unassign	FC	Unknown	preFC
preHTC	preHTC	HTC	HTC	preHTC	preHTC	unassigned	preHTC	HTC	preHTC	HTC	preHTC	ambiguous	HTC	HTC	preHTC	HTC	HTC	HTC	preHTC
FC	preFC	preFC	Node5	preFC	RegC	unassigned	FC	FC	preFC	FC	FC	ambiguous	unassigned	Unresolved_cell	RegC	unassign	unknown	Unknown	FC
FC	preFC	preFC	FC	FC	preFC	unassigned	FC	RegC	FC	preFC	FC	FC	unassigned	Unresolved_cell	preFC	unassign	FC	Unknown	preFC
RepC	RepC	Unknown	RepC	RepC	HomC	unassigned	RepC	HomC	RepC	RepC	RepC	RepC	unassigned	HomC	HomC	unassign	HomC	Unknown	RepC
RepC	RepC	Unknown	RepC	RepC	HomC	RepC	preHTC	HomC	RepC	RepC	preHTC	RepC	unassigned	preHTC	HomC	HomC	HomC	preHTC	RepC
preFC	preFC	preFC	preFC	preFC	RepC	preFC	preFC	unassigned	preFC	preFC	preFC	preFC	unassigned	preFC	RepC	unassign	preFC	Unknown	preFC
RepC	RepC	HomC	RepC	RepC	HomC	unassigned	RepC	HomC	RepC	RepC	RepC	RepC	unassigned	HomC	HomC	HomC	HomC	RepC	RepC
preHTC	preHTC	Unknown	HTC	preHTC	preHTC	unassigned	preHTC	HTC	HTC	HTC	preHTC	HTC	HTC	HTC	HomC	HTC	HTC	HTC	preHTC
RepC	RepC	Unknown	RepC	RepC	preHTC	unassigned	RepC	HomC	HomC	RepC	RepC	ambiguous	unassigned	preHTC	HomC	unassign	HomC	Unknown	RepC
preFC	preFC	RepC	Node5	RepC	unassigned	unassigned	RepC	unassigned	preFC	preFC	RepC	RepC	unassigned	RepC	RepC	unassign	RepC	Unknown	preFC
preFC	preFC	HomC	preFC	preFC	HomC	unassigned	preFC	HomC	preFC	preFC	RepC	ambiguous	unassigned	Unresolved_cell	HomC	unassign	HomC	Unknown	preFC
RepC	RepC	Unknown	RepC	RepC	HomC	unassigned	RepC	HomC	HomC	RepC	RepC	ambiguous	unassigned	HomC	HomC	unassign	HomC	RepC	RepC
HomC	HomC	HomC	HomC	HomC	HomC	unassigned	preHTC	HomC	HomC	HomC	RepC	HomC	HomC	HomC	HomC	HomC	HomC	preHTC	HomC
RepC	RepC	RepC	RepC	RepC	HomC	unassigned	RepC	RepC	RepC	RepC	RepC	RepC	preFC	RepC	HomC	unassign	HomC	RepC	RepC
FC	preFC	preFC	preFC	FC	preFC	preFC	preFC	preFC	preFC	preFC	preFC	FC	unassigned	preFC	RepC	unassign	preFC	Unknown	preFC
RepC	preHTC	Unknown	preHTC	preHTC	HomC	unassigned	preHTC	HomC	HomC	HomC	preHTC	HomC	unassigned	HomC	HomC	HomC	HomC	Unknown	preHTC
preHTC	preHTC	Unknown	preHTC	preHTC	preHTC	preHTC	preHTC	preHTC	preHTC	HTC	preHTC	preHTC	preHTC	preHTC	HomC	HomC	HomC	preHTC	preHTC
HomC	HomC	Unknown	RepC	RepC	HomC	unassigned	RepC	HomC	HomC	HomC	RepC	HomC	unassigned	HomC	HomC	HomC	HomC	RepC	RepC
preFC	preFC	Unknown	RepC	RepC	RepC	unassigned	RepC	unassigned	preFC	preFC	RepC	ambiguous	unassigned	RepC	HomC	unassign	RepC	Unknown	RepC
preHTC	preHTC	Unknown	preHTC	preHTC	HTC	unassigned	preHTC	HTC	HomC	HTC	preHTC	preHTC	unassigned	HTC	HomC	HomC	HomC	Unknown	preHTC
preHTC	HTC	HTC	preHTC	preHTC	HTC	unassigned	preHTC	HTC	HTC	HTC	preHTC	HTC	HTC	HTC	preHTC	HTC	HTC	HTC	preHTC
preHTC	preHTC	Unknown	HTC	preHTC	preHTC	unassigned	HTC	HTC	HTC	HTC	HTC	ambiguous	unassigned	HTC	HomC	HomC	HTC	Unknown	preHTC
preFC	preFC	preFC	Node5	FC	preFC	unassigned	FC	unassigned	preFC	preFC	FC	FC	unassigned	HTC	RepC	unassign	FC	Unknown	preFC
RepC	RepC	Unknown	RepC	RepC	HomC	unassigned	RepC	HomC	RepC	RepC	RepC	RepC	RepC	HomC	HomC	unassign	HomC	RepC	RepC
preHTC	preHTC	HomC	preHTC	preHTC	preHTC	preHTC	preHTC	HTC	HomC	HTC	preHTC	ambiguous	unassigned	HomC	HomC	HomC	HomC	Unknown	preHTC
preHTC	preHTC	Unknown	preHTC	preHTC	HomC	unassigned	preHTC	unassigned	preHTC	HTC	preHTC	ambiguous	unassigned	preHTC	HomC	HomC	HomC	preHTC	preHTC
HomC	HomC	HomC	RepC	HomC	HomC	unassigned	preHTC	HomC	HomC	HomC	preHTC	HomC	unassigned	HomC	HomC	HomC	HomC	RepC	RepC
RepC	RepC	HomC	RepC	RepC	HomC	RepC	preHTC	HomC	HomC	HomC	preHTC	HomC	HomC	HomC	HomC	HomC	HomC	Unknown	RepC
preFC	preFC	preFC	preFC	preFC	RegC	unassigned	preFC	unassigned	RepC	preFC	preFC	RepC	unassigned	Unresolved_cell	HomC	unassign	unknown	Unknown	preFC
preFC	preFC	Unknown	RepC	RepC	unassigned	unassigned	RepC	unassigned	preFC	preFC	RepC	preFC	unassigned	RepC	HomC	unassign	HomC	Unknown	preFC
preHTC	HomC	Unknown	Unassigned	preHTC	HomC	unassigned	preHTC	HomC	HomC	HomC	preHTC	HomC	unassigned	HomC	HomC	HomC	HomC	preHTC	RepC
RepC	RepC	HomC	HomC	RepC	HomC	unassigned	preFC	unassigned	RepC	HomC	RepC	ambiguous	unassigned	Unresolved_cell	HomC	unassign	HomC	Unknown	RepC
preFC	RepC	Unknown	RepC	RepC	HomC	unassigned	preHTC	unassigned	RepC	RepC	RepC	ambiguous	unassigned	HomC	HomC	unassign	HomC	Unknown	RepC
RepC	RepC	RepC	RepC	RepC	HomC	unassigned	RepC	HomC	RepC	RepC	RepC	HomC	RepC	HomC	HomC	unassign	HomC	RepC	RepC
preHTC	preHTC	HTC	preHTC	preHTC	preHTC	unassigned	preHTC	preHTC	preHTC	HTC	preHTC	ambiguous	HTC	preHTC	preHTC	HomC	HTC	HTC	preHTC
preFC	preFC	preFC	preFC	preFC	preFC	preFC	preFC	unassigned	preFC	preFC	preFC	preFC	unassigned	preFC	RepC	unassign	preFC	Unknown	preFC
RepC	RepC	Unknown	RepC	RepC	HomC	unassigned	RepC	HomC	RepC	RepC	RepC	RepC	RepC	HomC	HomC	unassign	HomC	RepC	RepC
HTC	HTC	HTC	preHTC	HTC	HTC	unassigned	HTC	HTC	HTC	HTC	HTC	HTC	HTC	HTC	HomC	HTC	HTC	Unknown	preHTC
preFC	preFC	preFC	preFC	preFC	RegC	preFC	preFC	unassigned	preFC	preFC	preFC	preFC	unassigned	Unresolved_cell	RegC	unassign	FC	Unknown	preFC
HomC	RepC	HomC	preHTC	HomC	HomC	unassigned	preHTC	HomC	HomC	HomC	preHTC	HomC	HomC	HomC	HomC	HomC	HomC	Unknown	HomC
RepC	RepC	RepC	RepC	RepC	HomC	RepC	preHTC	HomC	RepC	RepC	RepC	ambiguous	unassigned	preHTC	HomC	HomC	HomC	RepC	RepC
HomC	HomC	HomC	preHTC	HomC	HomC	preHTC	preHTC	HomC	HomC	HomC	preHTC	HomC	unassigned	HomC	HomC	HomC	HomC	Unknown	HomC
RepC	HomC	Unknown	Node1	RepC	RegC	unassigned	RepC	HomC	HomC	HomC	RepC	ambiguous	HomC	HomC	HomC	unassign	HomC	Unknown	RepC
preHTC	HomC	HomC	preHTC	preHTC	preHTC	preHTC	preHTC	HomC	HomC	HomC	preHTC	HomC	unassigned	HomC	HomC	HomC	HomC	RepC	HomC
RepC	RepC	HomC	RepC	RepC	HomC	RepC	RepC	HomC	RepC	RepC	RepC	HomC	unassigned	HomC	HomC	unassign	HomC	Unknown	RepC
RepC	RepC	HomC	preHTC	preHTC	preHTC	RepC	preHTC	HomC	preHTC	HomC	preHTC	ambiguous	unassigned	HTC	HomC	HomC	HomC	RepC	RepC
preHTC	HTC	HTC	preHTC	preHTC	HTC	unassigned	preHTC	HTC	HTC	HTC	preHTC	ambiguous	HTC	HTC	HomC	HomC	HomC	HTC	preHTC
preFC	preFC	preFC	preFC	preFC	RegC	preFC	preFC	RegC	preFC	preFC	preFC	ambiguous	unassigned	Unresolved_cell	RegC	unassign	RegC	Unknown	preFC
preFC	preFC	Unknown	preFC	preFC	RepC	preFC	preFC	RegC	preFC	preFC	preFC	preFC	unassigned	Unresolved_cell	HomC	unassign	preFC	Unknown	preFC
preFC	preFC	Unknown	preFC	preFC	RegC	preFC	preFC	RegC	HomC	RegC	preFC	ambiguous	unassigned	Unresolved_cell	HomC	unassign	RegC	Unknown	preFC
preHTC	preHTC	Unknown	preHTC	preHTC	preHTC	preHTC	preHTC	unassigned	preHTC	preHTC	preHTC	preHTC	unassigned	preHTC	HomC	HomC	HTC	Unknown	preHTC
FC	preFC	FC	preFC	FC	preFC	preFC	FC	preFC	preFC	preFC	FC	FC	unassigned	RepC	RepC	unassign	RepC	Unknown	preFC
RepC	HomC	HomC	RepC	HomC	HomC	unassigned	HomC	HomC	HomC	HomC	RepC	HomC	unassigned	HomC	HomC	HomC	HomC	RepC	RepC
preHTC	HTC	Unknown	preHTC	preHTC	preHTC	unassigned	preHTC	HTC	HTC	HTC	preHTC	HTC	HTC	HTC	HomC	HTC	HomC	HTC	preHTC
RepC	RepC	Unknown	RepC	RepC	HomC	RepC	RepC	RepC	RepC	RepC	RepC	ambiguous	unassigned	RepC	HomC	unassign	RepC	RepC	RepC
RepC	RepC	Unknown	RepC	RepC	HomC	unassigned	RepC	HomC	RepC	RepC	RepC	ambiguous	RepC	HomC	HomC	unassign	HomC	RepC	RepC
RepC	RepC	Unknown	RepC	RepC	HomC	RepC	RepC	HomC	RepC	RepC	RepC	RepC	unassigned	RepC	HomC	unassign	HomC	Unknown	RepC
RepC	RepC	RepC	RepC	preFC	preHTC	unassigned	RepC	HomC	RepC	RepC	RepC	ambiguous	preFC	preHTC	HomC	unassign	HomC	Unknown	RepC
RepC	RepC	HomC	preHTC	preHTC	HomC	RepC	preHTC	HomC	HomC	HomC	preHTC	HomC	unassigned	HomC	HomC	HomC	HomC	Unknown	RepC
preHTC	preHTC	HTC	preHTC	preHTC	preHTC	preHTC	preHTC	HTC	HTC	HTC	preHTC	ambiguous	unassigned	HTC	HomC	HTC	HomC	HTC	preHTC
RepC	RepC	RepC	RepC	RepC	HomC	RepC	RepC	unassigned	RepC	RepC	RepC	RepC	unassigned	RepC	HomC	unassign	HomC	Unknown	RepC
preHTC	HTC	HTC	preHTC	preHTC	HTC	unassigned	preHTC	HTC	HTC	HTC	preHTC	HTC	HTC	HTC	HomC	HTC	HTC	Unknown	preHTC
preHTC	preHTC	HomC	preHTC	preHTC	preHTC	preHTC	preHTC	HomC	preHTC	preHTC	preHTC	ambiguous	unassigned	preHTC	HomC	HomC	HomC	preFC	preHTC
preHTC	HomC	HomC	preHTC	preHTC	HomC	preHTC	preHTC	HomC	HomC	HomC	preHTC	preHTC	HomC	HomC	HomC	HomC	HomC	preHTC	HomC
RepC	RepC	Unknown	HomC	preHTC	preHTC	preHTC	preHTC	HomC	HomC	preHTC	preHTC	HomC	unassigned	preHTC	HomC	HomC	HomC	preHTC	RepC
FC	preFC	Unknown	Node5	FC	preFC	unassigned	FC	RegC	FC	FC	FC	rejected	unassigned	Unresolved_cell	preFC	FC	preFC	Unknown	FC
RepC	RepC	Unknown	RepC	preFC	preHTC	unassigned	RepC	HomC	HomC	preFC	RepC	ambiguous	unassigned	HomC	HomC	unassign	HomC	Unknown	RepC
preFC	RepC	Unknown	preFC	preFC	RegC	preFC	preFC	RegC	RepC	RegC	RepC	RepC	unassigned	RegC	RegC	unassign	RegC	Unknown	preFC
preHTC	preHTC	Unknown	Unassigned	preHTC	HomC	unassigned	preHTC	HomC	HomC	preHTC	preHTC	HomC	unassigned	preHTC	HomC	HomC	HomC	preHTC	preHTC
preFC	preFC	Unknown	preFC	preFC	unassigned	unassigned	FC	RepC	preFC	preFC	RepC	ambiguous	unassigned	RepC	RepC	unassign	RepC	Unknown	preFC
preFC	RepC	Unknown	RepC	RepC	RepC	unassigned	RepC	RepC	RepC	RepC	RepC	RepC	RepC	RepC	HomC	unassign	RepC	Unknown	RepC
preFC	RepC	Unknown	preFC	RepC	HomC	RepC	RepC	HomC	RepC	RepC	RepC	HomC	unassigned	HomC	HomC	unassign	HomC	RepC	preFC
RepC	RepC	HomC	RepC	preHTC	HomC	RepC	preHTC	HomC	HomC	RepC	RepC	HomC	unassigned	HomC	HomC	HomC	HomC	RepC	RepC
HomC	HomC	HomC	preHTC	preHTC	preHTC	preHTC	preHTC	HomC	HomC	HomC	preHTC	HomC	unassigned	HomC	HomC	HomC	HomC	preHTC	HomC
FC	preFC	Unknown	Node5	FC	preFC	unassigned	FC	unassigned	FC	preFC	preFC	FC	unassigned	preFC	preFC	unassign	preFC	Unknown	preFC
preHTC	preHTC	HomC	preHTC	preHTC	preHTC	preHTC	preHTC	HomC	preHTC	preHTC	preHTC	ambiguous	unassigned	preHTC	HomC	HomC	HomC	Unknown	preHTC
preHTC	HomC	HomC	preHTC	preHTC	HomC	preHTC	preHTC	HomC	HomC	HomC	preHTC	HomC	HomC	HomC	HomC	HomC	HomC	Unknown	RepC
preFC	preFC	preFC	preFC	preFC	preFC	preFC	preFC	unassigned	preFC	preFC	preFC	preFC	unassigned	RegC	RepC	unassign	RegC	Unknown	preFC
preHTC	HTC	HTC	preHTC	preHTC	HTC	unassigned	preHTC	HTC	preHTC	HTC	preHTC	HTC	HTC	HTC	HomC	HTC	HTC	HTC	preHTC
RepC	RepC	RepC	RepC	RepC	HomC	unassigned	RepC	HomC	RepC	RepC	RepC	RepC	unassigned	HomC	RepC	unassign	HomC	RepC	RepC
preHTC	preHTC	Unknown	preHTC	preHTC	HomC	unassigned	preHTC	HTC	HTC	HTC	preHTC	ambiguous	unassigned	HTC	HomC	HomC	HTC	Unknown	HomC
preHTC	HTC	HTC	HTC	preHTC	preHTC	unassigned	HTC	HTC	HTC	HTC	preHTC	HTC	HTC	HTC	HTC	HTC	HTC	HTC	preHTC
HTC	preHTC	Unknown	preHTC	preHTC	preHTC	unassigned	preHTC	HTC	HTC	HTC	preHTC	HTC	HTC	HTC	HTC	HomC	HTC	Unknown	preHTC
HomC	HomC	HomC	Node2	HomC	HomC	unassigned	preHTC	HomC	HomC	HomC	RepC	HomC	HomC	HomC	HomC	HomC	HomC	preHTC	HomC
RepC	RepC	RepC	RepC	HomC	HomC	unassigned	RepC	HomC	HomC	HomC	RepC	HomC	unassigned	HomC	HomC	unassign	HomC	RepC	RepC
preFC	RepC	HomC	RepC	RepC	HomC	unassigned	RepC	HomC	RepC	RepC	RepC	ambiguous	unassigned	HomC	HomC	unassign	HomC	RepC	RepC
preFC	preFC	preFC	preFC	preFC	RegC	preFC	preFC	unassigned	preFC	preFC	preFC	preFC	preFC	preHTC	RegC	unassign	preFC	Unknown	preFC
preHTC	preHTC	HTC	HTC	preHTC	HTC	unassigned	preHTC	HTC	preHTC	HTC	preHTC	HTC	HTC	HTC	HTC	HTC	HTC	HTC	preHTC
preFC	preFC	preFC	preFC	preFC	HomC	unassigned	preFC	RegC	preFC	preFC	preFC	ambiguous	unassigned	RegC	RegC	unassign	RegC	Unknown	preFC
preHTC	HTC	HTC	HTC	HTC	preHTC	unassigned	HTC	HTC	HTC	HTC	HTC	HTC	HTC	HTC	HTC	HTC	HTC	HTC	preHTC
preHTC	preFC	Unknown	HTC	preFC	HTC	unassigned	RepC	HTC	HTC	HTC	preHTC	ambiguous	unassigned	HTC	preHTC	HTC	HTC	Unknown	FC
preHTC	preHTC	Unknown	preHTC	preHTC	preHTC	unassigned	preHTC	preHTC	preHTC	HTC	preHTC	preHTC	unassigned	preHTC	HomC	HomC	HomC	preHTC	preHTC
RepC	RepC	Unknown	RepC	RepC	HomC	RepC	RepC	HomC	RepC	RepC	RepC	ambiguous	unassigned	preHTC	HomC	HomC	HomC	Unknown	RepC
preFC	preFC	Unknown	preFC	RepC	RepC	unassigned	RepC	unassigned	preFC	preFC	RepC	ambiguous	RepC	FC	HomC	unassign	HomC	Unknown	preFC
preFC	RepC	RepC	RepC	RepC	HomC	RepC	RepC	HomC	RepC	RepC	RepC	RepC	RepC	RepC	HomC	unassign	HomC	Unknown	RepC
RepC	HomC	RepC	preHTC	preHTC	HomC	unassigned	HomC	HomC	HomC	HomC	RepC	HomC	unassigned	HomC	HomC	HomC	HomC	Unknown	HomC
HomC	HomC	HomC	HomC	preHTC	HomC	unassigned	HomC	HomC	HomC	HomC	preHTC	HomC	unassigned	preHTC	HomC	HomC	preHTC	preHTC	HomC
FC	preFC	preFC	preFC	preFC	preFC	unassigned	FC	unassigned	preFC	preFC	preFC	FC	unassigned	preFC	RegC	preFC	preFC	Unknown	preFC
HomC	RepC	Unknown	RepC	RepC	HomC	unassigned	RepC	HomC	HomC	RepC	RepC	ambiguous	unassigned	RepC	HomC	unassign	HomC	Unknown	RepC
preFC	RepC	RepC	RepC	RepC	HomC	unassigned	RepC	RepC	RepC	RepC	RepC	RepC	RepC	RepC	HomC	unassign	HomC	RepC	RepC
HomC	HomC	Unknown	Unassigned	preHTC	HomC	unassigned	preHTC	HomC	HomC	HomC	preHTC	HomC	unassigned	Unresolved_cell	HomC	HomC	HomC	preHTC	preHTC
RepC	preHTC	Unknown	preHTC	preHTC	HomC	preHTC	preHTC	HomC	HomC	HomC	preHTC	HomC	unassigned	HomC	HomC	HomC	HomC	Unknown	preHTC
FC	preFC	FC	FC	FC	preFC	unassigned	FC	FC	FC	FC	FC	FC	preFC	preFC	preFC	unassign	preFC	Unknown	preFC
RepC	preHTC	Unknown	preHTC	preHTC	HomC	preHTC	preHTC	HomC	HomC	preHTC	preHTC	ambiguous	unassigned	preHTC	HomC	HomC	HomC	preFC	preHTC
preHTC	HTC	Unknown	preHTC	preHTC	preHTC	unassigned	preHTC	HTC	HTC	HTC	HTC	ambiguous	unassigned	HTC	HomC	HomC	HomC	HTC	preHTC
RepC	RepC	RepC	RepC	RepC	HomC	unassigned	RepC	HomC	RepC	RepC	RepC	ambiguous	RepC	HomC	HomC	unassign	HomC	RepC	RepC
preFC	RegC	Unknown	Node1	preFC	HomC	unassigned	unassigned	RegC	RegC	RegC	preFC	RegC	RegC	RegC	RegC	unassign	RegC	Unknown	preFC
preFC	preFC	Unknown	preFC	preFC	preFC	unassigned	RepC	unassigned	preFC	preFC	RepC	preFC	preFC	Unresolved_cell	HomC	unassign	preFC	Unknown	preFC
preFC	preFC	Unknown	preFC	FC	RepC	preFC	unassigned	unassigned	preFC	preFC	preFC	FC	unassigned	preHTC	HomC	unassign	preFC	Unknown	preFC
preFC	RepC	Unknown	RepC	RepC	RepC	RepC	RepC	RepC	preFC	RepC	RepC	RepC	unassigned	RepC	HomC	unassign	HomC	Unknown	preFC
RepC	RepC	RepC	RepC	RepC	HomC	unassigned	RepC	HomC	RepC	RepC	RepC	RepC	RepC	HomC	HomC	unassign	HomC	RepC	RepC
FC	FC	Unknown	Node5	FC	RegC	unassigned	FC	RegC	FC	FC	FC	FC	unassigned	RepC	preFC	FC	FC	Unknown	FC
preHTC	HTC	HTC	preHTC	preHTC	preHTC	unassigned	preHTC	HTC	HTC	HTC	HTC	HTC	HTC	HTC	HTC	HTC	HTC	Unknown	preHTC
preHTC	preHTC	HTC	Unassigned	preHTC	preHTC	unassigned	preHTC	HTC	HTC	HTC	preHTC	HTC	HTC	HTC	HTC	HTC	HTC	Unknown	preHTC
RepC	RepC	Unknown	RepC	RepC	HomC	unassigned	RepC	HomC	RepC	RepC	RepC	RepC	RepC	RepC	HomC	unassign	HomC	RepC	RepC
preFC	preFC	preFC	preFC	preFC	RegC	unassigned	preFC	RegC	RepC	RegC	preFC	ambiguous	preFC	RepC	RepC	unassign	RegC	Unknown	preFC
FC	preFC	preFC	preFC	FC	preFC	preFC	FC	RegC	preFC	preFC	preFC	ambiguous	unassigned	preFC	RepC	unassign	FC	Unknown	preFC
preFC	RepC	Unknown	Node5	preFC	preHTC	preFC	preFC	unassigned	RepC	preFC	preFC	ambiguous	unassigned	RegC	HomC	unassign	RegC	Unknown	preFC
preHTC	preHTC	HTC	preHTC	preHTC	preHTC	unassigned	preHTC	HTC	HTC	preHTC	preHTC	preHTC	unassigned	HomC	HomC	HomC	HomC	Unknown	preHTC
preFC	preFC	Unknown	preFC	preFC	preFC	preFC	preFC	unassigned	preFC	preFC	preFC	FC	unassigned	preFC	RepC	unassign	preFC	Unknown	preFC
preHTC	preHTC	HomC	preHTC	preHTC	HomC	unassigned	preHTC	HomC	HomC	HomC	preHTC	ambiguous	unassigned	HomC	HomC	HomC	HomC	Unknown	HomC
FC	preFC	preFC	preFC	FC	preFC	preFC	FC	FC	preFC	preFC	FC	FC	unassigned	RepC	RegC	unassign	preFC	Unknown	preFC
preFC	RegC	Unknown	preFC	preFC	RegC	unassigned	preFC	RegC	RegC	RegC	preFC	ambiguous	unassigned	Unresolved_cell	RegC	unassign	HomC	RepC	preFC
RepC	RepC	Unknown	RepC	RepC	HomC	RepC	preHTC	HomC	HomC	RepC	RepC	ambiguous	unassigned	Unresolved_cell	HomC	HomC	HomC	RepC	RepC
preHTC	preHTC	Unknown	preHTC	preHTC	preHTC	unassigned	preHTC	HomC	preHTC	preHTC	preHTC	preHTC	unassigned	HomC	HomC	HomC	HomC	preHTC	HomC
RepC	RepC	RepC	RepC	RepC	HomC	RepC	RepC	RepC	RepC	RepC	RepC	RepC	unassigned	RepC	HomC	unassign	HomC	RepC	RepC
preHTC	preHTC	Unknown	preHTC	preHTC	HomC	unassigned	preHTC	HomC	preHTC	HomC	preHTC	ambiguous	unassigned	HTC	HomC	HomC	HomC	Unknown	preHTC
RepC	RepC	Unknown	RepC	preFC	HomC	unassigned	RepC	RegC	RepC	RepC	RepC	RepC	unassigned	Unresolved_cell	HomC	unassign	HomC	RepC	RepC
RepC	HomC	Unknown	preHTC	preHTC	preHTC	unassigned	preHTC	HomC	HomC	HomC	preHTC	HomC	unassigned	HomC	HomC	HomC	HomC	RepC	HomC
preFC	preFC	Unknown	preFC	preFC	HTC	preFC	unassigned	unassigned	preFC	preFC	preFC	ambiguous	unassigned	preHTC	preHTC	HTC	unknown	Unknown	preFC
RepC	RepC	Unknown	preFC	RepC	unassigned	unassigned	RepC	unassigned	RepC	RepC	RepC	RepC	unassigned	Unresolved_cell	HomC	unassign	HomC	RepC	RepC
preHTC	preHTC	HTC	preHTC	preHTC	preHTC	unassigned	preHTC	HTC	preHTC	HTC	preHTC	preHTC	unassigned	HTC	HTC	HTC	preHTC	Unknown	preHTC
HomC	preHTC	HomC	preHTC	preHTC	HomC	preHTC	preHTC	HomC	HomC	HomC	preHTC	HomC	unassigned	HomC	HomC	HomC	HomC	preHTC	HomC
preFC	preFC	Unknown	preFC	preFC	HomC	preFC	preFC	RegC	preFC	preFC	preFC	ambiguous	unassigned	preHTC	RegC	unassign	RegC	Unknown	preFC
preHTC	HomC	Unknown	preHTC	preHTC	HomC	unassigned	preHTC	HomC	HomC	RepC	preHTC	HomC	unassigned	HTC	HomC	HomC	HomC	preFC	HomC
HomC	HomC	HomC	HomC	preHTC	HomC	unassigned	HomC	HomC	HomC	HomC	preHTC	HomC	HomC	HomC	HomC	HomC	HomC	Unknown	HomC
preHTC	preHTC	Unknown	preHTC	preHTC	HomC	preHTC	preHTC	HomC	preHTC	preHTC	preHTC	ambiguous	unassigned	preHTC	HomC	HomC	HomC	Unknown	preHTC
preFC	preFC	preFC	Node5	FC	RegC	unassigned	FC	unassigned	preFC	preFC	RepC	ambiguous	unassigned	RepC	RegC	unassign	RepC	Unknown	preFC
preFC	RepC	RepC	RepC	RepC	RepC	unassigned	RepC	RepC	RepC	RepC	RepC	RepC	unassigned	RepC	HomC	unassign	HomC	RepC	RepC
preHTC	HTC	HTC	preHTC	HTC	HTC	preHTC	preHTC	HTC	HTC	preHTC	preHTC	HTC	unassigned	preHTC	HomC	HomC	HomC	Unknown	preHTC
HTC	HTC	HTC	preHTC	HTC	preHTC	unassigned	HTC	HTC	HTC	HTC	HTC	HTC	HTC	HTC	HomC	HTC	HTC	preHTC	HTC
preFC	preFC	RepC	preFC	RepC	RepC	preFC	preFC	unassigned	preFC	preFC	RepC	ambiguous	unassigned	RepC	HomC	unassign	RepC	RepC	preFC
preHTC	HomC	HomC	Unassigned	preHTC	HomC	preHTC	preHTC	HomC	HomC	HTC	preHTC	ambiguous	unassigned	HomC	HomC	HomC	HomC	preHTC	HomC
RepC	RepC	HomC	preHTC	preHTC	HomC	RepC	preHTC	HomC	HomC	HomC	preHTC	ambiguous	unassigned	HTC	HomC	HomC	HomC	RepC	RepC
preFC	preFC	Unknown	FC	preFC	RegC	preFC	preFC	RegC	RegC	preFC	preFC	preFC	preFC	preHTC	RegC	unassign	preHTC	Unknown	preFC
preFC	preFC	preFC	preFC	preFC	RepC	preFC	unassigned	unassigned	preFC	preFC	preFC	preFC	unassigned	Unresolved_cell	RepC	unassign	preFC	Unknown	preFC
RepC	RepC	RepC	RepC	RepC	RegC	RepC	RepC	unassigned	RepC	RepC	RepC	RepC	unassigned	RepC	HomC	unassign	HomC	Unknown	RepC
preHTC	HTC	preHTC	preHTC	preHTC	HTC	preHTC	preHTC	HTC	preHTC	HTC	preHTC	HTC	HTC	preHTC	HomC	HomC	HTC	Unknown	preHTC
preHTC	RepC	Unknown	preHTC	preHTC	HomC	unassigned	preHTC	HomC	HomC	preHTC	preHTC	ambiguous	unassigned	HomC	HomC	HomC	HomC	Unknown	preHTC
preFC	preFC	preFC	preFC	preFC	unassigned	preFC	preFC	unassigned	preFC	preFC	preFC	preFC	unassigned	RegC	RegC	unassign	RegC	Unknown	preFC
HTC	HTC	HTC	preHTC	preHTC	preHTC	unassigned	HTC	HTC	HTC	HTC	HTC	HTC	HTC	HTC	HomC	HomC	HTC	preHTC	HTC
preFC	preFC	Unknown	preFC	preFC	unassigned	unassigned	preFC	RegC	preFC	preFC	preFC	ambiguous	unassigned	Unresolved_cell	RepC	unassign	RegC	Unknown	preFC
preHTC	preHTC	Unknown	HTC	preHTC	HTC	unassigned	preHTC	HTC	preHTC	HTC	preHTC	ambiguous	HTC	HTC	HTC	HTC	HomC	Unknown	preHTC
preFC	preFC	Unknown	Node1	preFC	unassigned	unassigned	RepC	RepC	RepC	RepC	RepC	RepC	unassigned	RepC	HomC	unassign	unknown	Unknown	preFC
RepC	RepC	HomC	RepC	RepC	HomC	unassigned	RepC	HomC	RepC	HomC	RepC	RepC	unassigned	HomC	HomC	HomC	HomC	RepC	RepC
preFC	preFC	preFC	Node5	FC	RepC	preFC	FC	FC	FC	FC	FC	FC	unassigned	preFC	RepC	unassign	HomC	Unknown	preFC
preHTC	preHTC	preHTC	Unassigned	preHTC	preHTC	preHTC	preHTC	preHTC	HTC	HTC	preHTC	HTC	HTC	HTC	preHTC	HTC	HTC	HTC	preHTC
RepC	RepC	RepC	RepC	RepC	HomC	unassigned	RepC	HomC	RepC	RepC	RepC	RepC	RepC	RepC	HomC	unassign	HomC	RepC	RepC
HTC	HTC	HTC	preHTC	HTC	preHTC	unassigned	HTC	HTC	HTC	HTC	HTC	HTC	HTC	HTC	HomC	HomC	HTC	HTC	HTC
preHTC	HTC	HTC	preHTC	preHTC	preHTC	unassigned	preHTC	HTC	preHTC	HTC	preHTC	HTC	HTC	HTC	preHTC	HTC	HomC	Unknown	preHTC
preHTC	preHTC	HTC	preHTC	preHTC	preHTC	unassigned	preHTC	HTC	preHTC	HTC	preHTC	HTC	unassigned	HTC	HomC	HTC	HTC	Unknown	preHTC
FC	preFC	Unknown	preFC	FC	preFC	preFC	preFC	unassigned	FC	preFC	preFC	FC	unassigned	RegC	preFC	unassign	preFC	Unknown	FC
preFC	preFC	Unknown	preFC	preFC	RegC	preFC	preFC	unassigned	preFC	preFC	preFC	FC	unassigned	preHTC	RepC	unassign	preFC	Unknown	preFC
preFC	preFC	preFC	preFC	preFC	unassigned	preFC	preFC	unassigned	preFC	preFC	preFC	preFC	unassigned	Unresolved_cell	HomC	unassign	RegC	Unknown	preFC
HomC	preHTC	Unknown	preHTC	preHTC	HomC	unassigned	preHTC	unassigned	HomC	HomC	preHTC	HomC	unassigned	Unresolved_cell	HomC	HomC	HomC	preHTC	preHTC
RepC	RepC	Unknown	RepC	RepC	HomC	unassigned	RepC	HomC	RepC	RepC	preHTC	ambiguous	RepC	HomC	HomC	HomC	HomC	Unknown	RepC
FC	preFC	FC	Node5	FC	preFC	FC	FC	FC	FC	FC	FC	FC	FC	Unresolved_cell	preFC	preFC	FC	Unknown	FC
preFC	RepC	Unknown	RepC	RepC	HomC	unassigned	RepC	unassigned	RepC	RepC	RepC	ambiguous	unassigned	HomC	HomC	unassign	HomC	RepC	RepC
preFC	RepC	RepC	RepC	RepC	preHTC	RepC	RepC	RepC	RepC	RepC	RepC	RepC	RepC	RepC	HomC	unassign	HomC	Unknown	RepC
RepC	RepC	Unknown	RepC	RepC	HomC	RepC	RepC	unassigned	RepC	RepC	RepC	RepC	unassigned	RepC	HomC	unassign	HomC	RepC	RepC
preFC	preFC	Unknown	HomC	preFC	preHTC	unassigned	preHTC	unassigned	preFC	preFC	RepC	ambiguous	unassigned	HTC	RegC	HTC	HTC	Unknown	FC
preFC	preFC	preFC	preFC	preFC	preFC	unassigned	FC	unassigned	preFC	preFC	preFC	FC	preFC	RegC	RepC	unassign	RepC	Unknown	preFC
HomC	HomC	HomC	preHTC	preHTC	HomC	unassigned	preHTC	HomC	HomC	HomC	preHTC	HomC	HomC	HomC	HomC	HomC	HomC	preHTC	HomC
HomC	RepC	Unknown	RepC	RepC	HomC	unassigned	RepC	HomC	HomC	RepC	RepC	HomC	unassigned	HomC	HomC	unassign	HomC	RepC	RepC
RepC	RepC	Unknown	RepC	preFC	unassigned	unassigned	RepC	RegC	RepC	preFC	RepC	RepC	unassigned	RepC	RegC	unassign	HomC	RepC	RepC
FC	preFC	Unknown	preFC	FC	preFC	unassigned	preFC	preFC	preFC	preFC	preFC	FC	unassigned	FC	preFC	preFC	FC	FC	preFC
preFC	preFC	Unknown	HomC	preFC	preHTC	unassigned	preHTC	unassigned	preFC	preFC	preHTC	ambiguous	unassigned	preHTC	preHTC	HTC	RegC	Unknown	FC
preFC	preFC	Unknown	preFC	FC	RegC	unassigned	unassigned	unassigned	preFC	preFC	RepC	ambiguous	unassigned	RepC	RegC	unassign	preFC	Unknown	preFC
RepC	HTC	HTC	preHTC	preHTC	HomC	unassigned	preHTC	HomC	HomC	HTC	preHTC	HTC	HomC	HTC	HomC	HomC	HomC	preHTC	preHTC
RepC	RepC	Unknown	RepC	RepC	HomC	unassigned	RepC	RepC	RepC	RepC	RepC	RepC	RepC	HomC	HomC	unassign	HomC	Unknown	RepC
HomC	HomC	HomC	preHTC	preHTC	HomC	unassigned	preHTC	HomC	HomC	HomC	preHTC	ambiguous	unassigned	HomC	HomC	HomC	HomC	Unknown	HomC
RepC	HomC	HomC	RepC	RepC	HomC	unassigned	RepC	HomC	HomC	HomC	preHTC	HomC	unassigned	HomC	HomC	HomC	HomC	RepC	RepC
preFC	RepC	preFC	RepC	RepC	RepC	unassigned	RepC	unassigned	RepC	preFC	RepC	ambiguous	unassigned	Unresolved_cell	HomC	unassign	HomC	Unknown	preFC
preFC	preFC	Unknown	preFC	RepC	RepC	unassigned	RepC	RepC	preFC	preFC	RepC	preFC	unassigned	RepC	HomC	unassign	RepC	Unknown	preFC
preHTC	preHTC	Unknown	preHTC	preHTC	preHTC	preHTC	preHTC	HomC	HomC	HTC	preHTC	ambiguous	unassigned	HomC	HomC	HomC	HomC	preHTC	preHTC
HomC	HomC	HomC	HomC	preHTC	HomC	preHTC	preHTC	HomC	HomC	HomC	preHTC	HomC	unassigned	HomC	HomC	HomC	HomC	preHTC	HomC
FC	preFC	FC	Node5	FC	preFC	unassigned	FC	FC	FC	FC	preFC	FC	unassigned	FC	RepC	preFC	FC	Unknown	preFC
preFC	preFC	RepC	RepC	RepC	unassigned	unassigned	RepC	unassigned	preFC	RepC	RepC	preFC	preFC	HomC	RepC	unassign	HomC	Unknown	preFC
preFC	RepC	Unknown	preFC	FC	RepC	preFC	RepC	RegC	preFC	RegC	RepC	ambiguous	unassigned	RegC	RegC	unassign	RegC	Unknown	preFC
preHTC	preHTC	HTC	preHTC	preHTC	HTC	preHTC	preHTC	HTC	preHTC	HTC	preHTC	ambiguous	unassigned	HTC	HomC	HTC	HTC	Unknown	preHTC
preHTC	preHTC	Unknown	preHTC	preHTC	HTC	unassigned	preHTC	unassigned	preHTC	HTC	preHTC	ambiguous	unassigned	HTC	HomC	HomC	HomC	Unknown	preHTC
preFC	preFC	Unknown	preFC	RepC	RepC	unassigned	RepC	unassigned	preFC	preFC	RepC	ambiguous	unassigned	RepC	HomC	unassign	HomC	Unknown	preFC
RepC	RepC	RepC	RepC	RepC	HomC	RepC	RepC	RepC	RepC	RepC	RepC	RepC	RepC	RepC	HomC	unassign	HomC	Unknown	RepC
RepC	RepC	RepC	RepC	RepC	HomC	unassigned	RepC	HomC	RepC	RepC	RepC	RepC	RepC	HomC	HomC	unassign	HomC	RepC	RepC
preFC	RepC	Unknown	preFC	RepC	HomC	unassigned	RepC	unassigned	preFC	preFC	RepC	ambiguous	RepC	RepC	HomC	unassign	RepC	Unknown	RepC
FC	preFC	Unknown	FC	FC	RegC	unassigned	FC	RegC	RegC	preFC	FC	FC	unassigned	Unresolved_cell	RegC	unassign	preFC	Unknown	preFC
preFC	RepC	RepC	RepC	RepC	HomC	unassigned	RepC	HomC	RepC	RepC	RepC	RepC	unassigned	RepC	HomC	unassign	HomC	Unknown	RepC
FC	preFC	Unknown	preFC	preFC	RegC	preFC	preFC	preFC	preFC	preFC	preFC	FC	unassigned	Unresolved_cell	RegC	unassign	preFC	Unknown	preFC
preFC	RepC	Unknown	RegC	RegC	HomC	unassigned	preFC	HomC	RegC	RepC	RepC	HomC	unassigned	HomC	HomC	unassign	HomC	RepC	RepC
preHTC	HTC	HTC	HTC	preHTC	preHTC	unassigned	HTC	HTC	HTC	HTC	preHTC	HTC	HTC	HTC	HTC	HTC	HTC	HTC	preHTC
preFC	RepC	Unknown	RepC	RepC	HTC	unassigned	preHTC	unassigned	RepC	RepC	preHTC	ambiguous	unassigned	preHTC	HomC	unassign	HomC	Unknown	RepC
preHTC	preHTC	Unknown	preHTC	preHTC	preHTC	preHTC	preHTC	preHTC	preHTC	HTC	preHTC	ambiguous	unassigned	preHTC	HomC	HTC	HTC	HTC	preHTC
RepC	RepC	Unknown	RepC	RepC	HomC	unassigned	RepC	HomC	RepC	RepC	RepC	RepC	RepC	HomC	HomC	HomC	HomC	RepC	RepC
preFC	RepC	Unknown	RepC	RepC	RepC	RepC	RepC	unassigned	RepC	RepC	RepC	RepC	unassigned	RepC	HomC	unassign	HomC	Unknown	RepC
HomC	HomC	HomC	HomC	HomC	HomC	unassigned	HomC	HomC	HomC	HomC	HomC	HomC	HomC	HomC	HomC	HomC	HomC	Unknown	HomC
RepC	HTC	Unknown	Node4	preHTC	HomC	unassigned	preHTC	HTC	HTC	HomC	preHTC	HomC	unassigned	HomC	HomC	HomC	HomC	preHTC	preHTC
preFC	preFC	preFC	preFC	preFC	RegC	preFC	preFC	RegC	preFC	preFC	preFC	preFC	unassigned	RegC	RegC	unassign	RegC	Unknown	preFC
preHTC	HomC	HomC	preHTC	preHTC	HomC	unassigned	preHTC	HomC	HomC	HomC	preHTC	HomC	HomC	preHTC	HomC	HomC	HomC	preHTC	preHTC
preFC	preFC	Unknown	preFC	FC	RepC	preFC	RepC	FC	preFC	preFC	preFC	ambiguous	RepC	RepC	RepC	unassign	HomC	Unknown	preFC
HomC	HomC	HomC	HomC	HomC	HomC	unassigned	HomC	HomC	HomC	HomC	HomC	HomC	HomC	HomC	HomC	HomC	HomC	preHTC	HomC
RepC	HomC	HomC	preHTC	preHTC	HomC	unassigned	preHTC	HomC	HomC	HomC	preHTC	HomC	unassigned	HomC	HomC	HomC	HomC	preFC	preHTC
preHTC	preHTC	Unknown	preHTC	preHTC	preHTC	unassigned	preHTC	HomC	HomC	HomC	preHTC	ambiguous	HomC	preHTC	HomC	HomC	HomC	Unknown	RepC
RepC	RepC	Unknown	RepC	RepC	unassigned	unassigned	RepC	RepC	RepC	preFC	RepC	RepC	unassigned	RepC	HomC	unassign	HomC	Unknown	RepC
preFC	preFC	preFC	preFC	preFC	preFC	preFC	preFC	unassigned	preFC	preFC	preFC	ambiguous	preFC	RegC	RegC	unassign	RegC	preFC	preFC
RepC	RegC	Unknown	RegC	RegC	HomC	unassigned	HomC	RegC	HomC	RegC	HomC	ambiguous	unassigned	RegC	HomC	unassign	RegC	preHTC	RepC
preFC	preFC	Unknown	Node5	FC	preFC	unassigned	FC	unassigned	preFC	preFC	FC	preFC	preFC	RepC	RepC	unassign	RepC	Unknown	preFC
RepC	RepC	HomC	preHTC	RepC	HomC	unassigned	preHTC	HomC	HomC	HomC	RepC	HomC	RepC	HomC	HomC	HomC	HomC	RepC	RepC
preFC	FC	Unknown	preFC	preFC	RegC	preFC	preFC	RegC	RegC	RegC	preFC	ambiguous	unassigned	RegC	RegC	unassign	RegC	Unknown	preFC
preFC	preFC	Unknown	preFC	preFC	HomC	unassigned	preFC	RegC	preFC	RepC	RepC	ambiguous	unassigned	RegC	RepC	unassign	HomC	Unknown	preFC
preHTC	preHTC	Unknown	preHTC	preHTC	preHTC	preHTC	preHTC	unassigned	preHTC	preHTC	preHTC	preHTC	unassigned	preHTC	HomC	HomC	preHTC	Unknown	preHTC
preHTC	preHTC	Unknown	HTC	preHTC	HTC	unassigned	preHTC	HTC	preHTC	HTC	preHTC	HTC	unassigned	HTC	HomC	HomC	HTC	Unknown	preHTC
preFC	preFC	preFC	preFC	preFC	unassigned	preFC	RepC	RepC	preFC	preFC	preFC	preFC	unassigned	RepC	RepC	unassign	RepC	Unknown	preFC
preFC	RepC	RepC	preFC	preFC	RegC	unassigned	preFC	RegC	RepC	RepC	RepC	ambiguous	RepC	HomC	HomC	unassign	HomC	Unknown	preFC
RepC	RepC	Unknown	RepC	RepC	HomC	unassigned	preHTC	HomC	HomC	HomC	preHTC	HomC	HomC	HomC	HomC	HomC	HomC	Unknown	RepC
preFC	preFC	Unknown	RepC	preFC	unassigned	RepC	RepC	RepC	RepC	preFC	preFC	preFC	unassigned	RegC	HomC	unassign	preFC	Unknown	preFC
preFC	RegC	Unknown	RegC	RegC	RegC	unassigned	RegC	RegC	RegC	HomC	preFC	RegC	unassigned	RegC	RegC	unassign	RegC	Unknown	preFC
FC	preFC	FC	Node5	FC	preFC	unassigned	preFC	FC	FC	preFC	preFC	FC	unassigned	preFC	RegC	unassign	preFC	Unknown	preFC
preFC	preFC	RegC	RegC	preFC	HomC	preFC	preFC	RegC	RegC	RegC	preFC	ambiguous	unassigned	RegC	HomC	unassign	FC	Unknown	preFC
FC	preFC	Unknown	Node5	FC	RegC	unassigned	FC	FC	FC	FC	FC	ambiguous	unassigned	Unresolved_cell	preFC	FC	RepC	Unknown	FC
RepC	RepC	Unknown	preFC	preFC	RegC	unassigned	RepC	HomC	HomC	RepC	RepC	HomC	unassigned	HomC	HomC	unassign	HomC	preFC	RepC
preFC	RepC	Unknown	RepC	RepC	preHTC	unassigned	RepC	unassigned	RepC	RepC	RepC	ambiguous	unassigned	preHTC	HomC	unassign	HomC	Unknown	RepC
preFC	preFC	Unknown	Node5	FC	RegC	unassigned	FC	RegC	FC	FC	FC	FC	unassigned	Unresolved_cell	unassigned	unassign	FC	Unknown	FC
preFC	RepC	Unknown	preFC	preHTC	HomC	preFC	preFC	unassigned	HomC	RegC	preHTC	ambiguous	unassigned	RegC	HomC	unassign	HomC	Unknown	RepC
FC	preFC	Unknown	Node5	FC	preFC	unassigned	FC	RegC	FC	FC	FC	FC	FC	Unresolved_cell	preFC	FC	FC	FC	FC
preFC	preFC	preFC	preFC	preFC	HomC	preFC	preFC	RegC	preFC	preFC	preFC	preFC	unassigned	RegC	RepC	unassign	RegC	Unknown	preFC
preFC	preFC	RepC	preFC	preFC	preFC	preFC	preFC	unassigned	preFC	preFC	preFC	preFC	unassigned	preFC	RepC	unassign	RegC	preFC	preFC
preHTC	HTC	HTC	Unassigned	preHTC	preHTC	preHTC	preHTC	HTC	HTC	HTC	preHTC	HTC	HTC	HTC	HomC	HomC	HomC	Unknown	preHTC
preFC	preFC	preFC	Node5	FC	FC	preFC	FC	FC	preFC	preFC	FC	FC	unassigned	FC	RepC	preFC	preFC	Unknown	preFC
RepC	RepC	HomC	RepC	preHTC	preHTC	unassigned	preHTC	HomC	HomC	RepC	RepC	HomC	unassigned	HomC	HomC	unassign	HomC	preHTC	RepC
preFC	preFC	preFC	Node5	FC	preFC	unassigned	FC	unassigned	preFC	preFC	FC	FC	unassigned	RepC	RepC	unassign	RepC	Unknown	preFC
preFC	RepC	Unknown	RepC	RepC	HomC	unassigned	RepC	RepC	RepC	RepC	RepC	RepC	RepC	HomC	HomC	unassign	HomC	RepC	RepC
preFC	preFC	preFC	preFC	preFC	HomC	unassigned	RepC	unassigned	preFC	preFC	RepC	ambiguous	unassigned	RepC	HomC	unassign	HomC	Unknown	preFC
preFC	preFC	Unknown	preFC	preFC	unassigned	preFC	preFC	unassigned	preFC	preFC	preFC	FC	unassigned	RegC	RegC	unassign	RegC	Unknown	preFC
RepC	RepC	Unknown	RepC	RepC	preHTC	unassigned	RepC	HomC	HomC	RepC	RepC	HomC	unassigned	preHTC	HomC	unassign	HomC	preHTC	RepC
RepC	preHTC	RepC	RepC	RepC	HTC	unassigned	RepC	HomC	RepC	RepC	RepC	ambiguous	unassigned	preHTC	HomC	unassign	HomC	Unknown	RepC
preHTC	preHTC	HomC	preHTC	preHTC	preHTC	unassigned	preHTC	HomC	preHTC	HomC	preHTC	ambiguous	unassigned	preHTC	HomC	HomC	HomC	preHTC	preHTC
preFC	RepC	RepC	RepC	RepC	RepC	RepC	RepC	RepC	RepC	RepC	RepC	RepC	unassigned	RepC	HomC	unassign	HomC	RepC	RepC
preFC	preFC	Unknown	preFC	preFC	unassigned	preFC	preFC	RegC	RegC	preFC	preFC	ambiguous	unassigned	RegC	RegC	unassign	RegC	Unknown	preFC
RepC	RepC	HomC	RepC	HomC	HomC	RepC	RepC	HomC	HomC	RepC	RepC	HomC	unassigned	HomC	HomC	HomC	HomC	RepC	RepC
preHTC	HTC	HTC	preHTC	preHTC	HTC	unassigned	preHTC	HTC	preHTC	HTC	preHTC	HTC	HTC	HTC	HomC	HomC	HTC	HTC	HTC
RepC	RepC	HomC	HomC	HomC	HomC	unassigned	HomC	HomC	HomC	HomC	RepC	HomC	HomC	HomC	HomC	HomC	HomC	preHTC	RepC
preHTC	HTC	HTC	HTC	preHTC	preHTC	preHTC	preHTC	HTC	HTC	HTC	preHTC	HTC	unassigned	HTC	HTC	HTC	HTC	HTC	HTC
preHTC	preHTC	Unknown	Unassigned	preHTC	preHTC	unassigned	preHTC	HTC	preHTC	HTC	preHTC	HTC	unassigned	HTC	HomC	HomC	HTC	Unknown	preHTC
RepC	RepC	Unknown	Node1	RepC	HomC	RepC	RepC	unassigned	RepC	RepC	RepC	RepC	unassigned	HomC	HomC	unassign	HomC	Unknown	preFC
preFC	preFC	preFC	preFC	preFC	RegC	preFC	preFC	RegC	RegC	RegC	preFC	RegC	unassigned	Unresolved_cell	RegC	unassign	FC	Unknown	preFC
RepC	RepC	Unknown	RepC	RepC	HomC	RepC	RepC	HomC	HomC	RepC	RepC	HomC	unassigned	Unresolved_cell	HomC	unassign	HomC	Unknown	RepC
RepC	HomC	HomC	Unassigned	RepC	HomC	unassigned	RepC	HomC	HomC	HomC	RepC	HomC	unassigned	HomC	HomC	HomC	HomC	Unknown	RepC
HomC	HomC	HomC	HomC	HomC	HomC	unassigned	HomC	HomC	HomC	HomC	HomC	HomC	HomC	HomC	HomC	HomC	HomC	RepC	HomC
preFC	RepC	Unknown	RepC	RepC	HomC	unassigned	RepC	unassigned	preFC	RepC	RepC	RepC	unassigned	RepC	HomC	unassign	FC	Unknown	RepC
preFC	preFC	preFC	preFC	preFC	RegC	unassigned	preFC	RegC	preFC	preFC	preFC	RepC	unassigned	RepC	RegC	unassign	RepC	Unknown	preFC
preFC	RepC	Unknown	RepC	RepC	HTC	RepC	RepC	unassigned	RepC	RepC	RepC	ambiguous	unassigned	HTC	HomC	unassign	HomC	Unknown	RepC
RepC	RepC	RepC	RepC	RepC	HomC	RepC	RepC	unassigned	RepC	RepC	RepC	ambiguous	unassigned	HTC	HomC	unassign	HomC	RepC	RepC
HomC	HomC	HomC	preHTC	HomC	preHTC	unassigned	preHTC	HomC	HomC	HomC	HomC	HomC	HomC	HomC	HomC	HomC	HomC	RepC	HomC
preFC	preFC	Unknown	preFC	RepC	RepC	unassigned	RepC	RepC	preFC	preFC	RepC	preFC	unassigned	RepC	HomC	unassign	RepC	Unknown	preFC
FC	preFC	preFC	preFC	FC	RegC	preFC	FC	unassigned	preFC	preFC	preFC	FC	unassigned	RegC	RepC	unassign	FC	Unknown	preFC
preHTC	preHTC	HTC	preHTC	preHTC	preHTC	preHTC	preHTC	HTC	preHTC	HTC	preHTC	preHTC	unassigned	HTC	HomC	HomC	HomC	HTC	preHTC
FC	FC	Unknown	Node5	FC	preFC	unassigned	FC	FC	FC	FC	FC	FC	unassigned	RepC	preFC	FC	FC	Unknown	FC
HomC	HomC	HomC	preHTC	HomC	HomC	unassigned	preHTC	HomC	HomC	HomC	HomC	HomC	unassigned	HomC	HomC	HomC	HomC	Unknown	HomC
preFC	RepC	Unknown	RepC	RepC	unassigned	RepC	RepC	unassigned	RepC	preFC	RepC	RepC	RepC	RepC	RepC	unassign	HomC	Unknown	preFC
preHTC	HomC	HomC	preHTC	preHTC	HomC	unassigned	preHTC	HomC	HomC	HomC	preHTC	ambiguous	unassigned	preHTC	HomC	HomC	HomC	preHTC	preHTC
preHTC	preHTC	Unknown	HTC	preHTC	preHTC	unassigned	preHTC	HTC	HTC	HTC	preHTC	HTC	preHTC	HTC	HTC	HTC	HTC	Unknown	preHTC
RepC	RepC	Unknown	Node5	preFC	RegC	unassigned	RepC	unassigned	RepC	preFC	RepC	ambiguous	preFC	RepC	HomC	unassign	RepC	Unknown	RepC
preFC	preFC	preFC	Node5	preFC	preFC	preFC	FC	unassigned	preFC	preFC	preFC	preFC	unassigned	RepC	RegC	unassign	preFC	Unknown	preFC
preHTC	preHTC	Unknown	preHTC	preHTC	preHTC	unassigned	preHTC	unassigned	preHTC	preHTC	preHTC	ambiguous	unassigned	preHTC	preHTC	HTC	preHTC	Unknown	preHTC
FC	preFC	Unknown	Node5	FC	RegC	unassigned	FC	RegC	preFC	FC	preFC	FC	unassigned	Unresolved_cell	preFC	unassign	preFC	FC	FC
preFC	RegC	Unknown	RegC	RegC	RegC	unassigned	RegC	RegC	RegC	RegC	preFC	RegC	RegC	RegC	RegC	unassign	FC	Unknown	preFC
preHTC	HomC	HomC	RepC	preHTC	HomC	unassigned	preHTC	HomC	HomC	HomC	preHTC	HomC	unassigned	HomC	HomC	HomC	HomC	Unknown	RepC
HomC	HomC	HomC	HomC	preHTC	HomC	unassigned	preHTC	HomC	HomC	HomC	preHTC	HomC	unassigned	HomC	HomC	HomC	HomC	RepC	RepC
preFC	preFC	Unknown	preFC	FC	preFC	preFC	FC	FC	preFC	preFC	FC	FC	unassigned	RegC	RepC	unassign	preFC	Unknown	preFC
RepC	RepC	Unknown	RepC	RepC	HomC	unassigned	RepC	HomC	RepC	RepC	RepC	RepC	unassigned	RepC	HomC	unassign	HomC	RepC	RepC
HomC	HomC	Unknown	RepC	preHTC	HomC	unassigned	preHTC	HomC	HomC	HomC	RepC	HomC	unassigned	HomC	HomC	HomC	HomC	Unknown	RepC
HomC	RepC	Unknown	RepC	RepC	HomC	unassigned	preHTC	HomC	HomC	HomC	RepC	HomC	HomC	HomC	HomC	HomC	HomC	Unknown	RepC
preFC	preFC	Unknown	preFC	preFC	RegC	unassigned	RepC	unassigned	preFC	preFC	RepC	RepC	unassigned	RepC	HomC	unassign	RepC	Unknown	preFC
preFC	RegC	preFC	preFC	preFC	RegC	unassigned	preFC	RegC	RegC	preFC	preFC	preFC	preFC	RegC	RegC	unassign	RegC	Unknown	preFC
RepC	preHTC	HomC	preHTC	preHTC	HomC	unassigned	preHTC	HomC	HomC	HomC	preHTC	ambiguous	unassigned	HomC	HomC	HomC	HomC	RepC	preHTC
RepC	RepC	RepC	RepC	RepC	HomC	unassigned	RepC	HomC	RepC	RepC	RepC	RepC	RepC	RepC	HomC	unassign	HomC	Unknown	RepC
FC	preFC	Unknown	FC	preFC	preFC	unassigned	FC	RegC	preFC	FC	FC	preFC	unassigned	Unresolved_cell	preFC	unassign	FC	Unknown	FC
RepC	RepC	RepC	RepC	RepC	HomC	RepC	RepC	HomC	HomC	RepC	RepC	RepC	unassigned	preHTC	HomC	HomC	HomC	Unknown	RepC
RepC	RepC	HomC	RepC	RepC	HomC	RepC	RepC	HomC	RepC	HomC	RepC	HomC	unassigned	HomC	HomC	unassign	HomC	preFC	RepC
HomC	HomC	Unknown	HomC	HomC	HomC	preHTC	preHTC	HomC	HomC	HomC	HomC	HomC	HomC	HomC	HomC	HomC	HomC	preFC	HomC
FC	preFC	Unknown	Node5	FC	preFC	unassigned	FC	FC	FC	FC	FC	FC	FC	Unresolved_cell	preFC	FC	FC	Unknown	FC
HomC	HomC	Unknown	Unassigned	HomC	HomC	unassigned	preHTC	HomC	HomC	HomC	RepC	HomC	HomC	HomC	HomC	HomC	HomC	RepC	RepC
preHTC	HomC	Unknown	preHTC	preHTC	HomC	preHTC	preHTC	HomC	HomC	HomC	preHTC	HomC	unassigned	preHTC	HomC	HomC	HomC	Unknown	RepC
RepC	HomC	Unknown	Unassigned	RepC	HomC	unassigned	RepC	HomC	HomC	HomC	RepC	HomC	unassigned	HomC	HomC	HomC	HomC	Unknown	RepC
preFC	RepC	Unknown	preFC	preFC	RegC	unassigned	preFC	RegC	RegC	preFC	RepC	RepC	unassigned	Unresolved_cell	HomC	unassign	FC	FC	RepC
RepC	RepC	HomC	RepC	RepC	HomC	unassigned	RepC	HomC	HomC	RepC	RepC	RepC	unassigned	HomC	HomC	HomC	HomC	RepC	RepC
RepC	RepC	Unknown	RepC	RepC	HomC	unassigned	RepC	HomC	RepC	HomC	RepC	RepC	RepC	HomC	HomC	HomC	HomC	RepC	RepC
preHTC	HTC	HTC	preHTC	HTC	preHTC	unassigned	HTC	HTC	HTC	HTC	preHTC	HTC	HTC	HTC	HTC	HTC	HTC	HTC	preHTC
preFC	preFC	Unknown	preFC	preFC	RegC	preFC	preFC	unassigned	preFC	preFC	RepC	ambiguous	unassigned	FC	HomC	unassign	HomC	Unknown	preFC
preFC	FC	FC	preFC	FC	FC	unassigned	RepC	FC	preFC	FC	FC	FC	RepC	RepC	RepC	unassign	HomC	Unknown	FC
preFC	RepC	Unknown	RepC	RepC	RepC	unassigned	RepC	RepC	preFC	RepC	RepC	ambiguous	unassigned	RepC	HomC	unassign	FC	Unknown	preFC
preFC	RepC	RepC	RepC	RepC	RepC	unassigned	RepC	RepC	RepC	RepC	RepC	RepC	unassigned	RepC	HomC	unassign	RepC	RepC	preFC
preFC	preFC	preFC	preFC	FC	preFC	preFC	FC	preFC	preFC	preFC	preFC	FC	unassigned	RepC	RepC	unassign	preFC	Unknown	preFC
HomC	HomC	HomC	preHTC	preHTC	HomC	preHTC	preHTC	HomC	HomC	HomC	preHTC	HomC	HomC	HomC	HomC	HomC	HomC	Unknown	HomC
preHTC	HomC	HomC	preHTC	preHTC	HomC	preHTC	preHTC	HomC	HomC	HomC	preHTC	HomC	unassigned	HomC	HomC	HomC	HomC	preHTC	RepC
HomC	HomC	Unknown	RepC	HomC	HomC	unassigned	HomC	HomC	HomC	HomC	RepC	HomC	unassigned	HomC	HomC	HomC	HomC	RepC	RepC
preFC	preFC	Unknown	preFC	preFC	RegC	unassigned	preFC	RegC	preFC	preFC	preFC	ambiguous	RegC	RegC	RegC	unassign	RegC	Unknown	preFC
preFC	preFC	Unknown	preFC	RepC	HomC	unassigned	preFC	unassigned	RepC	RepC	RepC	ambiguous	unassigned	RegC	HomC	unassign	HomC	Unknown	preFC
preHTC	HomC	Unknown	preHTC	preHTC	preHTC	preHTC	preHTC	HomC	HomC	preHTC	preHTC	ambiguous	unassigned	preHTC	HomC	HomC	HomC	preHTC	preHTC
preFC	RepC	RepC	RepC	RepC	HomC	RepC	RepC	HomC	RepC	RepC	RepC	RepC	unassigned	HomC	HomC	unassign	HomC	RepC	RepC
RepC	HomC	Unknown	RepC	preHTC	HomC	unassigned	preHTC	HomC	HomC	HomC	preHTC	ambiguous	unassigned	HomC	HomC	HomC	HomC	Unknown	RepC
RepC	RepC	Unknown	preFC	preFC	RegC	unassigned	RepC	unassigned	RepC	RepC	RepC	ambiguous	unassigned	preHTC	HomC	unassign	HomC	Unknown	preFC
preHTC	preHTC	HTC	preHTC	preHTC	HTC	unassigned	preHTC	HTC	preHTC	HTC	preHTC	ambiguous	unassigned	HTC	HomC	HTC	HTC	Unknown	preHTC
RepC	RepC	Unknown	RepC	RepC	HomC	RepC	RepC	HomC	RepC	RepC	RepC	ambiguous	unassigned	HomC	HomC	unassign	HomC	Unknown	RepC
preHTC	HTC	HTC	HTC	HTC	preHTC	unassigned	HTC	HTC	HTC	HTC	HTC	HTC	HTC	HTC	HTC	HTC	HTC	HTC	preHTC
FC	preFC	Unknown	Node5	FC	FC	preFC	FC	FC	preFC	preFC	FC	FC	unassigned	RegC	RegC	unassign	RegC	Unknown	FC
RepC	RepC	RepC	RepC	RepC	HomC	unassigned	RepC	HomC	RepC	RepC	RepC	RepC	unassigned	HomC	HomC	HomC	HomC	RepC	RepC
RepC	RepC	Unknown	RepC	RepC	HomC	RepC	RepC	HomC	RepC	RepC	RepC	RepC	unassigned	RepC	HomC	unassign	RepC	RepC	RepC
RepC	RepC	HomC	RepC	HomC	HomC	RepC	RepC	HomC	HomC	HomC	RepC	RepC	unassigned	HomC	HomC	HomC	HomC	RepC	RepC
FC	preFC	Unknown	Node5	FC	preFC	preFC	FC	unassigned	preFC	preFC	FC	FC	unassigned	Unresolved_cell	preFC	unassign	FC	Unknown	preFC
preFC	preFC	Unknown	preFC	preFC	unassigned	unassigned	RepC	RepC	preFC	preFC	preFC	preFC	unassigned	RepC	HomC	unassign	FC	Unknown	preFC
preFC	preFC	preFC	Node5	RepC	RepC	unassigned	RepC	RepC	preFC	preFC	RepC	ambiguous	unassigned	RepC	preHTC	unassign	RepC	Unknown	preFC
preHTC	HTC	HTC	preHTC	preHTC	preHTC	unassigned	HTC	HTC	HTC	HTC	preHTC	HTC	HTC	HTC	HomC	HTC	HTC	Unknown	preHTC
preFC	preFC	Unknown	preFC	preFC	HomC	preFC	preFC	unassigned	RepC	preFC	preFC	ambiguous	unassigned	RegC	HomC	unassign	RegC	Unknown	preFC
FC	FC	Unknown	Node5	FC	RegC	unassigned	FC	FC	FC	FC	FC	FC	unassigned	RepC	preFC	FC	RepC	Unknown	FC
preFC	RepC	Unknown	RepC	preHTC	HomC	unassigned	preHTC	unassigned	RepC	RepC	RepC	HomC	unassigned	HomC	HomC	unassign	HomC	Unknown	RepC
preHTC	preHTC	HomC	preHTC	preHTC	HomC	preHTC	preHTC	preHTC	preHTC	HomC	preHTC	ambiguous	unassigned	preHTC	HomC	HomC	HomC	Unknown	preHTC
preHTC	HomC	Unknown	preHTC	preHTC	HomC	unassigned	preHTC	HomC	HomC	HomC	preHTC	ambiguous	unassigned	HTC	HomC	HomC	HTC	preHTC	preHTC
preFC	preFC	preFC	RepC	preFC	RegC	unassigned	RepC	RegC	preFC	preFC	preFC	ambiguous	unassigned	RegC	RegC	unassign	preFC	Unknown	preFC
RepC	HomC	Unknown	HomC	preHTC	HomC	unassigned	preHTC	HomC	HomC	HomC	RepC	HomC	unassigned	HomC	HomC	HomC	HomC	Unknown	HomC
RepC	RepC	RepC	RepC	RepC	HomC	unassigned	RepC	HomC	RepC	RepC	RepC	RepC	RepC	HomC	HomC	unassign	HomC	RepC	RepC
RepC	RepC	Unknown	RepC	RepC	HomC	unassigned	RepC	unassigned	RepC	RepC	RepC	ambiguous	RepC	RepC	HomC	unassign	RepC	RepC	RepC
preHTC	preHTC	Unknown	preHTC	preHTC	preHTC	preHTC	preHTC	unassigned	preHTC	HomC	preHTC	HomC	unassigned	HTC	HomC	HomC	HomC	preHTC	preHTC
preHTC	preHTC	HomC	preHTC	preHTC	preHTC	preHTC	preHTC	HomC	preHTC	HomC	preHTC	preHTC	unassigned	preHTC	HomC	HomC	HomC	Unknown	preHTC
RepC	RepC	Unknown	RepC	preHTC	HomC	unassigned	preHTC	HomC	HomC	HomC	RepC	ambiguous	unassigned	HomC	HomC	HomC	HomC	Unknown	RepC
preHTC	HTC	HTC	HTC	HTC	preHTC	unassigned	HTC	HTC	HTC	HTC	preHTC	HTC	HTC	HTC	HTC	HTC	HTC	HTC	preHTC
preFC	preHTC	Unknown	Unassigned	preHTC	preHTC	unassigned	preHTC	unassigned	HomC	HomC	preHTC	ambiguous	unassigned	HomC	HomC	unassign	HomC	Unknown	RepC
preFC	FC	FC	preFC	preFC	preFC	preFC	FC	FC	preFC	preFC	preFC	preFC	preFC	FC	RepC	unassign	preFC	Unknown	preFC
RepC	RepC	HomC	RepC	RepC	HomC	RepC	RepC	unassigned	RepC	RepC	RepC	HomC	unassigned	HomC	HomC	unassign	HomC	Unknown	RepC
preFC	preFC	preFC	preFC	preFC	unassigned	preFC	preFC	RegC	RegC	preFC	preFC	ambiguous	unassigned	RegC	HomC	unassign	FC	Unknown	preFC
preHTC	preHTC	preHTC	preHTC	preHTC	preHTC	unassigned	preHTC	preHTC	preHTC	preHTC	preHTC	preHTC	unassigned	preHTC	HomC	HomC	HomC	preHTC	preHTC
preFC	RepC	preFC	preFC	RepC	RepC	unassigned	RepC	RepC	RepC	preFC	RepC	ambiguous	unassigned	RepC	RepC	unassign	RepC	RepC	RepC
RepC	RepC	RepC	RepC	RepC	HomC	unassigned	RepC	HomC	RepC	RepC	RepC	RepC	RepC	HomC	HomC	HomC	HomC	Unknown	RepC
preHTC	preHTC	Unknown	preHTC	preHTC	preHTC	preHTC	preHTC	unassigned	preHTC	preHTC	preHTC	preHTC	HTC	preHTC	HomC	HomC	HomC	preFC	preHTC
FC	preFC	preFC	preFC	FC	FC	preFC	FC	FC	FC	FC	FC	FC	unassigned	FC	RepC	unassign	preFC	Unknown	preFC
preHTC	HTC	HTC	preHTC	preHTC	HomC	unassigned	preHTC	HTC	HTC	HTC	preHTC	ambiguous	HomC	HTC	HomC	HomC	HomC	Unknown	preHTC
preHTC	preHTC	Unknown	RepC	preHTC	HTC	unassigned	preHTC	HTC	HTC	HTC	preHTC	HTC	unassigned	HTC	HomC	HTC	preHTC	Unknown	preHTC
RepC	RepC	Unknown	Unassigned	preHTC	preHTC	unassigned	preHTC	HomC	RepC	RepC	preHTC	HomC	unassigned	HomC	HomC	HomC	HomC	preFC	RepC
preHTC	RepC	RepC	HTC	preHTC	preHTC	unassigned	RepC	unassigned	HTC	HTC	HTC	HTC	unassigned	HTC	preHTC	HTC	HTC	HTC	RepC
preFC	RepC	preFC	preFC	RepC	HomC	RepC	preFC	RepC	RepC	RepC	RepC	RepC	unassigned	HomC	HomC	unassign	HomC	Unknown	preFC
HomC	preHTC	HomC	preHTC	preHTC	HomC	unassigned	preHTC	HomC	HomC	HomC	preHTC	HomC	HomC	HomC	HomC	HomC	HomC	Unknown	preHTC
preFC	preFC	preFC	preFC	FC	RepC	preFC	preFC	unassigned	preFC	preFC	preFC	preFC	unassigned	RepC	RepC	unassign	preFC	Unknown	preFC
preFC	preFC	preFC	preFC	preFC	RegC	preFC	preFC	preFC	preFC	preFC	preFC	preFC	preFC	preHTC	RegC	unassign	preHTC	Unknown	preFC
preFC	RegC	Unknown	preFC	preFC	RegC	preFC	preFC	RegC	preFC	RegC	preFC	ambiguous	unassigned	RegC	RegC	unassign	HomC	Unknown	RepC
RepC	HomC	Unknown	Unassigned	preHTC	HomC	preHTC	preHTC	HomC	RepC	HomC	preHTC	ambiguous	unassigned	HomC	HomC	HomC	HomC	Unknown	RepC
preHTC	preHTC	Unknown	preHTC	preHTC	preHTC	unassigned	preHTC	HTC	preHTC	HomC	preHTC	preHTC	HTC	preHTC	HomC	HomC	HomC	HTC	preHTC
RegC	preFC	Unknown	preFC	RegC	RegC	unassigned	preFC	RegC	RegC	RegC	preFC	RegC	unassigned	RegC	RegC	unassign	RegC	Unknown	preFC
preFC	RepC	RepC	RepC	RepC	unassigned	unassigned	RepC	HomC	RepC	RepC	RepC	RepC	unassigned	RepC	HomC	unassign	RepC	Unknown	RepC
preFC	preFC	Unknown	preFC	preFC	preFC	preFC	RepC	RepC	preFC	preFC	preFC	preFC	unassigned	RepC	RepC	unassign	RepC	Unknown	preFC
RepC	RepC	RepC	RepC	RepC	HomC	RepC	RepC	HomC	RepC	RepC	RepC	RepC	unassigned	HomC	HomC	unassign	HomC	Unknown	RepC
preFC	preFC	RepC	Node5	FC	unassigned	unassigned	RepC	RepC	preFC	preFC	RepC	preFC	unassigned	RepC	RepC	unassign	RepC	Unknown	preFC
FC	preFC	Unknown	preFC	preFC	RegC	preFC	preFC	RegC	preFC	preFC	preFC	FC	unassigned	Unresolved_cell	RegC	unassign	preFC	preFC	preFC
RepC	RepC	Unknown	RepC	RepC	HomC	unassigned	RepC	HomC	RepC	RepC	RepC	RepC	RepC	Unresolved_cell	HomC	unassign	HomC	Unknown	RepC
preHTC	preHTC	Unknown	HTC	preHTC	preHTC	unassigned	preHTC	HTC	HTC	HTC	preHTC	HTC	HTC	HTC	HTC	HTC	HTC	HTC	preHTC
RepC	RepC	Unknown	RepC	RepC	HomC	unassigned	RepC	HomC	RepC	RepC	RepC	RepC	unassigned	HomC	HomC	unassign	HomC	RepC	RepC
preFC	RepC	Unknown	RepC	RepC	HomC	unassigned	RepC	HomC	RepC	RepC	RepC	ambiguous	unassigned	preHTC	HomC	unassign	preHTC	Unknown	RepC
preHTC	RepC	RepC	preHTC	RepC	HomC	unassigned	preHTC	HomC	HomC	HomC	preHTC	ambiguous	unassigned	HTC	HomC	HomC	HomC	Unknown	RepC
RepC	RepC	Unknown	RepC	RepC	HomC	unassigned	RepC	RepC	RepC	RepC	RepC	RepC	unassigned	HTC	HomC	HomC	HomC	Unknown	RepC
preFC	preFC	preFC	preFC	preFC	unassigned	preFC	preFC	RegC	preFC	preFC	preFC	FC	unassigned	RegC	RepC	unassign	RegC	Unknown	preFC
preHTC	HTC	HTC	preHTC	preHTC	preHTC	preHTC	preHTC	HTC	preHTC	HTC	preHTC	preHTC	HTC	HTC	HomC	HomC	HTC	Unknown	preHTC
preFC	preFC	preFC	preFC	preFC	preFC	unassigned	FC	RegC	preFC	preFC	preFC	ambiguous	unassigned	RegC	RegC	unassign	RegC	Unknown	preFC
RepC	RepC	RepC	RepC	RepC	HomC	RepC	preHTC	HomC	RepC	RepC	RepC	RepC	unassigned	HomC	HomC	HomC	HomC	Unknown	RepC
preFC	RepC	Unknown	RepC	RepC	RepC	unassigned	RepC	RepC	RepC	RepC	RepC	RepC	RepC	RepC	HomC	unassign	RepC	Unknown	preFC
preFC	preFC	preFC	preFC	preFC	preFC	preFC	FC	FC	preFC	preFC	preFC	FC	preFC	Unresolved_cell	HomC	unassign	FC	Unknown	preFC
FC	preFC	Unknown	Node5	FC	RegC	unassigned	FC	RegC	RegC	FC	preFC	FC	unassigned	Unresolved_cell	preFC	unassign	FC	Unknown	FC
preFC	preFC	Unknown	preFC	preHTC	RegC	unassigned	RegC	RegC	RegC	RegC	preHTC	RegC	unassigned	RegC	RegC	HTC	RegC	RegC	RepC
preFC	RepC	RepC	preFC	RepC	RepC	unassigned	RepC	RepC	RepC	RepC	RepC	ambiguous	unassigned	RepC	HomC	unassign	HomC	Unknown	RepC
HomC	HomC	Unknown	preHTC	HomC	HomC	unassigned	preHTC	HomC	HomC	HomC	preHTC	HomC	HTC	HomC	HomC	HomC	HomC	preHTC	HomC
preFC	RepC	RepC	RepC	RepC	HomC	RepC	RepC	HomC	RepC	RepC	RepC	RepC	unassigned	HomC	HomC	unassign	HomC	Unknown	RepC
preFC	RepC	RepC	RepC	RepC	RepC	unassigned	RepC	RepC	preFC	preFC	RepC	RepC	unassigned	RepC	RegC	unassign	RepC	Unknown	preFC
preFC	preFC	RepC	preFC	preFC	HomC	preFC	preFC	RegC	preFC	RegC	preFC	ambiguous	unassigned	RegC	RepC	unassign	RegC	Unknown	preFC
preHTC	HTC	Unknown	HTC	preHTC	preHTC	unassigned	preHTC	HTC	HTC	HTC	preHTC	HTC	HTC	HTC	HomC	HTC	HTC	HTC	preHTC
preFC	preFC	preFC	preFC	preFC	unassigned	unassigned	RepC	unassigned	RepC	preFC	RepC	ambiguous	preFC	RepC	HomC	unassign	HomC	Unknown	preFC
preFC	preFC	preFC	Node5	preFC	preHTC	preFC	FC	unassigned	preFC	preFC	preFC	ambiguous	preFC	Unresolved_cell	RepC	unassign	FC	Unknown	preFC
FC	preFC	preFC	preFC	preFC	preFC	preFC	FC	preFC	preFC	preFC	preFC	FC	unassigned	preFC	RepC	unassign	preFC	Unknown	preFC
preFC	RepC	RepC	RepC	RepC	RepC	unassigned	RepC	RepC	RepC	RepC	RepC	RepC	unassigned	RepC	HomC	unassign	RepC	RepC	preFC
preFC	preFC	Unknown	RepC	preFC	RegC	unassigned	RepC	RepC	RepC	preFC	RepC	RepC	preFC	RepC	HomC	unassign	HomC	Unknown	preFC
preHTC	preHTC	Unknown	preHTC	preHTC	preHTC	preHTC	preHTC	HTC	preHTC	HomC	preHTC	preHTC	unassigned	preHTC	HomC	HomC	HomC	Unknown	preHTC
preFC	preFC	preFC	preFC	preFC	RegC	preFC	preFC	RegC	preFC	preFC	preFC	ambiguous	preFC	Unresolved_cell	RegC	unassign	preFC	Unknown	preFC
preHTC	preHTC	Unknown	Unassigned	preHTC	preHTC	preHTC	preHTC	unassigned	HTC	preHTC	preHTC	ambiguous	unassigned	preHTC	HomC	HomC	HTC	Unknown	preHTC
preFC	preFC	RegC	Node5	preFC	unassigned	preFC	preFC	RegC	preFC	preFC	preFC	FC	unassigned	RegC	RegC	unassign	RegC	Unknown	preFC
preFC	RepC	Unknown	RepC	RepC	HomC	RepC	RepC	RepC	RepC	RepC	RepC	ambiguous	unassigned	RepC	HomC	unassign	RepC	RepC	RepC
FC	preFC	preFC	Node5	preFC	preFC	preFC	FC	RegC	preFC	preFC	preFC	ambiguous	preFC	Unresolved_cell	RepC	unassign	preFC	Unknown	preFC
preFC	RepC	Unknown	preFC	preFC	HomC	preFC	preFC	HomC	preFC	preFC	RepC	ambiguous	unassigned	RegC	HomC	unassign	HomC	Unknown	preFC
preHTC	preHTC	Unknown	preHTC	preHTC	preHTC	preHTC	preHTC	HTC	preHTC	HTC	preHTC	preHTC	unassigned	preHTC	HomC	HomC	HomC	preHTC	preHTC
RepC	HomC	Unknown	preHTC	preHTC	HomC	unassigned	preHTC	HomC	HomC	HomC	preHTC	HomC	HTC	HTC	HomC	HomC	HomC	Unknown	preHTC
HomC	HomC	Unknown	preHTC	preHTC	HomC	preHTC	preHTC	HomC	HomC	HomC	preHTC	HomC	unassigned	HomC	HomC	HomC	HomC	preHTC	preHTC
preHTC	RepC	Unknown	RepC	preHTC	preHTC	unassigned	RepC	HomC	RepC	HomC	RepC	RepC	RepC	HomC	HomC	unassign	HTC	Unknown	RepC
preHTC	preHTC	HTC	HTC	preHTC	preHTC	preHTC	preHTC	HTC	HTC	HTC	preHTC	HTC	HTC	HTC	preHTC	HTC	HTC	HTC	preHTC
preFC	preFC	Unknown	Node2	RepC	HomC	unassigned	RepC	unassigned	RepC	HTC	RepC	ambiguous	unassigned	HomC	HomC	unassign	HomC	Unknown	preFC
RepC	RepC	Unknown	RepC	RepC	HomC	unassigned	RepC	HomC	RepC	RepC	RepC	RepC	RepC	HTC	HomC	unassign	HomC	Unknown	RepC
preHTC	HTC	HTC	HTC	preHTC	preHTC	unassigned	preHTC	HTC	HTC	HTC	preHTC	HTC	HTC	HTC	HTC	HTC	HTC	HTC	preHTC
preFC	preFC	preFC	preFC	preFC	unassigned	unassigned	RepC	unassigned	preFC	preFC	preFC	preFC	unassigned	RepC	RepC	unassign	RepC	Unknown	preFC
preFC	preFC	Unknown	preFC	RepC	RepC	RepC	RepC	RepC	preFC	preFC	preFC	RepC	unassigned	RepC	HomC	unassign	HomC	Unknown	preFC
preFC	preFC	Unknown	preFC	preFC	RegC	unassigned	preFC	preFC	preFC	preFC	preFC	preFC	unassigned	RegC	RegC	unassign	RegC	Unknown	preFC
preFC	preFC	preFC	preFC	FC	RepC	preFC	RepC	unassigned	preFC	preFC	FC	FC	unassigned	RepC	RepC	HTC	preFC	Unknown	preFC
RepC	RepC	RepC	RepC	RepC	HomC	RepC	RepC	HomC	RepC	RepC	RepC	RepC	RepC	RepC	HomC	unassign	HomC	Unknown	RepC
preHTC	preHTC	HTC	preHTC	preHTC	HomC	preHTC	preHTC	unassigned	HTC	HTC	preHTC	ambiguous	unassigned	HTC	HomC	HomC	HomC	Unknown	preHTC
preFC	preHTC	Unknown	preFC	RepC	HomC	preFC	preHTC	unassigned	FC	FC	RepC	ambiguous	unassigned	HomC	HomC	unassign	HomC	Unknown	RepC
RegC	HomC	HomC	RegC	RegC	HomC	unassigned	RegC	RegC	HomC	HomC	HomC	HomC	unassigned	HomC	HomC	unassign	HomC	preFC	RegC
HomC	preHTC	Unknown	preHTC	preHTC	preHTC	preHTC	preHTC	HomC	preHTC	HomC	preHTC	ambiguous	unassigned	HomC	HomC	HomC	HomC	preFC	preHTC
preFC	RepC	RepC	preFC	preFC	unassigned	unassigned	unassigned	unassigned	RepC	preFC	preFC	ambiguous	unassigned	RepC	HomC	unassign	RepC	Unknown	preFC
preFC	preFC	preFC	preFC	preFC	RegC	preFC	RepC	unassigned	preFC	preFC	FC	ambiguous	preFC	RegC	RegC	unassign	RegC	Unknown	preFC
preHTC	HTC	HTC	preHTC	HTC	preHTC	unassigned	HTC	HTC	HTC	HTC	HTC	HTC	HTC	HTC	HTC	HTC	HTC	HTC	HTC
FC	preFC	Unknown	FC	FC	preFC	unassigned	FC	RegC	preFC	FC	FC	FC	unassigned	RepC	preFC	unassign	FC	Unknown	FC
RepC	RepC	Unknown	preFC	RepC	HomC	unassigned	preFC	RegC	HomC	HomC	RepC	ambiguous	unassigned	Unresolved_cell	HomC	unassign	HomC	preFC	preFC
preFC	preFC	Unknown	Node5	FC	preFC	unassigned	FC	RegC	FC	FC	FC	FC	unassigned	Unresolved_cell	unassigned	unassign	FC	Unknown	FC
HomC	RepC	Unknown	RepC	RepC	HomC	unassigned	RepC	HomC	RepC	RepC	RepC	RepC	unassigned	HomC	HomC	unassign	HomC	RepC	RepC
preHTC	preHTC	HomC	preHTC	preHTC	HomC	preHTC	preHTC	HomC	preHTC	HomC	preHTC	preHTC	unassigned	preHTC	HomC	HomC	HomC	Unknown	preHTC
preFC	RepC	Unknown	RepC	RepC	HTC	unassigned	RepC	unassigned	preFC	HTC	RepC	ambiguous	unassigned	HTC	RegC	unassign	HomC	Unknown	preFC
RepC	RepC	Unknown	RepC	RepC	HomC	unassigned	RepC	HomC	RepC	RepC	preHTC	RepC	RepC	HomC	HomC	HomC	HomC	RepC	RepC
preHTC	preHTC	HTC	HTC	preHTC	preHTC	unassigned	preHTC	HTC	HTC	HTC	preHTC	HTC	HTC	HTC	HTC	HTC	HTC	Unknown	preHTC
preFC	RepC	Unknown	preFC	preFC	RegC	unassigned	preFC	RegC	RepC	RegC	RepC	RepC	unassigned	RepC	HomC	unassign	RepC	RepC	RepC
preFC	RepC	RepC	RepC	RepC	HomC	unassigned	RepC	RepC	RepC	RepC	RepC	RepC	RepC	RepC	HomC	unassign	RepC	RepC	RepC
preHTC	HTC	HTC	HTC	HTC	preHTC	unassigned	HTC	HTC	HTC	HTC	HTC	HTC	HTC	HTC	HTC	HTC	HTC	HTC	preHTC
preHTC	preHTC	Unknown	Node4	preHTC	HomC	unassigned	preHTC	HomC	HomC	HTC	preHTC	HomC	HTC	HTC	HomC	HomC	HTC	Unknown	preHTC
preHTC	preHTC	Unknown	preHTC	preHTC	HomC	unassigned	preHTC	HTC	HomC	HomC	preHTC	HomC	unassigned	HomC	HomC	HomC	HTC	Unknown	preHTC
RepC	RepC	RepC	RepC	RepC	preHTC	unassigned	RepC	HomC	HomC	RepC	RepC	HomC	unassigned	preHTC	HomC	unassign	HomC	Unknown	RepC
preFC	preFC	preFC	preFC	RepC	RepC	preFC	preFC	unassigned	RepC	preFC	preFC	ambiguous	unassigned	preHTC	HomC	unassign	HomC	Unknown	preFC
preHTC	HTC	HTC	preHTC	preHTC	preHTC	unassigned	preHTC	HomC	HTC	HTC	preHTC	ambiguous	unassigned	preHTC	HomC	HomC	HomC	Unknown	preHTC
preFC	RepC	Unknown	RepC	RepC	HomC	RepC	RepC	unassigned	RepC	RepC	RepC	RepC	unassigned	RepC	HomC	unassign	HomC	RepC	RepC
preHTC	preHTC	HTC	preHTC	preHTC	preHTC	preHTC	preHTC	HTC	HTC	HTC	preHTC	HTC	HTC	HTC	preHTC	HomC	HTC	Unknown	preHTC
preFC	RepC	RepC	RepC	RepC	HomC	unassigned	RepC	RepC	RepC	RepC	RepC	RepC	unassigned	RepC	HomC	unassign	RepC	Unknown	RepC
RepC	RepC	Unknown	RepC	RepC	HomC	unassigned	RepC	HomC	RepC	RepC	RepC	ambiguous	unassigned	HomC	HomC	unassign	HomC	Unknown	RepC
RepC	RepC	HomC	preHTC	RepC	HomC	unassigned	preHTC	unassigned	RepC	RepC	preHTC	RepC	unassigned	preHTC	HomC	HomC	HomC	Unknown	RepC
HomC	HomC	HomC	HomC	HomC	HomC	unassigned	HomC	HomC	HomC	HomC	HomC	HomC	unassigned	HomC	HomC	HomC	HomC	preHTC	HomC
HomC	preHTC	Unknown	HTC	preHTC	preHTC	unassigned	preHTC	HomC	HomC	HomC	preHTC	ambiguous	unassigned	HomC	HomC	HomC	HomC	preHTC	preHTC
preHTC	preHTC	Unknown	preHTC	preHTC	preHTC	preHTC	preHTC	unassigned	preHTC	preHTC	preHTC	preHTC	unassigned	preHTC	HomC	HomC	HomC	preHTC	preHTC
preFC	preFC	Unknown	Node5	preFC	RegC	preFC	preFC	RegC	RegC	preFC	preFC	ambiguous	unassigned	Unresolved_cell	RegC	unassign	unknown	Unknown	preFC
preFC	preFC	Unknown	preFC	preFC	HomC	preFC	preFC	unassigned	RepC	preFC	RepC	ambiguous	unassigned	HomC	HomC	unassign	HomC	preFC	RepC
preHTC	preHTC	Unknown	preHTC	preHTC	preHTC	unassigned	preHTC	HTC	preHTC	preHTC	preHTC	ambiguous	unassigned	HTC	HomC	HomC	HTC	Unknown	preHTC
preFC	RepC	preFC	preFC	preFC	unassigned	unassigned	preFC	HomC	preFC	preFC	RepC	preFC	unassigned	RepC	RepC	unassign	HomC	RepC	preFC
RepC	preHTC	Unknown	HomC	RepC	HomC	unassigned	preHTC	unassigned	HomC	HomC	RepC	HomC	unassigned	HomC	HomC	HTC	HomC	Unknown	RepC
preHTC	preHTC	HTC	HTC	preHTC	HTC	unassigned	preHTC	HTC	HTC	HTC	preHTC	ambiguous	HTC	HTC	preHTC	HTC	HTC	Unknown	preHTC
RepC	RepC	Unknown	RepC	RepC	HomC	unassigned	RepC	HomC	RepC	RepC	RepC	RepC	unassigned	HTC	HomC	HomC	HomC	RepC	RepC
preHTC	preHTC	HTC	preHTC	preHTC	HTC	unassigned	preHTC	HTC	HTC	HTC	preHTC	HTC	HTC	HTC	HomC	HTC	HTC	HTC	preHTC
preHTC	preHTC	HTC	preHTC	preHTC	preHTC	unassigned	preHTC	HTC	preHTC	HTC	preHTC	HTC	HTC	HTC	HomC	HomC	HTC	HTC	preHTC
RepC	RepC	Unknown	RepC	RepC	HomC	unassigned	RepC	HomC	RepC	RepC	RepC	RepC	HomC	RepC	HomC	HomC	HomC	RepC	RepC
preHTC	HTC	HTC	preHTC	preHTC	preHTC	unassigned	HTC	HTC	HTC	HTC	HTC	HTC	HTC	HTC	HTC	HTC	HTC	HTC	preHTC
HomC	HomC	HomC	RepC	HomC	HomC	RepC	HomC	HomC	HomC	HomC	RepC	HomC	unassigned	HomC	HomC	HomC	HomC	RepC	RepC
preFC	RepC	Unknown	RepC	RepC	RepC	unassigned	RepC	RepC	preFC	RepC	RepC	ambiguous	unassigned	RepC	HomC	unassign	HomC	Unknown	preFC
RepC	RepC	Unknown	RepC	preHTC	HomC	unassigned	preHTC	HomC	HomC	RepC	RepC	ambiguous	unassigned	HomC	HomC	HomC	HomC	Unknown	RepC
preFC	preFC	preFC	preFC	preFC	RegC	unassigned	RepC	unassigned	preFC	preFC	preFC	ambiguous	preFC	RepC	RepC	unassign	FC	Unknown	preFC
FC	preFC	RepC	Node5	FC	FC	unassigned	FC	FC	FC	preFC	FC	FC	unassigned	FC	RepC	unassign	preFC	Unknown	preFC
RepC	RepC	Unknown	RepC	RepC	HomC	RepC	RepC	unassigned	RepC	RepC	RepC	ambiguous	unassigned	Unresolved_cell	HomC	unassign	HomC	preFC	RepC
preHTC	preHTC	HomC	preHTC	preHTC	preHTC	preHTC	preHTC	HTC	preHTC	preHTC	preHTC	ambiguous	preHTC	HTC	HomC	HomC	HomC	Unknown	preHTC
RepC	RepC	RepC	RepC	RepC	HomC	RepC	RepC	HomC	RepC	RepC	RepC	RepC	RepC	preHTC	HomC	HomC	HomC	Unknown	RepC
preFC	RepC	RepC	preFC	preFC	HomC	unassigned	preFC	unassigned	RepC	preFC	RepC	ambiguous	unassigned	Unresolved_cell	HomC	unassign	HomC	Unknown	preFC
preFC	RepC	Unknown	preFC	RepC	RepC	unassigned	RepC	unassigned	RepC	RepC	RepC	ambiguous	unassigned	HomC	HomC	unassign	HomC	Unknown	RepC
RepC	RepC	RepC	RepC	RepC	preHTC	RepC	RepC	unassigned	RepC	RepC	RepC	RepC	RepC	RepC	HomC	unassign	HomC	RepC	RepC
preFC	preFC	Unknown	RepC	preFC	HomC	unassigned	RepC	RepC	RepC	RepC	RepC	ambiguous	unassigned	preHTC	HomC	unassign	preHTC	Unknown	preFC
HomC	HomC	HomC	preHTC	HomC	HomC	unassigned	HomC	HomC	HomC	HomC	HomC	HomC	unassigned	HomC	HomC	HomC	HomC	HomC	HomC
HomC	HomC	Unknown	preHTC	preHTC	HomC	preHTC	preHTC	HomC	HomC	HomC	preHTC	ambiguous	HTC	HTC	HomC	HomC	HomC	Unknown	HomC
preHTC	preHTC	Unknown	preHTC	preHTC	HomC	preHTC	preHTC	HTC	preHTC	preHTC	preHTC	ambiguous	unassigned	preHTC	HomC	HomC	HomC	preHTC	preHTC
preFC	preFC	preFC	preFC	RepC	HTC	unassigned	RepC	FC	preFC	preFC	preFC	FC	unassigned	preHTC	HomC	HTC	preHTC	Unknown	preFC
RepC	preHTC	Unknown	preHTC	preHTC	HomC	unassigned	preHTC	HomC	HomC	HomC	preHTC	HomC	unassigned	HomC	HomC	HomC	HomC	Unknown	preHTC
preFC	RepC	RepC	Node5	RepC	unassigned	unassigned	RepC	RepC	preFC	preFC	RepC	ambiguous	unassigned	RepC	RepC	unassign	RepC	Unknown	preFC
RepC	RepC	RepC	RepC	RepC	HomC	unassigned	RepC	RepC	RepC	RepC	RepC	RepC	RepC	RepC	HomC	unassign	HomC	RepC	RepC
preFC	preFC	Unknown	preFC	preFC	unassigned	unassigned	FC	RegC	preFC	preFC	RepC	RepC	unassigned	RepC	RepC	unassign	RepC	Unknown	preFC
preFC	preFC	Unknown	preFC	preFC	preFC	preFC	unassigned	unassigned	preFC	preFC	preFC	preFC	preFC	RegC	RegC	unassign	RegC	Unknown	preFC
RepC	RepC	Unknown	Node5	preFC	preHTC	unassigned	RepC	HomC	HomC	RepC	RepC	ambiguous	unassigned	Unresolved_cell	HomC	unassign	unknown	preHTC	RepC
preHTC	preHTC	preHTC	preHTC	preHTC	HTC	preHTC	preHTC	preHTC	preHTC	HTC	preHTC	preHTC	unassigned	preHTC	HomC	HomC	HomC	Unknown	preHTC
preHTC	HTC	Unknown	preHTC	preHTC	preHTC	preHTC	preHTC	HTC	HTC	HTC	HTC	ambiguous	HTC	preHTC	HomC	HomC	HomC	preHTC	preHTC
FC	RegC	Unknown	preFC	preFC	unassigned	unassigned	FC	RegC	RegC	preFC	preFC	ambiguous	unassigned	RegC	RegC	unassign	RegC	Unknown	preFC
RepC	RepC	Unknown	RepC	HomC	HomC	RepC	RepC	HomC	RepC	RepC	RepC	HomC	unassigned	HomC	HomC	unassign	HomC	preHTC	RepC
preFC	preFC	Unknown	preFC	RepC	preHTC	unassigned	RepC	unassigned	preFC	RepC	RepC	ambiguous	unassigned	Unresolved_cell	HomC	unassign	HomC	Unknown	RepC
RepC	RepC	Unknown	RepC	RepC	HomC	unassigned	RepC	HomC	RepC	RepC	RepC	RepC	RepC	HomC	HomC	unassign	HomC	RepC	RepC
preHTC	preHTC	Unknown	preHTC	preHTC	HomC	unassigned	preHTC	HomC	preHTC	HomC	preHTC	ambiguous	unassigned	preHTC	HomC	HomC	HomC	Unknown	preHTC
RepC	RepC	Unknown	preHTC	preHTC	HomC	unassigned	preHTC	HomC	preHTC	preHTC	preHTC	HomC	HTC	preHTC	HomC	HomC	HomC	RepC	RepC
preHTC	HTC	HTC	HTC	preHTC	preHTC	unassigned	HTC	HTC	HTC	HTC	HTC	HTC	unassigned	HTC	HTC	HTC	HTC	HTC	preHTC
preFC	preFC	Unknown	Node3	RepC	HomC	unassigned	preFC	RegC	RegC	RegC	RepC	ambiguous	unassigned	RegC	HomC	unassign	HomC	Unknown	preFC
HomC	HomC	HomC	HomC	HomC	HomC	RepC	HomC	HomC	HomC	HomC	HomC	HomC	HomC	HomC	HomC	HomC	HomC	preHTC	RepC
preFC	preFC	Unknown	Node5	preFC	preFC	preFC	FC	unassigned	preFC	preFC	FC	FC	unassigned	RegC	RegC	unassign	RegC	Unknown	FC
preHTC	preHTC	Unknown	preHTC	preHTC	preHTC	preHTC	preHTC	unassigned	preHTC	preHTC	preHTC	ambiguous	unassigned	preHTC	HomC	HomC	HomC	Unknown	preHTC
preHTC	preHTC	HomC	Node2	preHTC	HomC	unassigned	preHTC	HomC	HomC	HomC	preHTC	HomC	unassigned	preHTC	HomC	HomC	HomC	Unknown	RepC
FC	FC	Unknown	Node5	FC	RegC	unassigned	FC	RegC	FC	FC	FC	FC	unassigned	Unresolved_cell	RegC	FC	RegC	Unknown	FC
preFC	preFC	Unknown	preFC	preFC	RegC	preFC	preFC	preFC	preFC	preFC	preFC	FC	unassigned	Unresolved_cell	RegC	unassign	preFC	Unknown	preFC
preFC	RepC	RepC	preFC	preFC	HomC	preFC	preFC	unassigned	RepC	RepC	RepC	RepC	unassigned	HomC	HomC	unassign	HomC	RepC	RepC
RepC	RepC	HomC	Unassigned	preHTC	HomC	unassigned	preHTC	HomC	HomC	RepC	preHTC	HomC	unassigned	HomC	HomC	HomC	HomC	RepC	RepC
preFC	preFC	preFC	preFC	preFC	HomC	unassigned	preFC	RegC	preFC	RegC	preFC	RegC	RegC	RegC	RegC	unassign	RegC	Unknown	preFC
preFC	RepC	preFC	RepC	RepC	RepC	unassigned	RepC	RepC	RepC	preFC	RepC	RepC	unassigned	RepC	HomC	unassign	RepC	Unknown	RepC
HomC	HTC	HomC	HomC	preHTC	HomC	unassigned	preHTC	HomC	HomC	HomC	preHTC	HomC	HomC	HomC	HomC	HomC	HomC	preHTC	HomC
preFC	RepC	RepC	RepC	RepC	HomC	RepC	RepC	HomC	RepC	RepC	RepC	ambiguous	RepC	HomC	HomC	unassign	HomC	Unknown	RepC
preHTC	preHTC	HTC	HTC	preHTC	preHTC	unassigned	preHTC	HTC	HTC	HTC	preHTC	HTC	HTC	HTC	HTC	HTC	HTC	HTC	preHTC
FC	preFC	preFC	Node5	preFC	preFC	unassigned	FC	RegC	FC	preFC	preFC	FC	unassigned	preFC	preFC	unassign	FC	Unknown	FC
preFC	RepC	Unknown	RepC	RepC	HomC	unassigned	RepC	RepC	preFC	RepC	RepC	RepC	unassigned	RepC	HomC	unassign	HomC	RepC	RepC
preFC	RepC	RepC	preFC	preFC	HomC	unassigned	preFC	RegC	preFC	RegC	RepC	ambiguous	preFC	RegC	HomC	unassign	HomC	preFC	preFC
preHTC	RepC	Unknown	preHTC	preHTC	preHTC	unassigned	preHTC	HomC	HomC	preHTC	preHTC	preHTC	HomC	preHTC	HomC	HomC	HomC	Unknown	RepC
RepC	RepC	Unknown	RepC	RepC	HomC	RepC	RepC	HomC	HomC	RepC	RepC	RepC	unassigned	preHTC	HomC	HomC	HomC	RepC	RepC
RepC	RepC	Unknown	RepC	RepC	HomC	unassigned	RepC	HomC	RepC	RepC	RepC	RepC	RepC	HomC	HomC	unassign	HomC	Unknown	RepC
preHTC	RepC	Unknown	RepC	RepC	preHTC	unassigned	RepC	unassigned	RepC	RepC	RepC	HTC	unassigned	preHTC	preHTC	HTC	HomC	RepC	preHTC
RepC	RepC	Unknown	RepC	RepC	HomC	RepC	RepC	HomC	RepC	RepC	RepC	ambiguous	RepC	HomC	HomC	unassign	HomC	Unknown	RepC
RepC	RepC	HomC	RepC	preHTC	HomC	unassigned	preHTC	HomC	HomC	RepC	preHTC	preHTC	HomC	preHTC	HomC	HomC	HomC	Unknown	RepC
RepC	RepC	Unknown	RepC	RepC	preHTC	preHTC	RepC	HomC	RepC	RepC	RepC	HomC	RepC	preHTC	HomC	unassign	HomC	RepC	RepC
FC	preFC	FC	FC	FC	FC	unassigned	FC	FC	FC	FC	FC	FC	unassigned	FC	RepC	preFC	preFC	Unknown	preFC
RepC	preHTC	Unknown	Node2	preHTC	preHTC	unassigned	preHTC	preHTC	preHTC	RegC	preHTC	ambiguous	unassigned	HomC	HomC	HomC	HTC	Unknown	RepC
RepC	RepC	Unknown	RepC	RepC	HomC	RepC	RepC	HomC	RepC	RepC	RepC	RepC	unassigned	RepC	HomC	unassign	HomC	RepC	RepC
RepC	HomC	HomC	RepC	RepC	HomC	unassigned	preHTC	HomC	HomC	RepC	preHTC	RepC	unassigned	HomC	HomC	HomC	HomC	Unknown	RepC
preHTC	HomC	Unknown	preHTC	preHTC	preHTC	preHTC	preHTC	HomC	HTC	HomC	preHTC	ambiguous	unassigned	HomC	HomC	HomC	HomC	Unknown	preHTC
FC	preFC	Unknown	preFC	FC	preFC	unassigned	FC	RegC	preFC	preFC	preFC	FC	unassigned	preFC	RegC	unassign	preFC	Unknown	FC
HomC	HomC	HomC	RepC	HomC	HomC	unassigned	preHTC	HomC	HomC	HomC	RepC	HomC	HomC	HomC	HomC	HomC	HomC	RepC	HomC
HomC	HomC	Unknown	RepC	HomC	HomC	unassigned	RepC	HomC	HomC	HomC	RepC	HomC	unassigned	HomC	HomC	HomC	HomC	RepC	RepC
HomC	HomC	HomC	preHTC	HomC	HomC	unassigned	RepC	HomC	HomC	HomC	RepC	HomC	unassigned	HomC	HomC	HomC	HomC	RepC	HomC
preFC	preFC	Unknown	Node5	preFC	preFC	preFC	FC	unassigned	preFC	preFC	FC	ambiguous	unassigned	RepC	RepC	unassign	preFC	Unknown	preFC
FC	preFC	Unknown	preFC	preFC	preFC	preFC	FC	unassigned	preFC	preFC	preFC	FC	unassigned	RepC	RepC	preFC	preFC	Unknown	preFC
FC	preFC	Unknown	FC	FC	preFC	unassigned	FC	FC	FC	preFC	preFC	FC	FC	FC	RepC	unassign	preFC	Unknown	preFC
RepC	RepC	Unknown	HomC	RepC	HomC	unassigned	preHTC	HomC	HomC	HomC	RepC	HomC	unassigned	HomC	HomC	unassign	HomC	preHTC	RepC
preHTC	HTC	HTC	HTC	preHTC	HTC	unassigned	HTC	HTC	HTC	HTC	HTC	HTC	HTC	HTC	HTC	HTC	HTC	HTC	preHTC
preFC	preFC	preFC	FC	FC	preFC	unassigned	FC	unassigned	preFC	preFC	preFC	FC	unassigned	RegC	RegC	unassign	FC	Unknown	FC
HomC	HomC	HomC	HomC	HomC	HomC	unassigned	preHTC	HomC	HomC	HomC	RepC	HomC	HomC	HomC	HomC	HomC	HomC	Unknown	HomC
HTC	HTC	HTC	preHTC	preHTC	preHTC	unassigned	preHTC	HTC	HTC	HTC	preHTC	HTC	HTC	HTC	HomC	HomC	HTC	Unknown	preHTC
preFC	RepC	RepC	RepC	preFC	HomC	RepC	RepC	unassigned	RepC	RepC	RepC	ambiguous	unassigned	RepC	HomC	unassign	HomC	RepC	RepC
FC	preFC	Unknown	Node5	preFC	RegC	preFC	FC	RegC	preFC	preFC	preFC	FC	unassigned	RegC	RegC	unassign	preFC	Unknown	preFC
RepC	RepC	preFC	preFC	preFC	RegC	unassigned	preFC	unassigned	RepC	RegC	preFC	ambiguous	unassigned	RegC	HomC	unassign	RegC	Unknown	RepC
preFC	preFC	FC	Node5	FC	unassigned	preFC	RepC	FC	preFC	preFC	FC	FC	preFC	preHTC	RepC	unassign	preFC	Unknown	preFC
FC	preFC	FC	Node5	FC	preFC	unassigned	FC	unassigned	FC	preFC	FC	FC	unassigned	Unresolved_cell	RegC	unassign	preFC	Unknown	preFC
preHTC	preHTC	Unknown	preHTC	preHTC	HomC	preHTC	preHTC	HomC	preHTC	HomC	preHTC	ambiguous	unassigned	HomC	HomC	HomC	HomC	preHTC	preHTC
preFC	preFC	FC	Node5	FC	RegC	unassigned	FC	unassigned	FC	FC	FC	rejected	unassigned	Unresolved_cell	preFC	unassign	RepC	Unknown	FC
FC	preFC	Unknown	FC	FC	preFC	unassigned	FC	RegC	FC	FC	preFC	FC	unassigned	Unresolved_cell	preFC	unassign	preFC	Unknown	FC
preFC	RepC	RepC	RepC	RepC	unassigned	unassigned	RepC	RepC	RepC	RepC	RepC	RepC	RepC	RepC	HomC	unassign	RepC	Unknown	preFC
FC	preFC	Unknown	Node5	FC	preFC	FC	FC	RegC	FC	FC	FC	FC	unassigned	Unresolved_cell	preFC	unassign	FC	Unknown	FC
preHTC	preHTC	Unknown	preHTC	preHTC	preHTC	preHTC	preHTC	HomC	preHTC	preHTC	preHTC	preHTC	unassigned	preHTC	HomC	HomC	HomC	preHTC	preHTC
FC	preFC	FC	Node5	FC	preFC	unassigned	FC	FC	FC	FC	FC	FC	unassigned	Unresolved_cell	RegC	FC	FC	Unknown	FC
preHTC	preHTC	Unknown	preHTC	preHTC	HomC	unassigned	preHTC	unassigned	preHTC	HomC	preHTC	ambiguous	HomC	preHTC	HomC	HomC	HomC	Unknown	preHTC
FC	preFC	Unknown	Node5	FC	preFC	unassigned	FC	RegC	FC	FC	FC	FC	FC	RepC	preFC	FC	RepC	Unknown	FC
preFC	preFC	preFC	preFC	RepC	HomC	unassigned	RepC	FC	preFC	preFC	RepC	ambiguous	unassigned	preHTC	HomC	unassign	HomC	Unknown	preFC
preFC	preFC	RepC	Node5	FC	RepC	preFC	RepC	FC	preFC	preFC	preFC	preFC	unassigned	Unresolved_cell	RepC	unassign	preFC	Unknown	preFC
preHTC	HTC	HTC	preHTC	preHTC	preHTC	preHTC	preHTC	HTC	preHTC	HTC	preHTC	preHTC	HTC	HTC	HomC	HTC	HTC	Unknown	preHTC
RepC	RepC	Unknown	RepC	RepC	unassigned	unassigned	RepC	RepC	RepC	RepC	RepC	RepC	unassigned	RepC	RepC	unassign	HomC	Unknown	RepC
RepC	RepC	Unknown	RepC	RepC	HomC	unassigned	preHTC	RepC	RepC	RepC	RepC	ambiguous	RepC	preHTC	HomC	HomC	HomC	Unknown	RepC
FC	preFC	preFC	Node5	preFC	preFC	unassigned	FC	unassigned	preFC	preFC	preFC	FC	unassigned	preFC	RegC	preFC	preFC	Unknown	preFC
HomC	HomC	Unknown	preHTC	HomC	HomC	preHTC	preHTC	HomC	HomC	HTC	preHTC	HomC	unassigned	HomC	HomC	HomC	HomC	Unknown	HomC
FC	FC	FC	FC	FC	preFC	FC	FC	FC	FC	FC	FC	FC	FC	FC	preFC	unassign	FC	Unknown	FC
FC	preFC	preFC	preFC	preFC	preFC	preFC	FC	preFC	preFC	preFC	preFC	FC	unassigned	preFC	RepC	unassign	preFC	Unknown	preFC
preHTC	preHTC	HTC	HTC	RepC	HTC	unassigned	preHTC	HTC	HTC	HTC	preHTC	ambiguous	unassigned	HTC	HomC	HTC	HTC	Unknown	preHTC
RepC	RepC	Unknown	RepC	preHTC	HomC	unassigned	preHTC	HomC	HomC	HTC	RepC	ambiguous	unassigned	HTC	HomC	HomC	HomC	Unknown	RepC
RepC	RepC	Unknown	RepC	RepC	HomC	RepC	RepC	HomC	RepC	RepC	RepC	RepC	unassigned	RepC	HomC	unassign	HomC	preFC	RepC
preHTC	preHTC	HomC	preHTC	preHTC	HomC	preHTC	preHTC	HomC	HomC	HomC	preHTC	ambiguous	unassigned	HomC	HomC	HomC	HomC	preHTC	preHTC
preFC	RepC	RepC	RepC	RepC	RepC	unassigned	RepC	RepC	RepC	RepC	RepC	RepC	RepC	RepC	HomC	unassign	HomC	Unknown	RepC
HomC	HomC	Unknown	preHTC	HomC	HomC	unassigned	HomC	HomC	HomC	HomC	RepC	HomC	HomC	HomC	HomC	HomC	HomC	preFC	HomC
RepC	RepC	RepC	RepC	RepC	HomC	RepC	RepC	HomC	RepC	RepC	RepC	ambiguous	unassigned	preHTC	HomC	unassign	HomC	RepC	RepC
preFC	preFC	preFC	FC	FC	preFC	preFC	FC	FC	preFC	preFC	FC	FC	preFC	FC	RepC	preFC	preFC	Unknown	preFC
FC	preFC	Unknown	Node5	preFC	RegC	unassigned	FC	RegC	preFC	preFC	preFC	FC	preFC	Unresolved_cell	RegC	unassign	preFC	Unknown	preFC
preFC	preFC	Unknown	preFC	preFC	preFC	unassigned	RepC	RepC	preFC	preFC	FC	preFC	unassigned	RepC	RepC	unassign	RepC	Unknown	preFC
RepC	RepC	RepC	RepC	RepC	HomC	unassigned	RepC	HomC	RepC	RepC	RepC	ambiguous	unassigned	RepC	HomC	unassign	HomC	RepC	RepC
preFC	RepC	RepC	RepC	RepC	HomC	RepC	RepC	HomC	RegC	RepC	RepC	ambiguous	unassigned	HTC	HomC	unassign	HomC	RepC	RepC
FC	FC	FC	Node5	FC	RegC	unassigned	FC	FC	FC	FC	FC	FC	unassigned	Unresolved_cell	preFC	FC	unknown	Unknown	FC
preHTC	HTC	Unknown	preHTC	preHTC	preHTC	unassigned	preHTC	HTC	HTC	HTC	preHTC	HTC	unassigned	HTC	HomC	HomC	HTC	HTC	preHTC
preFC	RepC	Unknown	RepC	RepC	unassigned	unassigned	RepC	RepC	RepC	RepC	RepC	RepC	unassigned	RepC	HomC	unassign	RepC	Unknown	RepC
preFC	RepC	Unknown	RepC	RepC	RepC	unassigned	RepC	RepC	preFC	RepC	RepC	ambiguous	unassigned	RepC	HomC	unassign	HomC	Unknown	preFC
RepC	RepC	Unknown	RepC	RepC	HomC	unassigned	RepC	HomC	RepC	RepC	RepC	RepC	unassigned	HomC	HomC	HomC	HomC	Unknown	RepC
preFC	preFC	preFC	preFC	preFC	RepC	preFC	preFC	preFC	preFC	preFC	preFC	preFC	unassigned	RegC	RepC	unassign	preFC	Unknown	preFC
HomC	RepC	Unknown	Unassigned	preHTC	preHTC	preHTC	preHTC	HomC	HomC	HomC	preHTC	HomC	unassigned	preHTC	HomC	unassign	HomC	preHTC	RepC
HomC	HomC	HomC	preHTC	preHTC	HomC	unassigned	preHTC	HomC	HomC	HomC	preHTC	HomC	unassigned	HomC	HomC	HomC	HomC	preFC	HomC
preFC	preFC	Unknown	preFC	RepC	HomC	unassigned	RepC	unassigned	preFC	preFC	RepC	ambiguous	unassigned	preHTC	HomC	unassign	HomC	Unknown	RepC
RepC	preFC	RepC	RepC	preFC	preHTC	unassigned	preHTC	unassigned	HomC	RepC	RepC	ambiguous	unassigned	preHTC	HomC	unassign	preHTC	Unknown	preHTC
preHTC	preHTC	HTC	preHTC	preHTC	preHTC	preHTC	preHTC	HTC	preHTC	HTC	preHTC	HTC	HTC	HTC	HomC	HomC	HTC	Unknown	preHTC
preFC	preFC	preFC	preFC	RepC	RepC	unassigned	RepC	RepC	preFC	preFC	RepC	ambiguous	unassigned	RepC	HomC	unassign	RepC	Unknown	preFC
preFC	RepC	Unknown	preFC	preFC	unassigned	unassigned	RepC	unassigned	RepC	preFC	RepC	ambiguous	unassigned	RepC	HomC	unassign	RepC	Unknown	preFC
RegC	preFC	Unknown	Node1	preFC	HomC	unassigned	preFC	RegC	RegC	RegC	preFC	ambiguous	unassigned	RegC	RepC	unassign	RegC	Unknown	preFC
RepC	RepC	RepC	RepC	RepC	HomC	unassigned	RepC	HomC	RepC	RepC	RepC	RepC	unassigned	HomC	HomC	HomC	HomC	RepC	RepC
FC	preFC	preFC	Node5	preFC	RegC	preFC	preFC	RegC	preFC	preFC	preFC	FC	unassigned	preFC	RegC	unassign	FC	Unknown	preFC
preHTC	preHTC	HTC	HTC	preHTC	preHTC	unassigned	preHTC	HTC	HTC	HTC	preHTC	ambiguous	unassigned	HTC	HomC	HTC	HTC	Unknown	preHTC
FC	preFC	Unknown	Node5	FC	preFC	unassigned	FC	FC	FC	preFC	preFC	FC	preFC	FC	preFC	unassign	FC	Unknown	preFC
preFC	preFC	preFC	preFC	RepC	unassigned	unassigned	RepC	unassigned	RepC	preFC	RepC	ambiguous	unassigned	Unresolved_cell	RepC	unassign	HomC	Unknown	preFC
FC	preFC	preFC	FC	FC	preFC	unassigned	FC	FC	FC	FC	FC	FC	unassigned	preFC	preFC	FC	preFC	Unknown	FC
preFC	preFC	Unknown	preFC	preFC	RepC	preFC	preFC	unassigned	preFC	preFC	preFC	ambiguous	unassigned	RepC	HomC	unassign	HomC	Unknown	preFC
FC	FC	Unknown	Node5	FC	preFC	unassigned	FC	FC	FC	FC	FC	rejected	FC	RepC	preFC	FC	FC	Unknown	FC
HomC	HomC	Unknown	preHTC	preHTC	HomC	unassigned	preHTC	HomC	HomC	HomC	preHTC	HomC	unassigned	HomC	HomC	HomC	HomC	Unknown	HomC
RepC	RepC	RepC	RepC	RepC	HomC	unassigned	RepC	HomC	RepC	RepC	RepC	RepC	unassigned	HomC	HomC	HomC	HomC	RepC	RepC
preFC	preFC	Unknown	preFC	preFC	HTC	preFC	unassigned	unassigned	preFC	preFC	preFC	FC	unassigned	preHTC	RepC	HTC	preFC	Unknown	preFC
HomC	HomC	HomC	HomC	HomC	HomC	unassigned	HomC	HomC	HomC	HomC	RepC	HomC	HomC	HomC	HomC	HomC	HomC	Unknown	HomC
RepC	RepC	RepC	RepC	RepC	HomC	unassigned	RepC	HomC	RepC	RepC	RepC	HomC	RepC	HomC	HomC	unassign	HomC	Unknown	RepC
RepC	RepC	RepC	RepC	RepC	HomC	unassigned	RepC	unassigned	RepC	RepC	RepC	RepC	unassigned	HomC	HomC	unassign	HomC	RepC	RepC
preHTC	RepC	Unknown	Node3	preHTC	HomC	unassigned	preHTC	HomC	HomC	HomC	preHTC	HomC	unassigned	preHTC	HomC	HomC	HomC	preHTC	RepC
RepC	RepC	RepC	preFC	preFC	RegC	unassigned	RepC	unassigned	RepC	RepC	RepC	RepC	unassigned	RepC	HomC	unassign	HomC	RepC	RepC
FC	preFC	Unknown	Node5	FC	RegC	unassigned	FC	unassigned	preFC	preFC	FC	FC	unassigned	Unresolved_cell	RegC	unassign	RepC	Unknown	FC
preFC	RepC	preFC	RepC	RepC	RepC	unassigned	RepC	RepC	preFC	RepC	RepC	RepC	unassigned	RepC	HomC	unassign	RepC	RepC	RepC
RepC	RepC	Unknown	RepC	RepC	HomC	RepC	RepC	RepC	RepC	RepC	RepC	RepC	RepC	RepC	HomC	unassign	RepC	Unknown	RepC
preHTC	preHTC	HTC	preHTC	preHTC	HTC	preHTC	preHTC	HTC	preHTC	HTC	preHTC	ambiguous	unassigned	preHTC	preHTC	HTC	HTC	Unknown	preHTC
FC	preFC	Unknown	Node5	FC	preFC	unassigned	FC	FC	FC	preFC	FC	FC	unassigned	preFC	preFC	HTC	preFC	Unknown	FC
preFC	preFC	Unknown	HTC	preFC	preHTC	unassigned	preFC	HTC	HTC	HTC	preFC	ambiguous	unassigned	HTC	preHTC	HTC	HTC	Unknown	FC
preHTC	preHTC	Unknown	HTC	preHTC	HTC	unassigned	preHTC	HTC	HTC	preHTC	preHTC	ambiguous	unassigned	preHTC	preHTC	HTC	preHTC	Unknown	preHTC
RepC	RepC	Unknown	RepC	preHTC	HomC	unassigned	RepC	unassigned	RepC	HomC	RepC	HomC	unassigned	RegC	HomC	HomC	HomC	Unknown	RepC
RepC	RepC	Unknown	RepC	RepC	HomC	unassigned	RepC	HomC	RepC	RepC	RepC	RepC	unassigned	RepC	HomC	unassign	HomC	Unknown	RepC
HomC	HomC	HomC	HomC	preHTC	HomC	unassigned	preHTC	HomC	HomC	HomC	preHTC	HomC	HomC	HomC	HomC	HomC	HomC	Unknown	HomC
HomC	HomC	HomC	Unassigned	preHTC	HomC	preHTC	preHTC	HomC	HomC	HomC	preHTC	HomC	HomC	HomC	HomC	HomC	HomC	preHTC	HomC
preFC	preFC	Unknown	preFC	preFC	HomC	unassigned	preFC	unassigned	preFC	RegC	preFC	ambiguous	unassigned	RegC	HomC	unassign	RegC	Unknown	preFC
preFC	preFC	Unknown	RepC	RepC	unassigned	unassigned	RepC	RepC	preFC	preFC	RepC	ambiguous	unassigned	RepC	RepC	unassign	RepC	Unknown	preFC
preFC	preFC	RepC	preFC	preFC	RepC	preFC	RepC	unassigned	preFC	preFC	preFC	ambiguous	unassigned	Unresolved_cell	HomC	unassign	HomC	Unknown	preFC
preFC	preFC	Unknown	preFC	preFC	RegC	unassigned	preFC	RegC	preFC	RegC	preFC	RegC	unassigned	Unresolved_cell	RegC	unassign	unknown	Unknown	preFC
preFC	RepC	Unknown	RepC	RepC	unassigned	unassigned	RepC	RepC	RepC	preFC	RepC	ambiguous	unassigned	RepC	HomC	unassign	RepC	Unknown	RepC
preFC	preFC	preFC	preFC	preFC	RegC	unassigned	preFC	RegC	preFC	preFC	preFC	preFC	unassigned	RegC	RegC	unassign	RegC	Unknown	preFC
preHTC	preHTC	HomC	preHTC	preHTC	HomC	preHTC	preHTC	HomC	preHTC	preHTC	preHTC	ambiguous	unassigned	preHTC	HomC	HomC	HomC	Unknown	preHTC
preFC	preFC	RepC	preFC	preFC	RepC	preFC	preFC	unassigned	preFC	preFC	preFC	ambiguous	unassigned	RegC	RepC	unassign	RegC	Unknown	preFC
preFC	preFC	Unknown	preFC	preFC	preHTC	preFC	RepC	HomC	preFC	preFC	FC	ambiguous	preFC	preHTC	RepC	unassign	HomC	Unknown	preFC
preFC	RepC	RepC	RepC	RepC	HomC	unassigned	RepC	RepC	RepC	RepC	RepC	RepC	unassigned	RepC	HomC	unassign	RepC	RepC	RepC
HomC	HomC	Unknown	HomC	preHTC	RegC	unassigned	preHTC	HomC	HomC	HomC	preHTC	HomC	HomC	preHTC	HomC	unassign	HomC	preHTC	HomC
preFC	preFC	Unknown	preFC	RepC	HomC	unassigned	preFC	HomC	RepC	RepC	preFC	ambiguous	unassigned	Unresolved_cell	HomC	unassign	HomC	Unknown	RepC
preFC	preFC	RepC	preFC	FC	RepC	unassigned	RepC	unassigned	preFC	preFC	preFC	preFC	unassigned	FC	RepC	unassign	RepC	Unknown	preFC
RepC	RepC	Unknown	RepC	HomC	HomC	unassigned	RepC	HomC	HomC	RepC	RepC	HomC	HomC	HomC	HomC	HomC	HomC	RepC	RepC
preHTC	HTC	HTC	HTC	preHTC	preHTC	unassigned	preHTC	HTC	HTC	HTC	preHTC	HTC	HTC	HTC	HomC	HTC	HTC	HTC	preHTC
preFC	preFC	RepC	preFC	preFC	unassigned	unassigned	RepC	unassigned	RepC	preFC	preFC	ambiguous	unassigned	preHTC	HomC	unassign	HomC	Unknown	preFC
preFC	preFC	Unknown	Node5	preFC	unassigned	FC	FC	FC	preFC	FC	preFC	FC	unassigned	preHTC	RepC	unassign	preFC	Unknown	preFC
preHTC	preHTC	HTC	preHTC	preHTC	preHTC	preHTC	preHTC	HTC	HTC	HTC	preHTC	preHTC	unassigned	preHTC	preHTC	HTC	HTC	HTC	preHTC
RepC	preHTC	Unknown	preHTC	RepC	HomC	unassigned	preHTC	unassigned	preHTC	HomC	preHTC	HomC	unassigned	HomC	HomC	HomC	HomC	Unknown	preHTC
preFC	preFC	Unknown	Node5	FC	RegC	unassigned	FC	RegC	FC	FC	FC	FC	FC	Unresolved_cell	RegC	unassign	FC	Unknown	FC
preHTC	preFC	FC	HTC	FC	preHTC	unassigned	unassigned	FC	preFC	HTC	FC	FC	unassigned	HTC	preHTC	HTC	HTC	Unknown	FC
RepC	RepC	RepC	RepC	RepC	HomC	unassigned	RepC	HomC	RepC	RepC	RepC	ambiguous	unassigned	HomC	HomC	unassign	HomC	RepC	RepC
preFC	preFC	preFC	RepC	RepC	RepC	unassigned	RepC	RepC	preFC	preFC	RepC	ambiguous	preFC	RepC	HomC	unassign	RepC	Unknown	preFC
preHTC	HTC	HTC	HTC	preHTC	preHTC	unassigned	HTC	HTC	HTC	HTC	preHTC	HTC	HTC	HTC	HTC	HTC	HTC	HTC	preHTC
RepC	RepC	RepC	RepC	RepC	HTC	RepC	RepC	unassigned	RepC	HTC	RepC	ambiguous	HTC	HTC	HomC	unassign	HTC	Unknown	RepC
HomC	HomC	Unknown	preHTC	preHTC	HomC	preHTC	preHTC	HomC	HTC	preHTC	HTC	HomC	unassigned	HomC	HomC	HomC	HomC	preHTC	HomC
HomC	HomC	HomC	HomC	preHTC	HomC	unassigned	preHTC	HomC	HomC	HomC	preHTC	HomC	unassigned	HomC	HomC	HomC	HomC	Unknown	RepC
RepC	RepC	Unknown	RepC	RepC	HomC	RepC	RepC	HomC	RepC	RepC	RepC	RepC	unassigned	HomC	HomC	unassign	HomC	RepC	RepC
preHTC	HTC	HTC	HTC	preHTC	preHTC	unassigned	HTC	HTC	HTC	HTC	preHTC	HTC	HTC	HTC	HTC	HTC	HTC	Unknown	preHTC
RepC	RepC	Unknown	preHTC	preHTC	HomC	RepC	preHTC	HomC	HomC	RepC	preHTC	HomC	unassigned	HomC	HomC	HomC	HomC	RepC	RepC
preFC	preFC	preFC	preFC	preFC	RepC	preFC	unassigned	unassigned	preFC	preFC	preFC	ambiguous	unassigned	preHTC	HomC	unassign	preFC	Unknown	preFC
preHTC	HTC	Unknown	HTC	preHTC	preHTC	unassigned	preHTC	HTC	preHTC	HTC	preHTC	HTC	HTC	HTC	HTC	HomC	HTC	Unknown	preHTC
preFC	preFC	Unknown	preFC	preFC	RegC	preFC	preFC	RegC	preFC	preFC	preFC	preFC	unassigned	preFC	RegC	unassign	preFC	Unknown	preFC
preHTC	preHTC	Unknown	preHTC	preHTC	preHTC	preHTC	preHTC	HTC	preHTC	HTC	preHTC	ambiguous	unassigned	HTC	preHTC	HTC	HTC	HTC	preHTC
RepC	preFC	Unknown	preFC	preFC	HomC	RepC	RepC	unassigned	RepC	RepC	RepC	ambiguous	unassigned	RegC	RegC	unassign	RegC	preFC	RepC
preFC	RepC	RepC	preFC	RegC	RegC	unassigned	preFC	RegC	RegC	RegC	preFC	RegC	unassigned	RegC	HomC	unassign	RegC	preFC	preFC
preHTC	preHTC	Unknown	preHTC	preHTC	preHTC	preHTC	preHTC	HTC	HTC	HomC	preHTC	ambiguous	HomC	preHTC	HomC	HomC	HomC	Unknown	preHTC
RegC	RegC	Unknown	RegC	RegC	RegC	RegC	RegC	RegC	RegC	RegC	RegC	RegC	unassigned	Unresolved_cell	RegC	HTC	unknown	preHTC	RegC
preFC	preFC	Unknown	preFC	RegC	RegC	unassigned	preFC	RegC	RegC	RegC	preFC	RegC	unassigned	RegC	RegC	unassign	RegC	preFC	preFC
RepC	RepC	Unknown	RepC	RepC	HomC	RepC	RepC	HomC	RepC	RepC	RepC	HomC	unassigned	HomC	HomC	unassign	HomC	Unknown	RepC
preFC	RepC	Unknown	preFC	RepC	RepC	unassigned	RepC	unassigned	preFC	RepC	RepC	ambiguous	unassigned	HomC	HomC	unassign	HomC	Unknown	preFC
RepC	RepC	HomC	RepC	RepC	HomC	unassigned	RepC	HomC	RepC	RepC	RepC	RepC	unassigned	HomC	HomC	HomC	HomC	RepC	RepC
preFC	RepC	RepC	RepC	RepC	unassigned	unassigned	RepC	RepC	preFC	RepC	RepC	RepC	unassigned	RepC	RepC	unassign	RepC	Unknown	RepC
preFC	preFC	preFC	preFC	preFC	preHTC	preFC	unassigned	unassigned	preFC	preFC	preFC	ambiguous	unassigned	preHTC	RepC	unassign	unknown	RepC	preFC
FC	preFC	Unknown	FC	FC	preFC	unassigned	FC	FC	FC	FC	FC	FC	unassigned	FC	RegC	unassign	preFC	FC	FC
FC	FC	preFC	FC	FC	preFC	unassigned	FC	unassigned	FC	preFC	FC	FC	unassigned	preFC	RegC	unassign	preFC	Unknown	FC
RepC	RepC	Unknown	preFC	RepC	HomC	unassigned	RepC	unassigned	RegC	RegC	RepC	ambiguous	preFC	RegC	RegC	unassign	HomC	Unknown	preFC
preFC	RepC	Unknown	RegC	RegC	HomC	unassigned	unassigned	RegC	HomC	RegC	HomC	ambiguous	unassigned	RegC	HomC	unassign	RegC	Unknown	preFC
HomC	RepC	HomC	RepC	RepC	preHTC	unassigned	RepC	HomC	HomC	HomC	RepC	HomC	unassigned	HomC	HomC	unassign	HomC	preHTC	RepC
RepC	preHTC	HomC	RepC	preHTC	HomC	unassigned	preHTC	HomC	HomC	RepC	preHTC	ambiguous	unassigned	preHTC	HomC	HomC	HomC	Unknown	RepC
preFC	preFC	Unknown	preFC	preFC	unassigned	preFC	FC	RegC	preFC	preFC	preFC	ambiguous	unassigned	Unresolved_cell	RegC	unassign	unknown	Unknown	preFC
RepC	RepC	Unknown	RegC	preHTC	HomC	RepC	preHTC	unassigned	HomC	HomC	preHTC	ambiguous	unassigned	RegC	HomC	HomC	HomC	Unknown	RepC
RepC	RepC	RepC	RepC	RepC	HomC	unassigned	RepC	RepC	RepC	RepC	RepC	RepC	unassigned	RepC	HomC	unassign	HomC	RepC	RepC
preFC	preFC	preFC	preFC	preFC	RegC	unassigned	preFC	unassigned	preFC	preFC	preFC	ambiguous	unassigned	RepC	RepC	unassign	RepC	Unknown	preFC
preFC	preFC	RepC	preFC	preFC	RepC	unassigned	RepC	RegC	preFC	preFC	RepC	preFC	unassigned	RegC	HomC	unassign	RegC	RepC	preFC
preHTC	preHTC	preHTC	preHTC	preHTC	preHTC	preHTC	preHTC	HomC	HomC	RepC	preHTC	ambiguous	unassigned	preHTC	HomC	HTC	preHTC	preHTC	preHTC
preFC	preFC	RepC	preFC	RepC	HomC	unassigned	RepC	RepC	RepC	RepC	RepC	ambiguous	unassigned	HomC	HomC	unassign	HomC	Unknown	preHTC
RepC	HomC	Unknown	RepC	HomC	HomC	unassigned	RepC	HomC	HomC	RepC	RepC	HomC	RepC	HomC	HomC	unassign	HomC	preHTC	RepC
RepC	RepC	Unknown	RepC	RepC	HomC	unassigned	preHTC	HomC	RepC	RepC	preHTC	ambiguous	HomC	preHTC	HomC	HomC	HomC	RepC	RepC
preHTC	preHTC	Unknown	RepC	preHTC	HTC	unassigned	preHTC	HTC	HTC	HTC	preHTC	HTC	unassigned	HTC	HomC	HomC	HTC	Unknown	preHTC
RepC	RepC	Unknown	RepC	RepC	HomC	unassigned	RepC	RepC	RepC	RepC	RepC	RepC	RepC	RepC	HomC	unassign	HomC	RepC	RepC
preFC	RepC	Unknown	RepC	preFC	unassigned	unassigned	RepC	HomC	RepC	RepC	RepC	ambiguous	unassigned	RepC	HomC	unassign	HomC	Unknown	RepC
HomC	HomC	HomC	HomC	HomC	HomC	unassigned	HomC	HomC	HomC	HomC	HomC	HomC	HomC	HomC	HomC	HomC	HomC	preHTC	HomC
preHTC	HTC	Unknown	preHTC	preHTC	HTC	unassigned	HTC	HTC	HTC	HTC	HTC	HTC	HTC	HTC	preHTC	HTC	HTC	HTC	preHTC
preFC	RepC	Unknown	preFC	FC	RepC	unassigned	RepC	FC	preFC	preFC	RepC	ambiguous	unassigned	RepC	RepC	unassign	RepC	Unknown	preFC
RepC	HomC	HomC	HomC	HomC	HomC	unassigned	preHTC	HomC	HomC	HomC	RepC	HomC	unassigned	HomC	HomC	unassign	HomC	Unknown	RepC
preFC	preFC	RepC	preFC	preFC	RegC	unassigned	preFC	RegC	RegC	RegC	RepC	ambiguous	unassigned	RegC	RegC	unassign	RegC	Unknown	preFC
HomC	HomC	HomC	preHTC	preHTC	HomC	unassigned	preHTC	HomC	HomC	HomC	preHTC	HomC	HomC	HomC	HomC	HomC	HomC	preHTC	RepC
preFC	preFC	preFC	preFC	preFC	preFC	unassigned	preFC	RegC	preFC	preFC	preFC	ambiguous	unassigned	RepC	RegC	unassign	FC	Unknown	preFC
preFC	preFC	Unknown	preFC	preFC	RegC	preFC	preFC	RegC	preFC	preFC	preFC	ambiguous	unassigned	RegC	RegC	unassign	RegC	Unknown	preFC
FC	preFC	preFC	FC	FC	preFC	unassigned	FC	unassigned	FC	preFC	FC	FC	unassigned	RepC	preFC	unassign	preFC	Unknown	FC
RepC	RepC	Unknown	RepC	RepC	HomC	unassigned	RepC	HomC	RepC	RepC	RepC	RepC	RepC	HomC	HomC	HomC	HomC	Unknown	RepC
preHTC	HTC	Unknown	preHTC	preHTC	preHTC	unassigned	preHTC	HomC	HTC	HTC	preHTC	HTC	unassigned	HTC	HomC	HomC	HomC	HTC	preHTC
RepC	RepC	RepC	RepC	RepC	HomC	RepC	preHTC	HomC	HomC	RepC	RepC	RepC	unassigned	preHTC	HomC	HomC	HomC	RepC	RepC
FC	preFC	FC	FC	FC	FC	unassigned	FC	FC	FC	preFC	FC	FC	unassigned	FC	RepC	unassign	preFC	Unknown	FC
preFC	RegC	Unknown	preFC	preFC	RegC	unassigned	preFC	RegC	RepC	RegC	RepC	ambiguous	unassigned	Unresolved_cell	HomC	unassign	HomC	RepC	RepC
preFC	RepC	Unknown	preFC	preFC	RegC	unassigned	preFC	HomC	RegC	RepC	RepC	ambiguous	unassigned	RegC	HomC	unassign	HomC	RepC	preFC
HomC	HomC	HomC	HomC	preHTC	preHTC	unassigned	preHTC	HomC	HomC	HomC	preHTC	HomC	unassigned	HomC	HomC	HomC	HomC	preHTC	preHTC
preFC	preFC	Unknown	preFC	preFC	HomC	preFC	preFC	unassigned	preFC	preFC	RepC	ambiguous	unassigned	preFC	HomC	unassign	HomC	Unknown	preFC
preHTC	HomC	HomC	preHTC	HomC	HomC	unassigned	preHTC	HomC	HomC	HomC	preHTC	HomC	unassigned	HomC	HomC	HomC	HomC	Unknown	HomC
preHTC	HomC	Unknown	preHTC	preHTC	HomC	unassigned	preHTC	HomC	HomC	HTC	preHTC	HTC	unassigned	preHTC	HomC	HomC	HomC	Unknown	preHTC
preHTC	preHTC	HTC	Unassigned	preHTC	HomC	unassigned	preHTC	HTC	HTC	HTC	preHTC	HTC	HTC	HTC	HomC	HTC	HTC	Unknown	preHTC
RepC	RepC	RepC	RepC	RepC	HomC	unassigned	RepC	RepC	RepC	RepC	RepC	RepC	unassigned	HomC	HomC	unassign	HomC	Unknown	RepC
preFC	preFC	Unknown	preFC	FC	preFC	preFC	preFC	unassigned	preFC	preFC	preFC	FC	unassigned	preHTC	HomC	unassign	preHTC	Unknown	preFC
FC	preFC	FC	Node5	FC	preFC	unassigned	FC	RegC	FC	FC	FC	FC	unassigned	Unresolved_cell	RegC	FC	unknown	Unknown	FC
preFC	RepC	preFC	Node1	preFC	RegC	unassigned	RepC	RepC	RepC	preFC	RepC	ambiguous	preFC	RepC	HomC	unassign	HomC	RepC	preFC
preFC	preFC	preFC	preFC	preFC	RegC	preFC	preFC	RegC	preFC	preFC	preFC	ambiguous	preFC	RegC	RegC	unassign	preFC	Unknown	preFC
preFC	preFC	Unknown	preFC	preFC	HomC	unassigned	preFC	RegC	RegC	RegC	preFC	RegC	unassigned	RegC	HomC	unassign	RegC	preFC	preFC
RepC	RepC	Unknown	RepC	RepC	HomC	RepC	RepC	HomC	RepC	RepC	RepC	HomC	unassigned	HomC	HomC	unassign	HomC	Unknown	RepC
preFC	preFC	preFC	Node5	preFC	preFC	unassigned	FC	unassigned	preFC	preFC	preFC	preFC	preFC	RepC	RepC	unassign	RepC	Unknown	preFC
RepC	RepC	RepC	RepC	RepC	unassigned	unassigned	RepC	RepC	RepC	preFC	RepC	ambiguous	unassigned	RepC	HomC	unassign	HomC	RepC	RepC
RepC	preHTC	HomC	preHTC	RepC	HomC	unassigned	preHTC	unassigned	HomC	RepC	preHTC	HomC	unassigned	preHTC	HomC	HomC	HomC	Unknown	preHTC
RegC	RepC	Unknown	Node2	preHTC	HomC	unassigned	preHTC	RegC	HomC	HomC	HomC	HomC	HomC	HomC	HomC	HomC	HomC	Unknown	HomC
preHTC	preHTC	preHTC	preHTC	preHTC	preHTC	unassigned	preHTC	HomC	preHTC	preHTC	preHTC	preHTC	HTC	preHTC	HomC	HomC	HomC	preHTC	preHTC
FC	FC	Unknown	FC	FC	RegC	unassigned	FC	RegC	preFC	FC	FC	FC	unassigned	Unresolved_cell	RegC	unassign	unknown	Unknown	FC
RepC	RepC	RepC	RepC	RepC	preHTC	unassigned	RepC	HomC	RepC	RepC	RepC	ambiguous	unassigned	HomC	HomC	unassign	HomC	Unknown	RepC
RepC	RepC	Unknown	RepC	RepC	HomC	preFC	RepC	unassigned	RepC	RepC	RepC	ambiguous	unassigned	Unresolved_cell	HomC	unassign	HomC	Unknown	RepC
RegC	RegC	Unknown	HomC	RegC	RegC	unassigned	RegC	RegC	RegC	RegC	RepC	RegC	HomC	RegC	HomC	HomC	RegC	FC	RegC
preFC	RepC	preFC	RepC	RepC	unassigned	unassigned	RepC	RepC	RepC	preFC	RepC	RepC	unassigned	RepC	HomC	unassign	HomC	Unknown	preFC
RepC	RepC	Unknown	RepC	RepC	HomC	unassigned	RepC	HomC	RepC	RepC	RepC	ambiguous	unassigned	HomC	HomC	unassign	HomC	Unknown	RepC
preFC	preFC	Unknown	preFC	preFC	RegC	preFC	preFC	RegC	preFC	preFC	preFC	preFC	preFC	RegC	RegC	unassign	RegC	Unknown	preFC
preFC	RepC	RepC	preFC	RepC	HomC	unassigned	preFC	RegC	RepC	RegC	RepC	ambiguous	unassigned	RegC	HomC	unassign	RegC	Unknown	preFC
preFC	preFC	preFC	FC	FC	RepC	unassigned	FC	FC	FC	FC	FC	FC	unassigned	RepC	RepC	HTC	preFC	Unknown	preFC
preHTC	preHTC	Unknown	preHTC	preHTC	preHTC	preHTC	preHTC	HTC	preHTC	HomC	preHTC	preHTC	unassigned	preHTC	HomC	HomC	HomC	Unknown	preHTC
[truncated: 9,526 more rows]

## Sheet: Fig3b
real	TOSICA
beta	beta
beta	beta
beta	beta
beta	beta
PSC	PSC
beta	Unknown
beta	beta
beta	beta
ductal	Unknown
alpha	PP
alpha	PP
alpha	Unknown
beta	beta
beta	beta
alpha	Unknown
beta	beta
alpha	Unknown
acinar	acinar
alpha	PP
alpha	Unknown
ductal	ductal
alpha	Unknown
beta	beta
alpha	Unknown
alpha	PP
ductal	Unknown
PSC	PSC
alpha	PP
alpha	Unknown
beta	beta
acinar	acinar
beta	Unknown
beta	beta
alpha	PP
delta	delta
PSC	Unknown
ductal	ductal
beta	beta
beta	beta
beta	beta
acinar	Unknown
acinar	Unknown
ductal	ductal
alpha	PP
alpha	PP
alpha	Unknown
alpha	PP
PSC	PSC
beta	beta
beta	beta
ductal	ductal
ductal	ductal
beta	beta
PSC	Unknown
beta	beta
delta	Unknown
alpha	Unknown
alpha	Unknown
PSC	PSC
beta	beta
ductal	ductal
beta	beta
beta	beta
delta	ductal
beta	beta
beta	beta
ductal	ductal
PSC	PSC
alpha	Unknown
ductal	ductal
alpha	Unknown
alpha	Unknown
alpha	PP
acinar	acinar
beta	beta
alpha	PP
delta	Unknown
delta	endothelial
ductal	ductal
alpha	Unknown
beta	beta
alpha	Unknown
beta	beta
beta	beta
beta	beta
alpha	Unknown
beta	beta
alpha	t_cell
beta	beta
beta	beta
beta	beta
alpha	PP
alpha	Unknown
beta	beta
beta	beta
beta	beta
PSC	Unknown
alpha	PP
beta	beta
alpha	Unknown
beta	beta
beta	beta
beta	beta
PSC	PSC
beta	beta
beta	beta
beta	beta
alpha	Unknown
beta	beta
acinar	acinar
beta	beta
ductal	ductal
alpha	Unknown
alpha	PP
beta	beta
beta	beta
alpha	Unknown
beta	beta
beta	beta
beta	beta
alpha	Unknown
beta	beta
alpha	Unknown
beta	Unknown
beta	beta
alpha	Unknown
alpha	PP
beta	beta
beta	beta
beta	beta
beta	beta
beta	beta
PSC	PSC
alpha	Unknown
beta	beta
beta	beta
alpha	PP
beta	beta
beta	beta
beta	beta
alpha	Unknown
alpha	Unknown
alpha	Unknown
beta	beta
alpha	Unknown
acinar	acinar
alpha	PP
alpha	PP
beta	beta
alpha	Unknown
beta	beta
beta	beta
alpha	Unknown
beta	beta
ductal	ductal
alpha	Unknown
delta	delta
beta	beta
alpha	PP
alpha	Unknown
alpha	t_cell
beta	beta
beta	beta
alpha	PP
beta	beta
alpha	Unknown
beta	beta
alpha	Unknown
alpha	Unknown
beta	beta
beta	beta
beta	acinar
beta	beta
alpha	Unknown
alpha	Unknown
alpha	Unknown
beta	beta
beta	beta
alpha	PP
alpha	Unknown
beta	beta
ductal	ductal
alpha	PP
alpha	Unknown
beta	beta
beta	beta
beta	beta
beta	beta
beta	beta
alpha	PP
alpha	PP
alpha	PP
alpha	Unknown
alpha	Unknown
beta	beta
PSC	PSC
beta	beta
PSC	PSC
alpha	Unknown
alpha	Unknown
alpha	Unknown
alpha	PP
alpha	PP
beta	beta
alpha	PP
alpha	Unknown
beta	beta
alpha	PP
delta	delta
alpha	Unknown
alpha	PP
alpha	Unknown
alpha	beta
beta	beta
alpha	PP
beta	beta
alpha	PP
alpha	Unknown
beta	beta
beta	beta
alpha	PP
beta	beta
alpha	Unknown
beta	beta
beta	beta
alpha	Unknown
beta	Unknown
delta	delta
alpha	Unknown
beta	beta
alpha	PP
alpha	Unknown
PSC	endothelial
alpha	Unknown
beta	beta
alpha	Unknown
beta	beta
beta	beta
alpha	Unknown
alpha	Unknown
alpha	Unknown
beta	beta
alpha	PP
beta	beta
beta	beta
PSC	PSC
alpha	beta
alpha	Unknown
beta	beta
beta	beta
alpha	Unknown
alpha	Unknown
alpha	Unknown
beta	beta
alpha	Unknown
alpha	PP
beta	beta
alpha	Unknown
beta	beta
alpha	PP
beta	beta
alpha	Unknown
beta	beta
beta	beta
beta	beta
alpha	PP
beta	beta
alpha	Unknown
beta	beta
beta	beta
alpha	Unknown
alpha	Unknown
delta	delta
ductal	ductal
alpha	Unknown
alpha	Unknown
beta	beta
alpha	Unknown
alpha	PP
alpha	PP
beta	beta
PSC	Unknown
beta	beta
alpha	Unknown
PSC	PSC
alpha	Unknown
alpha	PP
beta	beta
PSC	PSC
alpha	Unknown
beta	beta
alpha	PP
beta	beta
beta	beta
beta	beta
alpha	Unknown
alpha	Unknown
beta	beta
alpha	PP
delta	delta
alpha	PP
delta	Unknown
beta	beta
alpha	PP
alpha	Unknown
alpha	Unknown
beta	beta
beta	beta
alpha	Unknown
alpha	Unknown
delta	delta
beta	beta
beta	beta
alpha	Unknown
beta	beta
alpha	PP
beta	beta
alpha	Unknown
beta	beta
alpha	Unknown
beta	beta
alpha	Unknown
alpha	Unknown
alpha	Unknown
ductal	beta
beta	beta
acinar	acinar
beta	beta
alpha	Unknown
delta	delta
alpha	PP
alpha	PP
alpha	Unknown
alpha	Unknown
alpha	Unknown
alpha	Unknown
beta	beta
beta	beta
alpha	Unknown
alpha	Unknown
alpha	Unknown
alpha	PP
alpha	Unknown
alpha	Unknown
beta	beta
alpha	Unknown
alpha	Unknown
alpha	PP
alpha	Unknown
beta	beta
alpha	Unknown
alpha	Unknown
alpha	Unknown
alpha	Unknown
alpha	endothelial
alpha	Unknown
beta	beta
alpha	Unknown
ductal	ductal
alpha	Unknown
alpha	Unknown
delta	delta
alpha	Unknown
delta	delta
alpha	Unknown
beta	beta
beta	beta
alpha	Unknown
beta	beta
alpha	PP
acinar	Unknown
alpha	Unknown
alpha	Unknown
acinar	Unknown
ductal	ductal
acinar	Unknown
beta	beta
beta	Unknown
beta	beta
acinar	acinar
alpha	Unknown
beta	Unknown
ductal	ductal
alpha	PP
delta	delta
acinar	Unknown
ductal	Unknown
acinar	acinar
ductal	ductal
acinar	acinar
delta	Unknown
beta	beta
acinar	acinar
acinar	acinar
acinar	Unknown
acinar	acinar
alpha	Unknown
beta	beta
beta	beta
alpha	Unknown
acinar	acinar
alpha	PP
alpha	Unknown
alpha	Unknown
acinar	acinar
alpha	Unknown
beta	beta
beta	beta
acinar	acinar
delta	delta
alpha	Unknown
acinar	Unknown
beta	beta
alpha	Unknown
beta	beta
beta	beta
beta	beta
beta	beta
beta	beta
beta	beta
alpha	Unknown
beta	beta
beta	beta
delta	delta
beta	beta
beta	beta
beta	beta
beta	beta
beta	beta
alpha	Unknown
beta	beta
beta	beta
alpha	Unknown
beta	beta
beta	beta
beta	beta
beta	beta
beta	beta
alpha	Unknown
beta	beta
beta	Unknown
beta	beta
alpha	Unknown
beta	beta
beta	beta
beta	beta
beta	beta
beta	beta
beta	beta
beta	beta
beta	beta
beta	beta
alpha	PP
beta	beta
beta	beta
alpha	Unknown
beta	beta
beta	beta
beta	Unknown
beta	beta
alpha	Unknown
beta	beta
alpha	PP
beta	beta
alpha	Unknown
delta	delta
beta	beta
beta	beta
beta	beta
beta	beta
beta	beta
beta	beta
beta	beta
beta	beta
alpha	Unknown
alpha	Unknown
alpha	Unknown
beta	beta
acinar	Unknown
beta	beta
ductal	ductal
alpha	Unknown
beta	beta
beta	beta
beta	beta
beta	beta
delta	delta
beta	beta
alpha	Unknown
beta	beta
beta	beta
beta	beta
beta	beta
beta	beta
beta	beta
beta	beta
alpha	Unknown
delta	delta
beta	beta
ductal	ductal
beta	beta
alpha	Unknown
beta	beta
ductal	ductal
beta	beta
alpha	Unknown
beta	beta
beta	beta
beta	beta
beta	beta
beta	beta
beta	beta
alpha	Unknown
beta	beta
alpha	PP
alpha	Unknown
alpha	Unknown
beta	beta
alpha	Unknown
alpha	Unknown
beta	beta
alpha	Unknown
alpha	Unknown
beta	beta
beta	beta
beta	beta
alpha	Unknown
alpha	Unknown
alpha	Unknown
alpha	Unknown
beta	beta
alpha	Unknown
beta	beta
ductal	ductal
delta	delta
beta	beta
ductal	ductal
alpha	Unknown
beta	beta
alpha	PP
alpha	Unknown
delta	delta
alpha	PP
beta	beta
alpha	PP
alpha	PP
alpha	Unknown
beta	beta
beta	beta
beta	beta
beta	beta
alpha	PP
beta	beta
alpha	Unknown
alpha	Unknown
beta	beta
alpha	Unknown
PSC	schwann
beta	beta
delta	delta
alpha	Unknown
PSC	PSC
alpha	PP
beta	beta
beta	beta
beta	beta
beta	beta
alpha	Unknown
beta	beta
alpha	Unknown
alpha	Unknown
beta	beta
alpha	Unknown
ductal	ductal
alpha	PP
alpha	Unknown
beta	beta
alpha	Unknown
beta	beta
beta	beta
beta	beta
alpha	PP
alpha	PP
alpha	PP
alpha	Unknown
beta	beta
alpha	Unknown
ductal	epsilon
alpha	Unknown
beta	beta
alpha	PP
beta	beta
beta	beta
beta	beta
beta	beta
alpha	Unknown
beta	beta
beta	beta
alpha	Unknown
delta	Unknown
alpha	Unknown
delta	delta
PP	PP
ductal	ductal
alpha	Unknown
acinar	Unknown
beta	beta
delta	delta
delta	delta
alpha	Unknown
alpha	Unknown
alpha	Unknown
alpha	Unknown
acinar	Unknown
alpha	Unknown
alpha	Unknown
beta	beta
delta	delta
alpha	Unknown
ductal	ductal
beta	beta
alpha	Unknown
alpha	Unknown
ductal	ductal
PP	PP
beta	beta
alpha	PP
alpha	t_cell
delta	delta
beta	Unknown
alpha	Unknown
PP	PP
alpha	Unknown
alpha	Unknown
alpha	Unknown
MHC class II	macrophage
alpha	PP
alpha	Unknown
beta	beta
alpha	Unknown
alpha	t_cell
beta	beta
beta	beta
alpha	Unknown
PSC	PSC
acinar	acinar
alpha	Unknown
ductal	ductal
alpha	Unknown
alpha	PP
beta	beta
alpha	Unknown
alpha	Unknown
PP	PP
delta	delta
acinar	Unknown
beta	beta
PP	PP
beta	beta
PP	PP
endothelial	endothelial
PP	PP
beta	Unknown
alpha	Unknown
beta	beta
alpha	PP
acinar	ductal
alpha	PP
alpha	PP
delta	delta
delta	delta
acinar	ductal
delta	delta
alpha	Unknown
beta	beta
beta	beta
beta	beta
alpha	Unknown
PP	PP
beta	beta
PP	PP
alpha	Unknown
acinar	ductal
PP	PP
alpha	Unknown
beta	beta
beta	beta
beta	beta
alpha	Unknown
beta	beta
delta	delta
acinar	ductal
beta	beta
ductal	ductal
alpha	Unknown
alpha	PP
beta	beta
delta	delta
beta	beta
alpha	Unknown
delta	delta
beta	beta
beta	beta
delta	delta
acinar	ductal
delta	delta
beta	beta
alpha	Unknown
delta	delta
ductal	ductal
acinar	Unknown
alpha	Unknown
beta	beta
alpha	t_cell
beta	beta
ductal	ductal
alpha	PP
beta	beta
beta	beta
alpha	Unknown
beta	beta
alpha	Unknown
epsilon	epsilon
alpha	Unknown
alpha	beta
beta	beta
acinar	ductal
acinar	ductal
alpha	Unknown
acinar	acinar
acinar	ductal
delta	delta
PP	PP
alpha	t_cell
PP	PP
delta	delta
alpha	Unknown
delta	delta
alpha	PP
acinar	ductal
PP	PP
beta	beta
PP	PP
PP	PP
alpha	Unknown
alpha	beta
beta	beta
beta	beta
alpha	Unknown
beta	beta
alpha	PP
beta	beta
alpha	Unknown
PP	PP
PP	PP
beta	beta
acinar	ductal
delta	delta
beta	beta
ductal	ductal
beta	beta
delta	delta
beta	beta
beta	beta
beta	beta
alpha	Unknown
alpha	Unknown
alpha	Unknown
beta	beta
beta	beta
PP	PP
alpha	Unknown
alpha	Unknown
alpha	Unknown
PSC	Unknown
beta	beta
alpha	Unknown
alpha	Unknown
ductal	ductal
beta	beta
ductal	ductal
alpha	Unknown
alpha	Unknown
alpha	PP
alpha	Unknown
delta	delta
alpha	Unknown
alpha	Unknown
alpha	PP
endothelial	endothelial
acinar	ductal
alpha	Unknown
alpha	Unknown
alpha	Unknown
ductal	ductal
ductal	ductal
alpha	Unknown
alpha	PP
beta	beta
alpha	PP
beta	beta
delta	delta
PP	PP
delta	delta
alpha	Unknown
beta	beta
alpha	Unknown
beta	beta
alpha	Unknown
ductal	ductal
mast	mast
ductal	ductal
alpha	Unknown
ductal	ductal
acinar	ductal
alpha	Unknown
alpha	Unknown
beta	beta
alpha	Unknown
ductal	ductal
alpha	Unknown
alpha	Unknown
mast	mast
alpha	Unknown
alpha	Unknown
acinar	Unknown
alpha	Unknown
acinar	ductal
PP	PP
alpha	Unknown
alpha	Unknown
alpha	Unknown
alpha	Unknown
alpha	Unknown
alpha	Unknown
PP	PP
PP	PP
alpha	Unknown
alpha	Unknown
alpha	Unknown
alpha	PP
alpha	PP
beta	beta
alpha	Unknown
alpha	Unknown
alpha	Unknown
PP	PP
alpha	PP
alpha	PP
alpha	Unknown
ductal	ductal
alpha	Unknown
alpha	Unknown
alpha	Unknown
alpha	Unknown
alpha	Unknown
alpha	Unknown
alpha	Unknown
ductal	ductal
alpha	Unknown
alpha	Unknown
alpha	Unknown
alpha	Unknown
alpha	Unknown
beta	beta
alpha	Unknown
alpha	Unknown
ductal	ductal
mast	mast
alpha	Unknown
beta	beta
alpha	PP
acinar	ductal
alpha	PP
alpha	Unknown
alpha	Unknown
alpha	Unknown
alpha	Unknown
delta	delta
alpha	PP
acinar	ductal
beta	beta
ductal	ductal
PP	PP
alpha	PP
alpha	Unknown
ductal	ductal
alpha	Unknown
ductal	ductal
acinar	Unknown
alpha	Unknown
beta	beta
PP	PP
alpha	PP
alpha	Unknown
delta	delta
beta	Unknown
PP	PP
alpha	beta
ductal	ductal
acinar	ductal
beta	beta
alpha	Unknown
delta	delta
alpha	Unknown
alpha	Unknown
alpha	Unknown
alpha	beta
alpha	PP
alpha	Unknown
alpha	Unknown
alpha	Unknown
delta	delta
alpha	Unknown
mast	mast
acinar	Unknown
alpha	Unknown
PP	PP
PP	PP
PP	PP
PP	PP
alpha	Unknown
PP	PP
alpha	Unknown
delta	delta
PP	PP
alpha	Unknown
alpha	PP
alpha	Unknown
PP	PP
alpha	Unknown
PP	PP
alpha	PP
alpha	PP
PP	PP
PP	PP
alpha	PP
PP	PP
PP	PP
PP	PP
PP	PP
beta	beta
alpha	PP
ductal	ductal
endothelial	endothelial
delta	delta
acinar	Unknown
PP	PP
alpha	PP
alpha	Unknown
alpha	Unknown
beta	beta
alpha	Unknown
PP	PP
alpha	PP
alpha	Unknown
delta	delta
alpha	Unknown
PP	PP
alpha	Unknown
alpha	PP
PP	PP
PP	PP
PP	PP
alpha	PP
alpha	beta
PP	PP
PP	PP
PP	PP
alpha	Unknown
alpha	t_cell
alpha	Unknown
beta	beta
alpha	Unknown
alpha	PP
PP	PP
PP	PP
beta	beta
beta	beta
PP	PP
alpha	PP
PP	PP
alpha	delta
alpha	t_cell
alpha	Unknown
beta	beta
alpha	Unknown
PP	PP
alpha	Unknown
PP	PP
PP	PP
PP	PP
acinar	ductal
alpha	Unknown
PP	PP
alpha	Unknown
PP	PP
PP	PP
alpha	PP
PP	PP
delta	delta
PSC	Unknown
alpha	Unknown
PP	PP
PP	PP
alpha	Unknown
alpha	Unknown
alpha	Unknown
alpha	Unknown
alpha	Unknown
alpha	Unknown
alpha	Unknown
PP	PP
alpha	Unknown
alpha	t_cell
alpha	Unknown
PP	PP
alpha	Unknown
alpha	Unknown
alpha	Unknown
PP	PP
PP	PP
PP	PP
PP	PP
PP	PP
PP	PP
alpha	Unknown
alpha	Unknown
ductal	ductal
alpha	PP
alpha	Unknown
alpha	Unknown
alpha	PP
beta	beta
PP	PP
alpha	Unknown
delta	delta
beta	beta
alpha	beta
alpha	PP
PP	PP
alpha	beta
PP	PP
PP	PP
alpha	Unknown
alpha	Unknown
alpha	PP
alpha	Unknown
alpha	Unknown
alpha	Unknown
alpha	Unknown
alpha	Unknown
acinar	Unknown
PP	PP
alpha	Unknown
alpha	Unknown
alpha	PP
alpha	Unknown
delta	delta
alpha	PP
acinar	ductal
alpha	PP
alpha	PP
alpha	Unknown
PP	PP
alpha	Unknown
PP	PP
PP	PP
alpha	Unknown
PP	PP
acinar	Unknown
alpha	Unknown
alpha	Unknown
alpha	PP
acinar	ductal
PP	PP
alpha	Unknown
alpha	PP
alpha	Unknown
alpha	PP
alpha	Unknown
PP	PP
PP	PP
alpha	Unknown
delta	delta
PP	PP
acinar	Unknown
PP	PP
alpha	Unknown
alpha	Unknown
alpha	beta
alpha	Unknown
alpha	Unknown
PP	PP
alpha	Unknown
alpha	Unknown
alpha	Unknown
alpha	Unknown
alpha	Unknown
PP	PP
alpha	Unknown
alpha	Unknown
alpha	Unknown
alpha	PP
alpha	Unknown
alpha	Unknown
alpha	Unknown
alpha	Unknown
PP	PP
alpha	PP
alpha	Unknown
alpha	Unknown
alpha	Unknown
epsilon	epsilon
alpha	Unknown
alpha	Unknown
beta	beta
alpha	Unknown
alpha	Unknown
alpha	beta
PP	PP
alpha	Unknown
alpha	Unknown
alpha	Unknown
PP	PP
delta	delta
alpha	Unknown
alpha	Unknown
alpha	PP
alpha	Unknown
alpha	Unknown
alpha	PP
alpha	Unknown
alpha	Unknown
PP	PP
beta	beta
alpha	Unknown
alpha	Unknown
alpha	Unknown
alpha	Unknown
alpha	Unknown
PP	PP
ductal	ductal
alpha	Unknown
PP	PP
alpha	Unknown
alpha	Unknown
alpha	Unknown
PP	PP
alpha	Unknown
alpha	Unknown
alpha	PP
alpha	Unknown
alpha	Unknown
alpha	Unknown
PP	PP
PSC	PSC
delta	delta
alpha	Unknown
PP	PP
delta	delta
alpha	Unknown
beta	beta
alpha	t_cell
alpha	Unknown
delta	delta
PSC	Unknown
endothelial	endothelial
beta	beta
PP	PP
alpha	Unknown
alpha	Unknown
beta	beta
beta	beta
ductal	ductal
alpha	Unknown
alpha	PP
alpha	Unknown
PP	PP
alpha	Unknown
beta	beta
PP	PP
PSC	PSC
alpha	PP
delta	delta
PP	PP
PP	PP
delta	delta
delta	delta
alpha	Unknown
epsilon	epsilon
PP	PP
alpha	Unknown
beta	beta
PP	PP
alpha	Unknown
alpha	Unknown
acinar	Unknown
alpha	Unknown
alpha	Unknown
alpha	Unknown
alpha	PP
epsilon	epsilon
alpha	Unknown
alpha	Unknown
alpha	Unknown
alpha	Unknown
PP	PP
alpha	Unknown
delta	delta
beta	beta
PP	PP
alpha	Unknown
beta	beta
alpha	Unknown
endothelial	endothelial
beta	beta
PP	PP
alpha	t_cell
ductal	ductal
PSC	PSC
PP	PP
alpha	Unknown
beta	beta
alpha	Unknown
beta	beta
epsilon	epsilon
PP	PP
endothelial	endothelial
beta	beta
PP	PP
alpha	Unknown
delta	delta
alpha	Unknown
acinar	acinar
alpha	PP
alpha	Unknown
alpha	Unknown
alpha	Unknown
ductal	ductal
alpha	Unknown
endothelial	endothelial
ductal	ductal
beta	beta
alpha	Unknown
alpha	beta
beta	Unknown
alpha	Unknown
alpha	Unknown
PP	PP
beta	beta
alpha	Unknown
alpha	Unknown
beta	beta
alpha	t_cell
beta	beta
alpha	Unknown
alpha	Unknown
alpha	Unknown
alpha	Unknown
alpha	Unknown
PP	PP
acinar	ductal
beta	beta
beta	beta
PP	PP
alpha	t_cell
beta	beta
alpha	Unknown
beta	beta
alpha	Unknown
ductal	ductal
alpha	Unknown
endothelial	endothelial
endothelial	endothelial
PP	PP
PSC	PSC
alpha	Unknown
alpha	Unknown
PP	PP
alpha	Unknown
alpha	Unknown
delta	delta
alpha	Unknown
alpha	Unknown
alpha	Unknown
PSC	PSC
alpha	Unknown
alpha	Unknown
alpha	Unknown
PSC	PSC
beta	beta
delta	delta
ductal	ductal
alpha	Unknown
beta	beta
alpha	Unknown
PP	PP
alpha	PP
alpha	Unknown
PP	PP
beta	Unknown
delta	delta
beta	beta
ductal	ductal
alpha	PP
alpha	Unknown
alpha	PP
alpha	Unknown
alpha	Unknown
ductal	ductal
beta	beta
PP	PP
beta	beta
alpha	beta
beta	beta
PP	PP
beta	beta
PP	PP
PSC	Unknown
alpha	delta
alpha	Unknown
PSC	PSC
delta	delta
alpha	t_cell
alpha	Unknown
PP	PP
alpha	Unknown
alpha	Unknown
beta	beta
PP	PP
alpha	PP
alpha	Unknown
ductal	ductal
alpha	Unknown
alpha	PP
PSC	PSC
alpha	t_cell
PP	PP
delta	delta
alpha	Unknown
beta	beta
PP	PP
PP	PP
alpha	Unknown
ductal	ductal
ductal	ductal
alpha	Unknown
alpha	Unknown
beta	beta
beta	beta
PP	PP
PP	PP
ductal	ductal
PP	PP
alpha	Unknown
alpha	Unknown
beta	Unknown
alpha	Unknown
alpha	Unknown
ductal	ductal
beta	beta
endothelial	endothelial
alpha	Unknown
alpha	delta
endothelial	endothelial
ductal	ductal
PSC	PSC
ductal	ductal
beta	beta
beta	beta
ductal	ductal
ductal	ductal
alpha	Unknown
beta	beta
ductal	ductal
alpha	beta
acinar	acinar
acinar	acinar
acinar	Unknown
acinar	Unknown
beta	beta
acinar	acinar
PSC	PSC
acinar	acinar
ductal	ductal
PSC	PSC
PP	PP
ductal	ductal
ductal	ductal
PP	PP
PP	PP
acinar	Unknown
acinar	Unknown
acinar	acinar
beta	beta
ductal	ductal
ductal	ductal
acinar	acinar
acinar	ductal
beta	beta
alpha	beta
acinar	Unknown
beta	beta
beta	beta
ductal	ductal
acinar	Unknown
beta	beta
acinar	Unknown
ductal	ductal
ductal	ductal
ductal	ductal
acinar	Unknown
acinar	acinar
ductal	ductal
ductal	ductal
PP	PP
alpha	PP
PP	PP
alpha	Unknown
delta	delta
ductal	ductal
acinar	Unknown
acinar	Unknown
acinar	acinar
acinar	acinar
ductal	ductal
acinar	Unknown
ductal	ductal
beta	beta
beta	beta
alpha	Unknown
acinar	Unknown
alpha	Unknown
beta	beta
ductal	ductal
acinar	ductal
ductal	ductal
ductal	ductal
beta	beta
acinar	ductal
acinar	ductal
beta	beta
beta	beta
alpha	beta
delta	delta
beta	beta
alpha	PP
acinar	acinar
acinar	Unknown
ductal	ductal
ductal	ductal
ductal	ductal
ductal	ductal
ductal	ductal
ductal	ductal
alpha	PP
alpha	PP
acinar	Unknown
alpha	Unknown
beta	beta
PP	PP
beta	beta
acinar	Unknown
alpha	t_cell
alpha	Unknown
acinar	acinar
acinar	acinar
acinar	Unknown
PP	PP
ductal	ductal
alpha	Unknown
ductal	ductal
acinar	Unknown
ductal	ductal
ductal	ductal
ductal	ductal
ductal	ductal
PP	PP
acinar	Unknown
beta	beta
beta	beta
acinar	Unknown
PP	PP
acinar	Unknown
PP	PP
acinar	Unknown
PP	PP
ductal	ductal
beta	beta
ductal	ductal
ductal	ductal
acinar	acinar
alpha	Unknown
acinar	Unknown
acinar	ductal
acinar	Unknown
epsilon	epsilon
beta	beta
beta	beta
acinar	Unknown
ductal	ductal
ductal	ductal
ductal	ductal
acinar	Unknown
acinar	Unknown
acinar	acinar
alpha	PP
ductal	ductal
acinar	acinar
ductal	ductal
ductal	ductal
acinar	Unknown
beta	beta
alpha	Unknown
acinar	acinar
acinar	acinar
ductal	ductal
ductal	ductal
ductal	ductal
acinar	Unknown
beta	beta
PP	PP
PP	PP
ductal	ductal
acinar	ductal
ductal	ductal
ductal	ductal
acinar	acinar
ductal	ductal
PP	Unknown
acinar	Unknown
acinar	acinar
ductal	ductal
ductal	ductal
acinar	acinar
alpha	t_cell
acinar	Unknown
ductal	ductal
beta	beta
acinar	Unknown
acinar	Unknown
acinar	Unknown
ductal	ductal
alpha	Unknown
ductal	ductal
acinar	Unknown
acinar	acinar
acinar	Unknown
ductal	ductal
acinar	Unknown
PP	PP
acinar	Unknown
acinar	Unknown
ductal	ductal
beta	beta
acinar	Unknown
ductal	ductal
ductal	ductal
alpha	Unknown
beta	beta
acinar	Unknown
acinar	Unknown
acinar	ductal
alpha	Unknown
acinar	acinar
acinar	acinar
beta	beta
beta	beta
acinar	Unknown
acinar	acinar
acinar	acinar
ductal	ductal
acinar	acinar
alpha	Unknown
acinar	Unknown
alpha	Unknown
ductal	ductal
acinar	Unknown
ductal	ductal
ductal	ductal
acinar	ductal
ductal	ductal
beta	beta
beta	beta
acinar	acinar
alpha	Unknown
ductal	ductal
ductal	ductal
acinar	acinar
alpha	Unknown
ductal	ductal
ductal	ductal
beta	beta
alpha	PP
alpha	Unknown
alpha	Unknown
alpha	PP
delta	delta
beta	beta
alpha	Unknown
alpha	beta
alpha	PP
alpha	Unknown
alpha	beta
alpha	Unknown
alpha	Unknown
PP	PP
alpha	Unknown
alpha	Unknown
alpha	Unknown
alpha	Unknown
beta	beta
alpha	Unknown
alpha	Unknown
beta	beta
alpha	Unknown
alpha	beta
alpha	Unknown
alpha	Unknown
alpha	PP
beta	beta
alpha	Unknown
alpha	Unknown
endothelial	endothelial
alpha	Unknown
alpha	Unknown
alpha	beta
alpha	Unknown
alpha	Unknown
alpha	Unknown
beta	beta
beta	beta
beta	beta
alpha	Unknown
beta	beta
alpha	Unknown
PSC	PSC
alpha	Unknown
alpha	PP
beta	beta
alpha	Unknown
alpha	Unknown
acinar	Unknown
alpha	Unknown
alpha	Unknown
alpha	beta
alpha	Unknown
alpha	PP
alpha	Unknown
delta	delta
beta	beta
delta	delta
alpha	Unknown
beta	beta
ductal	ductal
alpha	Unknown
alpha	Unknown
alpha	Unknown
alpha	beta
alpha	Unknown
alpha	Unknown
beta	beta
alpha	beta
beta	beta
alpha	Unknown
alpha	Unknown
alpha	Unknown
ductal	ductal
alpha	Unknown
alpha	Unknown
alpha	PP
alpha	Unknown
alpha	Unknown
alpha	Unknown
PSC	PSC
alpha	Unknown
alpha	Unknown
alpha	Unknown
alpha	Unknown
alpha	Unknown
alpha	Unknown
alpha	Unknown
alpha	Unknown
alpha	beta
ductal	ductal
beta	beta
alpha	Unknown
alpha	Unknown
alpha	Unknown
beta	beta
alpha	Unknown
alpha	Unknown
alpha	Unknown
alpha	Unknown
alpha	Unknown
beta	beta
alpha	Unknown
alpha	Unknown
alpha	Unknown
beta	beta
alpha	Unknown
alpha	Unknown
alpha	Unknown
alpha	Unknown
alpha	Unknown
alpha	Unknown
alpha	Unknown
alpha	Unknown
alpha	Unknown
alpha	Unknown
PSC	PSC
alpha	Unknown
ductal	ductal
alpha	Unknown
alpha	Unknown
beta	beta
alpha	Unknown
beta	beta
alpha	PP
alpha	Unknown
alpha	Unknown
alpha	PP
alpha	Unknown
alpha	Unknown
acinar	ductal
PSC	PSC
beta	beta
ductal	ductal
PSC	PSC
beta	beta
alpha	Unknown
alpha	Unknown
alpha	Unknown
PSC	PSC
alpha	Unknown
alpha	Unknown
beta	beta
acinar	ductal
alpha	Unknown
alpha	Unknown
alpha	Unknown
alpha	beta
beta	beta
delta	delta
beta	beta
alpha	Unknown
delta	delta
alpha	Unknown
alpha	Unknown
alpha	PP
alpha	Unknown
alpha	Unknown
PP	PP
alpha	Unknown
beta	beta
alpha	Unknown
beta	beta
alpha	Unknown
alpha	beta
alpha	Unknown
alpha	Unknown
alpha	Unknown
beta	beta
beta	beta
ductal	ductal
alpha	Unknown
alpha	Unknown
alpha	Unknown
ductal	ductal
alpha	Unknown
beta	beta
alpha	Unknown
beta	beta
alpha	Unknown
alpha	Unknown
delta	delta
beta	beta
alpha	Unknown
beta	beta
ductal	ductal
alpha	Unknown
alpha	Unknown
beta	beta
delta	delta
alpha	Unknown
alpha	Unknown
alpha	Unknown
alpha	Unknown
alpha	Unknown
beta	beta
acinar	Unknown
alpha	Unknown
alpha	PP
alpha	Unknown
alpha	Unknown
alpha	Unknown
ductal	ductal
PP	PP
acinar	Unknown
alpha	Unknown
alpha	beta
ductal	ductal
PSC	PSC
PP	PP
alpha	Unknown
alpha	Unknown
acinar	acinar
alpha	Unknown
beta	beta
ductal	ductal
ductal	ductal
ductal	ductal
beta	beta
alpha	Unknown
alpha	Unknown
alpha	beta
alpha	Unknown
alpha	Unknown
alpha	Unknown
alpha	Unknown
ductal	ductal
PSC	PSC
alpha	beta
beta	beta
ductal	ductal
delta	delta
beta	beta
ductal	ductal
ductal	ductal
ductal	ductal
alpha	Unknown
alpha	Unknown
beta	beta
delta	delta
MHC class II	Unknown
alpha	Unknown
alpha	Unknown
alpha	Unknown
alpha	Unknown
alpha	Unknown
alpha	delta
alpha	Unknown
alpha	Unknown
acinar	Unknown
alpha	Unknown
alpha	Unknown
alpha	Unknown
ductal	ductal
alpha	Unknown
alpha	Unknown
alpha	Unknown
alpha	beta
acinar	Unknown
PSC	PSC
alpha	Unknown
ductal	ductal
alpha	Unknown
alpha	beta
alpha	Unknown
ductal	ductal
ductal	ductal
ductal	ductal
alpha	Unknown
alpha	Unknown
alpha	Unknown
PSC	PSC
alpha	Unknown
alpha	Unknown
alpha	Unknown
acinar	Unknown
alpha	Unknown
ductal	ductal
alpha	Unknown
ductal	ductal
beta	beta
PP	PP
ductal	ductal
MHC class II	macrophage
ductal	ductal
alpha	PP
alpha	Unknown
alpha	Unknown
alpha	beta
alpha	Unknown
acinar	ductal
alpha	Unknown
beta	beta
ductal	ductal
ductal	ductal
beta	beta
ductal	ductal
alpha	Unknown
ductal	ductal
alpha	Unknown
alpha	Unknown
acinar	Unknown
ductal	ductal
ductal	ductal
alpha	beta
acinar	Unknown
acinar	Unknown
acinar	Unknown
ductal	ductal
alpha	beta
alpha	beta
PP	PP
acinar	ductal
ductal	ductal
alpha	Unknown
beta	beta
alpha	beta
alpha	beta
delta	delta
mast	mast
ductal	ductal
ductal	ductal
alpha	Unknown
acinar	Unknown
ductal	ductal
PP	PP
alpha	beta
alpha	Unknown
alpha	beta
alpha	Unknown
alpha	Unknown
PSC	Unknown
alpha	Unknown
ductal	ductal
acinar	Unknown
ductal	ductal
ductal	ductal
ductal	ductal
alpha	Unknown
alpha	beta
alpha	Unknown
ductal	ductal
delta	delta
PSC	Unknown
alpha	Unknown
alpha	Unknown
ductal	ductal
alpha	Unknown
delta	delta
PSC	Unknown
ductal	ductal
acinar	Unknown
beta	beta
alpha	beta
ductal	ductal
alpha	Unknown
ductal	ductal
ductal	ductal
ductal	ductal
ductal	ductal
alpha	Unknown
delta	delta
PSC	PSC
alpha	Unknown
alpha	Unknown
ductal	ductal
acinar	Unknown
alpha	Unknown
alpha	Unknown
alpha	Unknown
beta	beta
alpha	Unknown
alpha	Unknown
alpha	Unknown
alpha	Unknown
alpha	Unknown
ductal	ductal
PP	PP
alpha	Unknown
endothelial	endothelial
alpha	Unknown
ductal	ductal
alpha	Unknown
ductal	ductal
ductal	ductal
ductal	ductal
alpha	Unknown
acinar	Unknown
ductal	ductal
alpha	Unknown
PSC	PSC
ductal	ductal
alpha	Unknown
alpha	Unknown
PSC	PSC
alpha	Unknown
alpha	delta
alpha	Unknown
acinar	Unknown
ductal	ductal
ductal	ductal
ductal	ductal
ductal	ductal
alpha	Unknown
[truncated: 2,219 more rows]

## Sheet: Fig4i
Cancer	Tissue	Subgroup	Frequency
UCEC	T	3	0.00232288
UCEC	T	2	0.0963995
UCEC	T	1	0.793264
UCEC	T	0	0.108014
UCEC	N	3	0.000927644
UCEC	N	2	0.0640074
UCEC	N	1	0.689239
UCEC	N	0	0.245826
ESCA	T	3	0.0208696
ESCA	T	2	0.0956522
ESCA	T	1	0.756522
ESCA	T	0	0.126957
ESCA	N	3	0.0120482
ESCA	N	2	0.296185
ESCA	N	1	0.355422
ESCA	N	0	0.336345
PAAD	T	3	0.00704225
PAAD	T	2	0.056338
PAAD	T	1	0.65493
PAAD	T	0	0.28169
PAAD	N	3	0.0344828
PAAD	N	2	0.137931
PAAD	N	1	0.482759
PAAD	N	0	0.344828
THCA	T	3	0.00858369
THCA	T	2	0.126609
THCA	T	1	0.474249
THCA	T	0	0.390558
THCA	N	3	0.0245902
THCA	N	2	0.122951
THCA	N	1	0.213115
THCA	N	0	0.639344
OV-FTC	T	3	0
OV-FTC	T	2	0.0130435
OV-FTC	T	1	0.591304
OV-FTC	T	0	0.395652
OV-FTC	N	3	0
OV-FTC	N	2	0.111111
OV-FTC	N	1	0.333333
OV-FTC	N	0	0.555556
LYM	T	3	0.00636943
LYM	T	2	0.0700637
LYM	T	1	0.267516
LYM	T	0	0.656051
LYM	P	3	0.238372
LYM	P	2	0.313953
LYM	P	1	0.0988372
LYM	P	0	0.348837
KIDNEY	T	3	0.0324748
KIDNEY	T	2	0.0319149
KIDNEY	T	1	0.209686
KIDNEY	T	0	0.725924
KIDNEY	N	3	0.0166929
KIDNEY	N	2	0.0382954
KIDNEY	N	1	0.157895
KIDNEY	N	0	0.787117
MYE	T	3	0.232176
MYE	T	2	0.426874
MYE	T	1	0.197441
MYE	T	0	0.14351
MYE	P	3	0.245949
MYE	P	2	0.465975
MYE	P	1	0.20674
MYE	P	0	0.0813351
CRC	T	3	0.5
CRC	T	2	0
CRC	T	1	0.5
CRC	T	0	0
CRC	N	3	0.0769231
CRC	N	2	0.153846
CRC	N	1	0.538462
CRC	N	0	0.230769

## Sheet: Fig5b
Method	Output	Features	Scaling	Overall Score	Batch Correction	Batch ASW	graph connectivity	kBET	Bio conservation	NMI cluster/label	ARI cluster/label	Cell type ASW	isolated label F1	CC conservation
TOSICA	embed	FULL	unscaled	0.901408	0.95969	0.915617	0.883608	0.807305	0.862553	0.725554	0.663009	0.532737	0.849057	0.622084
scANVI	embed	FULL	unscaled	0.874374	0.899536	0.908283	0.899647	0.712236	0.8576	0.744587	0.678082	0.529332	0.820312	0.592266
Myhuge	embed	FULL	unscaled	0.839772	0.863051	0.886548	0.883824	0.757188	0.824252	0.712308	0.629183	0.535064	0.901408	0.473289
scVI	embed	FULL	unscaled	0.828719	0.914107	0.913018	0.901562	0.716328	0.771794	0.668131	0.620043	0.507725	0.820312	0.51235
fastMNN	gene	FULL	unscaled	0.824119	0.798418	0.878474	0.850819	0.70431	0.841252	0.695307	0.615431	0.519431	0.833977	0.711027
scGen	gene	FULL	unscaled	0.819167	0.610855	0.777196	0.962013	0.702733	0.958042	0.769414	0.682454	0.546905	0.969283	0.763022
fastMNN	embed	FULL	unscaled	0.818182	0.800061	0.878474	0.851272	0.706952	0.830263	0.6872	0.591771	0.519431	0.833977	0.711027
ComBat	gene	FULL	unscaled	0.766561	0.741636	0.886642	0.814525	0.596031	0.783178	0.543448	0.38456	0.511576	0.956229	0.937577
Harmony	embed	FULL	unscaled	0.71729	0.781097	0.84801	0.866913	0.793805	0.674752	0.583418	0.463508	0.521804	0.753731	0.461693
Scanorama	embed	FULL	unscaled	0.679055	0.57231	0.900274	0.850351	0.182759	0.750218	0.585603	0.437232	0.513603	0.838462	0.764604
Seurat v3 RPCA	gene	FULL	unscaled	0.653025	0.594529	0.854377	0.863523	0.418783	0.692022	0.672823	0.591105	0.510831	0.18408	0.788026
Seurat v3 CCA	gene	FULL	unscaled	0.585485	0.448142	0.820791	0.857093	0.302239	0.677046	0.699271	0.64275	0.52207	0.0790455	0.666129
BBKNN	graph	FULL	unscaled	0.577849	0.605335	NA	0.918208	0.356529	0.559524	0.669114	0.596265	NA	0.0636943	NA
LIGER	embed	FULL	unscaled	0.0838136	0.162431	0.797846	0.313672	0.393924	0.0314023	0.185814	0.10618	0.333525	0.205882	0.105527

## Sheet: Fig5e_f
Sample	Severity	Subtype	Frequency
P-HC001	control	0	0
P-HC001	control	5	0.925926
P-HC001	control	3	0
P-HC001	control	1	0
P-HC001	control	2	95.3704
P-HC001	control	4	0.925926
P-HC001	control	6	2.77778
P-HC002	control	5	8.33333
P-HC002	control	2	91.6667
P-HC002	control	6	0
P-HC002	control	4	0
P-HC002	control	0	0
P-HC002	control	1	0
P-HC002	control	3	0
P-HC003	control	2	0
P-HC003	control	5	0
P-HC003	control	0	85.7422
P-HC003	control	4	10.3516
P-HC003	control	6	0
P-HC003	control	1	2.73438
P-HC003	control	3	1.17188
P-HC004	control	0	82.4418
P-HC004	control	2	0.0629327
P-HC004	control	1	4.02769
P-HC004	control	4	13.09
P-HC004	control	6	0
P-HC004	control	5	0
P-HC004	control	3	0.377596
P-HC005	control	0	36.9919
P-HC005	control	2	1.62602
P-HC005	control	6	0
P-HC005	control	5	0
P-HC005	control	3	0.406504
P-HC005	control	4	28.0488
P-HC005	control	1	32.9268
P-HC006	control	2	0.591716
P-HC006	control	6	0
P-HC006	control	5	0.197239
P-HC006	control	4	35.1085
P-HC006	control	0	42.0118
P-HC006	control	3	0.394477
P-HC006	control	1	21.6963
P-HC007	control	2	0.328947
P-HC007	control	6	0
P-HC007	control	4	26.6447
P-HC007	control	5	0
P-HC007	control	0	24.3421
P-HC007	control	3	0.657895
P-HC007	control	1	48.0263
P-HC008	control	4	11.0512
P-HC008	control	0	0.808625
P-HC008	control	6	0
P-HC008	control	5	0
P-HC008	control	2	4.44744
P-HC008	control	3	0
P-HC008	control	1	83.6927
P-HC009	control	0	0.862999
P-HC009	control	1	79.3959
P-HC009	control	5	0.107875
P-HC009	control	4	15.534
P-HC009	control	2	3.99137
P-HC009	control	3	0.107875
P-HC009	control	6	0
P-HC010	control	0	0.425733
P-HC010	control	1	85.9981
P-HC010	control	6	0
P-HC010	control	2	6.4333
P-HC010	control	5	0.0473037
P-HC010	control	3	0.37843
P-HC010	control	4	6.71712
P-HC011	control	0	1.5949
P-HC011	control	1	45.1356
P-HC011	control	6	0
P-HC011	control	5	0.318979
P-HC011	control	3	0
P-HC011	control	2	39.075
P-HC011	control	4	13.8756
P-HC012	control	2	41.4108
P-HC012	control	6	0.0653168
P-HC012	control	5	0.0653168
P-HC012	control	4	4.89876
P-HC012	control	3	0.457218
P-HC012	control	0	2.93926
P-HC012	control	1	50.1633
P-HC013	control	2	0.205592
P-HC013	control	6	0
P-HC013	control	4	4.11184
P-HC013	control	5	0.0411184
P-HC013	control	0	93.5033
P-HC013	control	3	0.164474
P-HC013	control	1	1.97368
P-HC014	control	4	23.3333
P-HC014	control	3	0.15873
P-HC014	control	6	0
P-HC014	control	0	73.0159
P-HC014	control	5	0
P-HC014	control	1	3.49206
P-HC014	control	2	0
P-HC015	control	0	48.0769
P-HC015	control	5	0
P-HC015	control	1	24.8593
P-HC015	control	6	0
P-HC015	control	2	1.0788
P-HC015	control	3	0.0469043
P-HC015	control	4	25.9381
P-HC016	control	5	0.062422
P-HC016	control	0	86.9538
P-HC016	control	6	0
P-HC016	control	1	1.49813
P-HC016	control	3	0.062422
P-HC016	control	2	0
P-HC016	control	4	11.4232
P-HC017	control	0	73.8734
P-HC017	control	6	0
P-HC017	control	1	2.36052
P-HC017	control	5	0
P-HC017	control	2	0.160944
P-HC017	control	3	0
P-HC017	control	4	23.6052
P-HC018	control	0	4.67503
P-HC018	control	2	1.25428
P-HC018	control	6	0
P-HC018	control	4	12.0867
P-HC018	control	5	0.22805
P-HC018	control	3	0.570125
P-HC018	control	1	81.1859
P-HC019	control	0	17.6768
P-HC019	control	2	4.54545
P-HC019	control	6	0
P-HC019	control	5	0
P-HC019	control	3	0
P-HC019	control	4	15.6566
P-HC019	control	1	62.1212
P-HC020	control	2	2.58621
P-HC020	control	6	0
P-HC020	control	5	0
P-HC020	control	4	5.17241
P-HC020	control	3	0
P-HC020	control	0	13.7931
P-HC020	control	1	78.4483
P-HC021	control	4	17.8799
P-HC021	control	6	0
P-HC021	control	0	9.83397
P-HC021	control	5	0.127714
P-HC021	control	1	69.2209
P-HC021	control	3	0.127714
P-HC021	control	2	2.80971
P-HC022	control	4	26.3424
P-HC022	control	0	8.52811
P-HC022	control	6	0
P-HC022	control	1	63.5502
P-HC022	control	3	0.189514
P-HC022	control	2	1.38977
P-HC022	control	5	0
P-HC023	control	0	4.19355
P-HC023	control	2	3.87097
P-HC023	control	1	56.9355
P-HC023	control	3	0
P-HC023	control	4	35
P-HC023	control	6	0
P-HC023	control	5	0
P-HC024	control	0	11.295
P-HC024	control	1	74.0019
P-HC024	control	3	0
P-HC024	control	4	11.1003
P-HC024	control	2	3.60273
P-HC024	control	6	0
P-HC024	control	5	0
P-HC025	control	3	0.119332
P-HC025	control	0	10.9785
P-HC025	control	1	72.4344
P-HC025	control	6	0
P-HC025	control	5	0
P-HC025	control	4	12.0525
P-HC025	control	2	4.41527
P-M001	mild/moderate	1	36.8421
P-M001	mild/moderate	0	17.1053
P-M001	mild/moderate	3	0
P-M001	mild/moderate	4	43.4211
P-M001	mild/moderate	2	2.63158
P-M001	mild/moderate	6	0
P-M001	mild/moderate	5	0
P-M002	mild/moderate	5	0.102249
P-M002	mild/moderate	3	0.204499
P-M002	mild/moderate	4	0
P-M002	mild/moderate	6	99.2843
P-M002	mild/moderate	0	0.102249
P-M002	mild/moderate	1	0
P-M002	mild/moderate	2	0.306748
P-M003	mild/moderate	6	92.5714
P-M003	mild/moderate	5	1.71429
P-M003	mild/moderate	3	0.857143
P-M003	mild/moderate	0	0.285714
P-M003	mild/moderate	2	4.57143
P-M003	mild/moderate	1	0
P-M003	mild/moderate	4	0
P-M004	mild/moderate	5	0
P-M004	mild/moderate	6	0
P-M004	mild/moderate	2	0
P-M004	mild/moderate	0	0
P-M004	mild/moderate	3	0
P-M004	mild/moderate	1	0
P-M004	mild/moderate	4	100
P-M005	mild/moderate	0	0
P-M005	mild/moderate	2	0.643883
P-M005	mild/moderate	1	0.0990589
P-M005	mild/moderate	6	0
P-M005	mild/moderate	4	12.8281
P-M005	mild/moderate	3	86.4289
P-M005	mild/moderate	5	0
P-M006	mild/moderate	0	0
P-M006	mild/moderate	4	20.8658
P-M006	mild/moderate	2	0.779221
P-M006	mild/moderate	5	0.0865801
P-M006	mild/moderate	1	0.17316
P-M006	mild/moderate	3	78.0952
P-M006	mild/moderate	6	0
P-M007	mild/moderate	0	0
P-M007	mild/moderate	4	87.5
P-M007	mild/moderate	2	12.5
P-M007	mild/moderate	1	0
P-M007	mild/moderate	3	0
P-M007	mild/moderate	6	0
P-M007	mild/moderate	5	0
P-M008	mild/moderate	2	14.2857
P-M008	mild/moderate	3	0
P-M008	mild/moderate	0	9.52381
P-M008	mild/moderate	4	19.0476
P-M008	mild/moderate	5	0
P-M008	mild/moderate	6	0
P-M008	mild/moderate	1	57.1429
P-M009	mild/moderate	2	2.78522
P-M009	mild/moderate	3	75.3615
P-M009	mild/moderate	6	0
P-M009	mild/moderate	5	0
P-M009	mild/moderate	0	0.107124
P-M009	mild/moderate	4	20.9427
P-M009	mild/moderate	1	0.803428
P-M010	mild/moderate	5	0
P-M010	mild/moderate	6	0
P-M010	mild/moderate	0	0.980392
P-M010	mild/moderate	2	20.5882
P-M010	mild/moderate	1	9.80392
P-M010	mild/moderate	3	48.0392
P-M010	mild/moderate	4	20.5882
P-M011	mild/moderate	6	0
P-M011	mild/moderate	0	0
P-M011	mild/moderate	2	0.536913
P-M011	mild/moderate	1	0.0671141
P-M011	mild/moderate	4	8.38926
P-M011	mild/moderate	3	90.9396
P-M011	mild/moderate	5	0.0671141
P-M012	mild/moderate	0	0
P-M012	mild/moderate	1	0
P-M012	mild/moderate	2	0.70922
P-M012	mild/moderate	4	11.1541
P-M012	mild/moderate	3	88.1367
P-M012	mild/moderate	5	0
P-M012	mild/moderate	6	0
P-M013	mild/moderate	0	2.5641
P-M013	mild/moderate	1	0
P-M013	mild/moderate	4	10.2564
P-M013	mild/moderate	2	84.6154
P-M013	mild/moderate	3	2.5641
P-M013	mild/moderate	6	0
P-M013	mild/moderate	5	0
P-M014	mild/moderate	2	93.5135
P-M014	mild/moderate	3	0
P-M014	mild/moderate	4	0
P-M014	mild/moderate	5	1.62162
P-M014	mild/moderate	0	0
P-M014	mild/moderate	6	4.32432
P-M014	mild/moderate	1	0.540541
P-M015	mild/moderate	2	80
P-M015	mild/moderate	5	0
P-M015	mild/moderate	3	0
P-M015	mild/moderate	6	0
P-M015	mild/moderate	4	20
P-M015	mild/moderate	0	0
P-M015	mild/moderate	1	0
P-M016	mild/moderate	3	15.7895
P-M016	mild/moderate	5	0
P-M016	mild/moderate	6	10.5263
P-M016	mild/moderate	0	15.7895
P-M016	mild/moderate	1	0
P-M016	mild/moderate	2	57.8947
P-M016	mild/moderate	4	0
P-M017	mild/moderate	6	0
P-M017	mild/moderate	0	80.098
P-M017	mild/moderate	5	0.0890472
P-M017	mild/moderate	1	9.99555
P-M017	mild/moderate	2	0.356189
P-M017	mild/moderate	4	8.92698
P-M017	mild/moderate	3	0.534283
P-M018	mild/moderate	0	85.4177
P-M018	mild/moderate	2	0
P-M018	mild/moderate	5	0.0494315
P-M018	mild/moderate	1	5.53633
P-M018	mild/moderate	3	0.197726
P-M018	mild/moderate	4	8.79881
P-M018	mild/moderate	6	0
P-M019	mild/moderate	0	83.0456
P-M019	mild/moderate	1	8.55389
P-M019	mild/moderate	4	6.96203
P-M019	mild/moderate	2	0.134254
P-M019	mild/moderate	3	1.24664
P-M019	mild/moderate	5	0.0575374
P-M019	mild/moderate	6	0
P-M020	mild/moderate	0	80.2532
P-M020	mild/moderate	2	0.0421941
P-M020	mild/moderate	4	7.34177
P-M020	mild/moderate	5	0.0421941
P-M020	mild/moderate	3	0.464135
P-M020	mild/moderate	6	0
P-M020	mild/moderate	1	11.8565
P-M021	mild/moderate	2	0.127307
P-M021	mild/moderate	5	0
P-M021	mild/moderate	4	16.0407
P-M021	mild/moderate	3	0.254615
P-M021	mild/moderate	0	74.3157
P-M021	mild/moderate	6	0
P-M021	mild/moderate	1	9.26162
P-M022	mild/moderate	4	12.4766
P-M022	mild/moderate	2	0.0934579
P-M022	mild/moderate	3	1.1215
P-M022	mild/moderate	5	0.0934579
P-M022	mild/moderate	6	0
P-M022	mild/moderate	0	71.8692
P-M022	mild/moderate	1	14.3458
P-M023	mild/moderate	6	0
P-M023	mild/moderate	5	0.0735024
P-M023	mild/moderate	0	80.0441
P-M023	mild/moderate	2	0.147005
P-M023	mild/moderate	4	14.2595
P-M023	mild/moderate	1	5.40243
P-M023	mild/moderate	3	0.0735024
P-M024	mild/moderate	6	0
P-M024	mild/moderate	4	4.11238
P-M024	mild/moderate	2	0.0407166
P-M024	mild/moderate	0	86.8893
P-M024	mild/moderate	5	0.0407166
P-M024	mild/moderate	1	8.30619
P-M024	mild/moderate	3	0.610749
P-M025	mild/moderate	4	26.6667
P-M025	mild/moderate	2	0
P-M025	mild/moderate	0	57.6471
P-M025	mild/moderate	5	0
P-M025	mild/moderate	1	14.5098
P-M025	mild/moderate	3	1.17647
P-M025	mild/moderate	6	0
P-M026	mild/moderate	4	6.17978
P-M026	mild/moderate	0	8.70787
P-M026	mild/moderate	6	0
P-M026	mild/moderate	2	5.89888
P-M026	mild/moderate	1	77.5281
P-M026	mild/moderate	5	0.280899
P-M026	mild/moderate	3	1.40449
P-M027	mild/moderate	0	66.1017
P-M027	mild/moderate	1	9.93837
P-M027	mild/moderate	4	22.8814
P-M027	mild/moderate	2	0.231125
P-M027	mild/moderate	3	0.770416
P-M027	mild/moderate	6	0
P-M027	mild/moderate	5	0.0770416
P-M028	mild/moderate	4	10.02
P-M028	mild/moderate	5	0.200401
P-M028	mild/moderate	2	0
P-M028	mild/moderate	3	1.2024
P-M028	mild/moderate	6	0
P-M028	mild/moderate	0	74.1483
P-M028	mild/moderate	1	14.4289
P-M029	mild/moderate	4	42.4149
P-M029	mild/moderate	3	0.928793
P-M029	mild/moderate	5	0
P-M029	mild/moderate	2	0
P-M029	mild/moderate	6	0
P-M029	mild/moderate	0	49.5356
P-M029	mild/moderate	1	7.12074
P-M030	mild/moderate	3	0.396825
P-M030	mild/moderate	2	7.93651
P-M030	mild/moderate	5	0
P-M030	mild/moderate	0	1.85185
P-M030	mild/moderate	6	0
P-M030	mild/moderate	1	71.5608
P-M030	mild/moderate	4	18.254
P-M031	mild/moderate	5	0.289017
P-M031	mild/moderate	2	6.35838
P-M031	mild/moderate	0	7.51445
P-M031	mild/moderate	1	49.711
P-M031	mild/moderate	3	4.04624
P-M031	mild/moderate	4	32.0809
P-M031	mild/moderate	6	0
P-M032	mild/moderate	5	67.2034
P-M032	mild/moderate	0	12.2881
P-M032	mild/moderate	1	7.71186
P-M032	mild/moderate	2	1.94915
P-M032	mild/moderate	6	0.508475
P-M032	mild/moderate	4	8.72881
P-M032	mild/moderate	3	1.61017
P-M033	mild/moderate	0	12.6761
P-M033	mild/moderate	3	1.40845
P-M033	mild/moderate	5	0
P-M033	mild/moderate	4	5.16432
P-M033	mild/moderate	2	3.28638
P-M033	mild/moderate	1	77.4648
P-M033	mild/moderate	6	0
P-M034	mild/moderate	6	0
P-M034	mild/moderate	4	2.14286
P-M034	mild/moderate	0	22.1429
P-M034	mild/moderate	3	2.14286
P-M034	mild/moderate	5	0.714286
P-M034	mild/moderate	2	20
P-M034	mild/moderate	1	52.8571
P-M035	mild/moderate	3	0.698758
P-M035	mild/moderate	4	1.47516
P-M035	mild/moderate	2	6.36646
P-M035	mild/moderate	5	0.15528
P-M035	mild/moderate	6	0
P-M035	mild/moderate	0	11.8012
P-M035	mild/moderate	1	79.5031
P-M036	mild/moderate	5	0
P-M036	mild/moderate	3	0.454821
P-M036	mild/moderate	0	68.9509
P-M036	mild/moderate	2	0.242571
P-M036	mild/moderate	4	7.12553
P-M036	mild/moderate	1	23.2262
P-M036	mild/moderate	6	0
P-M037	mild/moderate	5	0
P-M037	mild/moderate	2	46.8354
P-M037	mild/moderate	6	0.316456
P-M037	mild/moderate	0	5.85443
P-M037	mild/moderate	3	3.63924
P-M037	mild/moderate	4	8.22785
P-M037	mild/moderate	1	35.1266
P-M038	mild/moderate	5	0
P-M038	mild/moderate	0	3.36134
P-M038	mild/moderate	2	5.52221
P-M038	mild/moderate	3	0.480192
P-M038	mild/moderate	6	0
P-M038	mild/moderate	1	83.3133
P-M038	mild/moderate	4	7.32293
P-M039	mild/moderate	0	59.808
P-M039	mild/moderate	2	0.404919
P-M039	mild/moderate	3	1.19976
P-M039	mild/moderate	6	0
P-M039	mild/moderate	1	28.1494
P-M039	mild/moderate	5	0.014997
P-M039	mild/moderate	4	10.4229
P-M040	mild/moderate	2	1.00588
P-M040	mild/moderate	0	58.6351
P-M040	mild/moderate	1	33.9523
P-M040	mild/moderate	3	0.866605
P-M040	mild/moderate	6	0
P-M040	mild/moderate	4	5.54008
P-M040	mild/moderate	5	0
P-M041	mild/moderate	4	16.9826
P-M041	mild/moderate	3	0.60652
P-M041	mild/moderate	5	1.06141
P-M041	mild/moderate	2	3.33586
P-M041	mild/moderate	6	0
P-M041	mild/moderate	0	1.74375
P-M041	mild/moderate	1	76.2699
P-M042	mild/moderate	4	3.87867
P-M042	mild/moderate	5	0
P-M042	mild/moderate	0	2.08851
P-M042	mild/moderate	2	3.03332
P-M042	mild/moderate	1	90.8006
P-M042	mild/moderate	3	0.198906
P-M042	mild/moderate	6	0
P-M043	mild/moderate	2	0.689107
P-M043	mild/moderate	5	0.106016
P-M043	mild/moderate	3	0.0265041
P-M043	mild/moderate	0	7.60668
P-M043	mild/moderate	6	0
P-M043	mild/moderate	1	85.0252
P-M043	mild/moderate	4	6.54651
P-M044	mild/moderate	5	0.737667
P-M044	mild/moderate	0	3.45781
P-M044	mild/moderate	1	84.4168
P-M044	mild/moderate	2	0.922084
P-M044	mild/moderate	6	0
P-M044	mild/moderate	4	10.189
P-M044	mild/moderate	3	0.276625
P-M045	mild/moderate	0	6.82898
P-M045	mild/moderate	3	0.0593824
P-M045	mild/moderate	6	0
P-M045	mild/moderate	1	83.6698
P-M045	mild/moderate	2	0.890736
P-M045	mild/moderate	5	0.0593824
P-M045	mild/moderate	4	8.49169
P-M046	mild/moderate	2	0.79646
P-M046	mild/moderate	0	2.92035
P-M046	mild/moderate	1	94.0708
P-M046	mild/moderate	3	0
P-M046	mild/moderate	4	2.12389
P-M046	mild/moderate	5	0.0884956
P-M046	mild/moderate	6	0
P-M047	mild/moderate	3	0.719424
P-M047	mild/moderate	2	0
P-M047	mild/moderate	1	69.0647
P-M047	mild/moderate	0	14.3885
P-M047	mild/moderate	5	1.43885
P-M047	mild/moderate	4	14.3885
P-M047	mild/moderate	6	0
P-M048	mild/moderate	2	1.41753
P-M048	mild/moderate	3	0.386598
P-M048	mild/moderate	4	3.54381
P-M048	mild/moderate	5	0.064433
P-M048	mild/moderate	6	0
P-M048	mild/moderate	0	4.76804
P-M048	mild/moderate	1	89.8196
P-M049	mild/moderate	5	0.129116
P-M049	mild/moderate	0	3.55068
P-M049	mild/moderate	2	0.322789
P-M049	mild/moderate	3	0.193673
P-M049	mild/moderate	1	93.7379
P-M049	mild/moderate	4	2.06585
P-M049	mild/moderate	6	0
P-M050	mild/moderate	5	0
P-M050	mild/moderate	3	0.197889
P-M050	mild/moderate	4	1.781
P-M050	mild/moderate	0	0.659631
P-M050	mild/moderate	2	93.8654
P-M050	mild/moderate	6	0
P-M050	mild/moderate	1	3.49604
P-M051	mild/moderate	0	12.5984
P-M051	mild/moderate	2	0.836614
P-M051	mild/moderate	3	0.541339
P-M051	mild/moderate	6	0
P-M051	mild/moderate	1	79.2815
P-M051	mild/moderate	5	0
P-M051	mild/moderate	4	6.74213
P-M052	mild/moderate	0	1.24666
P-M052	mild/moderate	2	7.21282
P-M052	mild/moderate	1	71.772
P-M052	mild/moderate	3	0
P-M052	mild/moderate	6	0
P-M052	mild/moderate	5	0.0890472
P-M052	mild/moderate	4	19.6794
P-M053	mild/moderate	0	0.392749
P-M053	mild/moderate	1	81.2689
P-M053	mild/moderate	2	10
P-M053	mild/moderate	3	0.694864
P-M053	mild/moderate	4	7.6435
P-M053	mild/moderate	5	0
P-M053	mild/moderate	6	0
P-M054	mild/moderate	2	3.06592
P-M054	mild/moderate	6	0
P-M054	mild/moderate	4	11.395
P-M054	mild/moderate	5	0.102197
P-M054	mild/moderate	3	0.255493
P-M054	mild/moderate	1	80.3781
P-M054	mild/moderate	0	4.80327
P-M055	mild/moderate	3	0.318979
P-M055	mild/moderate	4	16.5072
P-M055	mild/moderate	2	4.38596
P-M055	mild/moderate	6	0
P-M055	mild/moderate	1	77.6715
P-M055	mild/moderate	5	0
P-M055	mild/moderate	0	1.11643
P-M056	mild/moderate	3	3.77358
P-M056	mild/moderate	6	0
P-M056	mild/moderate	4	9.43396
P-M056	mild/moderate	5	0
P-M056	mild/moderate	0	83.0189
P-M056	mild/moderate	1	1.88679
P-M056	mild/moderate	2	1.88679
P-M057	mild/moderate	4	0
P-M057	mild/moderate	5	0
P-M057	mild/moderate	0	0
P-M057	mild/moderate	6	0
P-M057	mild/moderate	1	0
P-M057	mild/moderate	2	100
P-M057	mild/moderate	3	0
P-M058	mild/moderate	0	8.125
P-M058	mild/moderate	6	0
P-M058	mild/moderate	1	61.25
P-M058	mild/moderate	5	0
P-M058	mild/moderate	3	1.25
P-M058	mild/moderate	4	18.125
P-M058	mild/moderate	2	11.25
P-M059	mild/moderate	0	5.68182
P-M059	mild/moderate	2	4.09091
P-M059	mild/moderate	3	0
P-M059	mild/moderate	6	0
P-M059	mild/moderate	1	80.6818
P-M059	mild/moderate	5	0
P-M059	mild/moderate	4	9.54545
P-M060	mild/moderate	2	7.25389
P-M060	mild/moderate	3	0.129534
P-M060	mild/moderate	6	0
P-M060	mild/moderate	1	79.6632
P-M060	mild/moderate	0	5.69948
P-M060	mild/moderate	4	7.25389
P-M060	mild/moderate	5	0
P-M061	mild/moderate	3	0.351
P-M061	mild/moderate	2	6.94981
P-M061	mild/moderate	1	78.4135
P-M061	mild/moderate	6	0
P-M061	mild/moderate	4	9.86311
P-M061	mild/moderate	5	0.1404
P-M061	mild/moderate	0	4.2822
P-M062	mild/moderate	3	3.84615
P-M062	mild/moderate	6	0
P-M062	mild/moderate	4	25
P-M062	mild/moderate	5	1.92308
P-M062	mild/moderate	0	7.69231
P-M062	mild/moderate	1	28.8462
P-M062	mild/moderate	2	32.6923
P-M063	mild/moderate	0	12.9213
P-M063	mild/moderate	5	0.561798
P-M063	mild/moderate	3	0.280899
P-M063	mild/moderate	4	8.42697
P-M063	mild/moderate	2	20.2247
P-M063	mild/moderate	6	0
P-M063	mild/moderate	1	57.5843
P-M064	mild/moderate	5	0.0489476
P-M064	mild/moderate	3	3.47528
P-M064	mild/moderate	1	68.0372
P-M064	mild/moderate	2	0.685267
P-M064	mild/moderate	0	20.3622
P-M064	mild/moderate	6	0
P-M064	mild/moderate	4	7.39109
P-M065	mild/moderate	1	83.0688
P-M065	mild/moderate	2	0
P-M065	mild/moderate	0	7.93651
P-M065	mild/moderate	6	0
P-M065	mild/moderate	4	8.99471
P-M065	mild/moderate	3	0
P-M065	mild/moderate	5	0
P-M066	mild/moderate	1	79.3722
P-M066	mild/moderate	6	0
P-M066	mild/moderate	5	0
P-M066	mild/moderate	2	0.815328
P-M066	mild/moderate	3	0.652263
P-M066	mild/moderate	4	9.00938
P-M066	mild/moderate	0	10.1508
P-M067	mild/moderate	3	4.37798
P-M067	mild/moderate	2	0.931946
P-M067	mild/moderate	1	53.8795
P-M067	mild/moderate	6	0
P-M067	mild/moderate	4	7.04378
P-M067	mild/moderate	5	0
P-M067	mild/moderate	0	33.7668
P-M068	mild/moderate	3	0.725295
P-M068	mild/moderate	6	0
P-M068	mild/moderate	4	10.6981
P-M068	mild/moderate	2	0.0906618
P-M068	mild/moderate	0	19.039
P-M068	mild/moderate	1	69.3563
P-M068	mild/moderate	5	0.0906618
P-M069	mild/moderate	3	0.750751
P-M069	mild/moderate	5	0
P-M069	mild/moderate	0	21.3213
P-M069	mild/moderate	6	0
P-M069	mild/moderate	4	14.7147
P-M069	mild/moderate	2	4.2042
P-M069	mild/moderate	1	59.009
P-M070	mild/moderate	4	12.9126
P-M070	mild/moderate	5	0
P-M070	mild/moderate	1	46.6019
P-M070	mild/moderate	2	3.00971
P-M070	mild/moderate	0	36.9903
P-M070	mild/moderate	6	0
P-M070	mild/moderate	3	0.485437
P-M071	mild/moderate	6	0
P-M071	mild/moderate	1	52.8302
P-M071	mild/moderate	5	0
P-M071	mild/moderate	3	0.125786
P-M071	mild/moderate	2	1.76101
P-M071	mild/moderate	0	23.6478
P-M071	mild/moderate	4	21.6352
P-M072	mild/moderate	6	0
P-M072	mild/moderate	0	38.4926
P-M072	mild/moderate	3	0.269179
P-M072	mild/moderate	2	3.49933
P-M072	mild/moderate	5	0
P-M072	mild/moderate	1	40.9152
P-M072	mild/moderate	4	16.8237
P-M073	mild/moderate	0	48.4713
P-M073	mild/moderate	2	0.521999
P-M073	mild/moderate	5	0
P-M073	mild/moderate	3	0.372856
P-M073	mild/moderate	1	37.5093
P-M073	mild/moderate	4	13.1245
P-M073	mild/moderate	6	0
P-M074	mild/moderate	2	0.524206
P-M074	mild/moderate	5	15.2636
P-M074	mild/moderate	1	15.8187
P-M074	mild/moderate	4	8.54147
P-M074	mild/moderate	3	1.44928
P-M074	mild/moderate	6	0
P-M074	mild/moderate	0	58.4027
P-M075	mild/moderate	2	0
P-M075	mild/moderate	6	0
P-M075	mild/moderate	4	0
P-M075	mild/moderate	3	0
P-M075	mild/moderate	1	0
P-M075	mild/moderate	5	100
P-M075	mild/moderate	0	0
P-M076	mild/moderate	3	2.04978
P-M076	mild/moderate	0	45.9248
P-M076	mild/moderate	6	0
P-M076	mild/moderate	4	16.3006
P-M076	mild/moderate	5	0.439239
P-M076	mild/moderate	1	35.2367
P-M076	mild/moderate	2	0.0488043
P-M077	mild/moderate	5	0.973097
P-M077	mild/moderate	4	1.77447
P-M077	mild/moderate	2	1.54551
P-M077	mild/moderate	0	16.4854
P-M077	mild/moderate	6	0.057241
P-M077	mild/moderate	1	78.6491
P-M077	mild/moderate	3	0.515169
P-M078	mild/moderate	1	54.8159
P-M078	mild/moderate	5	0
P-M078	mild/moderate	6	0
P-M078	mild/moderate	4	3.72993
P-M078	mild/moderate	2	0.141643
P-M078	mild/moderate	0	40.9821
P-M078	mild/moderate	3	0.3305
P-M079	mild/moderate	6	0
P-M079	mild/moderate	1	70.301
P-M079	mild/moderate	2	0.0668896
P-M079	mild/moderate	0	26.3545
P-M079	mild/moderate	5	0
P-M079	mild/moderate	4	2.67559
P-M079	mild/moderate	3	0.602007
P-S001	severe/critical	6	23.8095
P-S001	severe/critical	2	10.3741
P-S001	severe/critical	3	57.8231
P-S001	severe/critical	4	0.680272
P-S001	severe/critical	1	1.70068
P-S001	severe/critical	0	4.2517
P-S001	severe/critical	5	1.36054
P-S003	severe/critical	1	0
P-S003	severe/critical	3	0
P-S003	severe/critical	2	0
P-S003	severe/critical	0	0
P-S003	severe/critical	6	100
P-S003	severe/critical	4	0
P-S003	severe/critical	5	0
P-S004	severe/critical	2	0
P-S004	severe/critical	0	0
P-S004	severe/critical	6	100
P-S004	severe/critical	4	0
P-S004	severe/critical	5	0
P-S004	severe/critical	3	0
P-S004	severe/critical	1	0
P-S005	severe/critical	5	3.62173
P-S005	severe/critical	0	13.8833
P-S005	severe/critical	4	0.201207
P-S005	severe/critical	2	11.2676
P-S005	severe/critical	3	23.7425
P-S005	severe/critical	1	0.201207
P-S005	severe/critical	6	47.0825
P-S006	severe/critical	4	4.13793
P-S006	severe/critical	5	25.5172
P-S006	severe/critical	6	11.0345
P-S006	severe/critical	1	2.06897
P-S006	severe/critical	2	18.6207
P-S006	severe/critical	0	24.1379
P-S006	severe/critical	3	14.4828
P-S007	severe/critical	6	97.8417
P-S007	severe/critical	1	0
P-S007	severe/critical	2	0.359712
P-S007	severe/critical	0	0
P-S007	severe/critical	5	0.719424
P-S007	severe/critical	4	0.719424
P-S007	severe/critical	3	0.359712
P-S008	severe/critical	1	0
P-S008	severe/critical	2	1.78571
P-S008	severe/critical	6	1.78571
P-S008	severe/critical	5	89.2857
P-S008	severe/critical	0	1.78571
P-S008	severe/critical	3	3.57143
P-S008	severe/critical	4	1.78571
P-S009	severe/critical	2	16.6667
P-S009	severe/critical	1	0
P-S009	severe/critical	5	29.1667
P-S009	severe/critical	0	4.16667
P-S009	severe/critical	3	4.16667
P-S009	severe/critical	4	0
P-S009	severe/critical	6	45.8333
P-S010	severe/critical	4	0
P-S010	severe/critical	2	0.66313
P-S010	severe/critical	3	0.132626
P-S010	severe/critical	1	0
P-S010	severe/critical	5	0
P-S010	severe/critical	0	0.132626
P-S010	severe/critical	6	99.0716
P-S011	severe/critical	3	2.27894
P-S011	severe/critical	4	0.0911577
P-S011	severe/critical	5	0.820419
P-S011	severe/critical	0	0.820419
P-S011	severe/critical	6	95.1686
P-S011	severe/critical	1	0
P-S011	severe/critical	2	0.820419
P-S012	severe/critical	4	0.0359195
P-S012	severe/critical	5	0
P-S012	severe/critical	6	99.2457
P-S012	severe/critical	1	0
P-S012	severe/critical	2	0.718391
P-S012	severe/critical	0	0
P-S012	severe/critical	3	0
P-S013	severe/critical	6	0
P-S013	severe/critical	1	0
P-S013	severe/critical	5	0
P-S013	severe/critical	0	0
P-S013	severe/critical	4	13.6108
P-S013	severe/critical	2	0.224972
P-S013	severe/critical	3	86.1642
P-S014	severe/critical	6	0
P-S014	severe/critical	5	0
P-S014	severe/critical	3	83.2572
P-S014	severe/critical	1	0.0507357
P-S014	severe/critical	2	0.35515
P-S014	severe/critical	0	0
P-S014	severe/critical	4	16.3369
P-S015	severe/critical	0	0.0972763
P-S015	severe/critical	1	0.194553
P-S015	severe/critical	2	0.0972763
P-S015	severe/critical	3	91.1479
P-S015	severe/critical	4	8.46304
P-S015	severe/critical	5	0
P-S015	severe/critical	6	0
P-S016	severe/critical	2	0.303183
P-S016	severe/critical	1	0.606367
P-S016	severe/critical	0	0.202122
P-S016	severe/critical	3	83.2744
P-S016	severe/critical	5	0
P-S016	severe/critical	4	15.6139
P-S016	severe/critical	6	0
P-S017	severe/critical	2	0.13844
P-S017	severe/critical	1	2.49192
P-S017	severe/critical	5	0
P-S017	severe/critical	0	0.599908
P-S017	severe/critical	3	80.8952
P-S017	severe/critical	4	15.8745
P-S017	severe/critical	6	0
P-S018	severe/critical	5	0
P-S018	severe/critical	0	3.7234
P-S018	severe/critical	4	1.66512
P-S018	severe/critical	6	0.0231267
P-S018	severe/critical	2	0.0693802
P-S018	severe/critical	3	93.5014
P-S018	severe/critical	1	1.01758
P-S019	severe/critical	0	0.0985222
P-S019	severe/critical	2	0.246305
P-S019	severe/critical	5	0
P-S019	severe/critical	3	97.3399
P-S019	severe/critical	4	2.0197
P-S019	severe/critical	6	0.0492611
P-S019	severe/critical	1	0.246305
P-S020	severe/critical	5	0
P-S020	severe/critical	6	0
P-S020	severe/critical	0	1.62404
P-S020	severe/critical	1	0.609013
P-S020	severe/critical	2	0.243605
P-S020	severe/critical	3	89.525
P-S020	severe/critical	4	7.99838
P-S021	severe/critical	0	1.72414
P-S021	severe/critical	2	18.9655
P-S021	severe/critical	1	46.5517
P-S021	severe/critical	6	0
P-S021	severe/critical	5	0
P-S021	severe/critical	4	12.069
P-S021	severe/critical	3	20.6897
P-S022	severe/critical	0	0
P-S022	severe/critical	1	37.5
P-S022	severe/critical	2	37.5
P-S022	severe/critical	3	25
P-S022	severe/critical	5	0
P-S022	severe/critical	6	0
P-S022	severe/critical	4	0
P-S023	severe/critical	2	100
P-S023	severe/critical	1	0
P-S023	severe/critical	4	0
P-S023	severe/critical	5	0
P-S023	severe/critical	0	0
P-S023	severe/critical	3	0
P-S023	severe/critical	6	0
P-S024	severe/critical	3	0
P-S024	severe/critical	2	80
P-S024	severe/critical	0	0
P-S024	severe/critical	4	0
P-S024	severe/critical	5	0
P-S024	severe/critical	6	20
P-S024	severe/critical	1	0
P-S025	severe/critical	2	96.7213
P-S025	severe/critical	5	1.63934
P-S025	severe/critical	0	0
P-S025	severe/critical	6	0
P-S025	severe/critical	3	0
P-S025	severe/critical	1	0
P-S025	severe/critical	4	1.63934
P-S026	severe/critical	0	0
P-S026	severe/critical	3	0
P-S026	severe/critical	5	8.33333
P-S026	severe/critical	4	1.66667
P-S026	severe/critical	6	3.33333
P-S026	severe/critical	1	0
P-S026	severe/critical	2	86.6667
P-S027	severe/critical	5	0
P-S027	severe/critical	6	0
P-S027	severe/critical	0	0
P-S027	severe/critical	4	11.5942
P-S027	severe/critical	1	1.44928
P-S027	severe/critical	3	0
P-S027	severe/critical	2	86.9565
P-S028	severe/critical	1	7.15752
P-S028	severe/critical	2	0.0293341
P-S028	severe/critical	0	83.5436
P-S028	severe/critical	3	0.938692
P-S028	severe/critical	5	0.0293341
P-S028	severe/critical	6	0
P-S028	severe/critical	4	8.30155
P-S029	severe/critical	2	0.0340832
P-S029	severe/critical	1	5.11247
P-S029	severe/critical	5	0.0340832
P-S029	severe/critical	0	91.1384
P-S029	severe/critical	3	0.681663
P-S029	severe/critical	4	2.99932
P-S029	severe/critical	6	0
P-S030	severe/critical	2	0.0745434
P-S030	severe/critical	5	0
P-S030	severe/critical	0	91.7257
P-S030	severe/critical	3	0.447261
P-S030	severe/critical	4	1.56541
P-S030	severe/critical	6	0
P-S030	severe/critical	1	6.1871
P-S031	severe/critical	5	0
P-S031	severe/critical	2	0.188679
P-S031	severe/critical	3	1.16981
P-S031	severe/critical	6	0
P-S031	severe/critical	0	91.6981
P-S031	severe/critical	4	2.07547
P-S031	severe/critical	1	4.86792
P-S032	severe/critical	0	12.2378
P-S032	severe/critical	5	0
P-S032	severe/critical	2	5.41958
P-S032	severe/critical	4	1.92308
P-S032	severe/critical	6	0
P-S032	severe/critical	3	1.04895
P-S032	severe/critical	1	79.3706
P-S033	severe/critical	5	0
P-S033	severe/critical	6	0
P-S033	severe/critical	0	65.7143
P-S033	severe/critical	1	11.4286
P-S033	severe/critical	4	22.8571
P-S033	severe/critical	2	0
P-S033	severe/critical	3	0
P-S034	severe/critical	5	0
P-S034	severe/critical	4	21.4286
P-S034	severe/critical	1	15.7143
P-S034	severe/critical	3	0
P-S034	severe/critical	6	0
P-S034	severe/critical	2	0
P-S034	severe/critical	0	62.8571
P-S035	severe/critical	0	7.25806
P-S035	severe/critical	5	0
P-S035	severe/critical	4	8.06452
P-S035	severe/critical	2	0.268817
P-S035	severe/critical	1	0.134409
P-S035	severe/critical	3	84.2742
P-S035	severe/critical	6	0
P-S036	severe/critical	3	68.5407
P-S036	severe/critical	2	1.55502
P-S036	severe/critical	0	20.5742
P-S036	severe/critical	4	3.94737
P-S036	severe/critical	5	0.239234
P-S036	severe/critical	6	0.119617
P-S036	severe/critical	1	5.02392
P-S037	severe/critical	0	0.906736
P-S037	severe/critical	2	81.7358
P-S037	severe/critical	3	1.42487
P-S037	severe/critical	5	0.129534
P-S037	severe/critical	6	0
P-S037	severe/critical	4	0.388601
P-S037	severe/critical	1	15.4145
P-S038	severe/critical	2	67.6454
P-S038	severe/critical	5	1.55125
P-S038	severe/critical	0	0.609418
P-S038	severe/critical	6	0.0554017
P-S038	severe/critical	1	26.2604
P-S038	severe/critical	4	3.10249
P-S038	severe/critical	3	0.775623
P-S039	severe/critical	5	0
P-S039	severe/critical	6	0
P-S039	severe/critical	0	29.9291
P-S039	severe/critical	4	0
P-S039	severe/critical	1	18.7234
P-S039	severe/critical	3	13.1915
P-S039	severe/critical	2	38.156
P-S040	severe/critical	5	0
P-S040	severe/critical	6	0
P-S040	severe/critical	0	12.5923
P-S040	severe/critical	3	2.74815
P-S040	severe/critical	4	0
P-S040	severe/critical	1	45.283
P-S040	severe/critical	2	39.3765
P-S041	severe/critical	1	4.5614
P-S041	severe/critical	0	0.584795
P-S041	severe/critical	3	0.233918
P-S041	severe/critical	4	0.467836
P-S041	severe/critical	2	93.8012
P-S041	severe/critical	5	0.116959
P-S041	severe/critical	6	0.233918
P-S042	severe/critical	3	1.5015
P-S042	severe/critical	1	8.70871
P-S042	severe/critical	5	0
P-S042	severe/critical	4	0.3003
P-S042	severe/critical	0	0.600601
P-S042	severe/critical	6	0
P-S042	severe/critical	2	88.8889
P-S043	severe/critical	0	13.1455
P-S043	severe/critical	3	0.469484
P-S043	severe/critical	5	0
P-S043	severe/critical	1	34.7418
P-S043	severe/critical	6	0
P-S043	severe/critical	4	0.469484
P-S043	severe/critical	2	51.1737
P-S044	severe/critical	3	2.76134
P-S044	severe/critical	5	0.197239
P-S044	severe/critical	1	27.4162
P-S044	severe/critical	6	0.197239
P-S044	severe/critical	4	0.197239
P-S044	severe/critical	2	52.6627
P-S044	severe/critical	0	16.568
P-S045	severe/critical	3	0.797166
P-S045	severe/critical	5	0
P-S045	severe/critical	2	78.1222
P-S045	severe/critical	4	2.83437
P-S045	severe/critical	6	0
P-S045	severe/critical	1	17.5376
P-S045	severe/critical	0	0.708592
P-S046	severe/critical	5	1.1213
P-S046	severe/critical	6	0
P-S046	severe/critical	0	0.713558
P-S046	severe/critical	1	9.07238
P-S046	severe/critical	3	0.407747
P-S046	severe/critical	4	1.01937
P-S046	severe/critical	2	87.6656
P-S047	severe/critical	5	0.499445
P-S047	severe/critical	0	1.44284
P-S047	severe/critical	6	0
P-S047	severe/critical	3	0.610433
P-S047	severe/critical	2	87.2364
P-S047	severe/critical	1	9.87791
P-S047	severe/critical	4	0.332963
P-S048	severe/critical	5	0
P-S048	severe/critical	0	1.58525
P-S048	severe/critical	3	0.88968
P-S048	severe/critical	1	3.51019
P-S048	severe/critical	2	93.9016
P-S048	severe/critical	4	0.097056
P-S048	severe/critical	6	0.016176
P-S049	severe/critical	0	1.1339
P-S049	severe/critical	1	6.82008
P-S049	severe/critical	3	1.2673
P-S049	severe/critical	4	0.03335
P-S049	severe/critical	2	90.662
P-S049	severe/critical	5	0.050025
P-S049	severe/critical	6	0.03335
P-S050	severe/critical	0	0.542495
P-S050	severe/critical	2	90.4762
P-S050	severe/critical	3	0.602773
P-S050	severe/critical	5	0.241109
P-S050	severe/critical	1	8.01688
P-S050	severe/critical	4	0.0602773
P-S050	severe/critical	6	0.0602773
P-S051	severe/critical	3	2.06386
P-S051	severe/critical	2	79.0498
P-S051	severe/critical	4	1.0514
P-S051	severe/critical	5	0.0389408
P-S051	severe/critical	1	16.9003
P-S051	severe/critical	6	0
P-S051	severe/critical	0	0.895639
P-S052	severe/critical	2	84.4536
P-S052	severe/critical	4	0
P-S052	severe/critical	5	0
P-S052	severe/critical	6	0.102617
P-S052	severe/critical	0	1.8471
P-S052	severe/critical	1	11.9035
P-S052	severe/critical	3	1.69318
P-S053	severe/critical	5	0.136874
P-S053	severe/critical	6	0
P-S053	severe/critical	2	93.5943
P-S053	severe/critical	0	0.355872
P-S053	severe/critical	3	0.629619
P-S053	severe/critical	1	3.17547
P-S053	severe/critical	4	2.10786
P-S054	severe/critical	5	0.680934
P-S054	severe/critical	0	2.38327
P-S054	severe/critical	6	0
P-S054	severe/critical	1	85.4572
P-S054	severe/critical	2	1.75097
P-S054	severe/critical	3	0.291829
P-S054	severe/critical	4	9.4358
P-S055	severe/critical	1	76.1261
P-S055	severe/critical	0	20.6564
P-S055	severe/critical	3	0.3861
P-S055	severe/critical	4	1.60875
P-S055	severe/critical	2	1.1583
P-S055	severe/critical	5	0.0643501
P-S055	severe/critical	6	0
P-S056	severe/critical	0	4.64735
P-S056	severe/critical	1	81.9027
P-S056	severe/critical	3	0.656096
P-S056	severe/critical	2	2.56971
P-S056	severe/critical	4	9.02132
P-S056	severe/critical	5	1.20284
P-S056	severe/critical	6	0
P-S057	severe/critical	1	84.6082
P-S057	severe/critical	3	0.279851
P-S057	severe/critical	2	0.699627
P-S057	severe/critical	5	0.0932836
P-S057	severe/critical	4	1.77239
P-S057	severe/critical	6	0
P-S057	severe/critical	0	12.5466
P-S058	severe/critical	2	4.61538
P-S058	severe/critical	3	2.30769
P-S058	severe/critical	5	0.769231
P-S058	severe/critical	4	28.4615
P-S058	severe/critical	6	0
P-S058	severe/critical	0	26.1538
P-S058	severe/critical	1	37.6923
P-S059	severe/critical	5	0
P-S059	severe/critical	2	1.10701
P-S059	severe/critical	6	0
P-S059	severe/critical	1	7.93358
P-S059	severe/critical	0	77.1218
P-S059	severe/critical	3	12.1771
P-S059	severe/critical	4	1.66052
P-S060	severe/critical	5	0
P-S060	severe/critical	0	13.7194
P-S060	severe/critical	1	76.0042
P-S060	severe/critical	2	2.24309
P-S060	severe/critical	6	0
P-S060	severe/critical	3	0.678143
P-S060	severe/critical	4	7.35524
P-S061	severe/critical	1	6.70671
P-S061	severe/critical	0	1.001
P-S061	severe/critical	3	0.800801
P-S061	severe/critical	5	0.1001
P-S061	severe/critical	4	2.7027
P-S061	severe/critical	2	88.4885
P-S061	severe/critical	6	0.2002
P-S062	severe/critical	0	27.9773
P-S062	severe/critical	3	1.79584
P-S062	severe/critical	5	0
P-S062	severe/critical	1	60.1134
P-S062	severe/critical	4	7.27788
P-S062	severe/critical	2	2.83554
P-S062	severe/critical	6	0
P-S063	severe/critical	1	58.9808
P-S063	severe/critical	3	1.50376
P-S063	severe/critical	2	2.75689
P-S063	severe/critical	0	28.2373
P-S063	severe/critical	5	0.0835422
P-S063	severe/critical	4	8.43776
P-S063	severe/critical	6	0
P-S064	severe/critical	2	3.465
P-S064	severe/critical	5	0.1386
P-S064	severe/critical	3	0.762301
P-S064	severe/critical	6	0
P-S064	severe/critical	4	19.8198
P-S064	severe/critical	0	4.0194
P-S064	severe/critical	1	71.7949
P-S065	severe/critical	2	3.30637
P-S065	severe/critical	5	0.0237869
P-S065	severe/critical	4	4.49572
P-S065	severe/critical	6	0
P-S065	severe/critical	3	0.38059
P-S065	severe/critical	1	90.4615
P-S065	severe/critical	0	1.33206
P-S066	severe/critical	4	0.242866
P-S066	severe/critical	5	0
P-S066	severe/critical	6	0
P-S066	severe/critical	0	22.5865
P-S066	severe/critical	2	0.971463
P-S066	severe/critical	3	0.485732
P-S066	severe/critical	1	75.7134
P-S067	severe/critical	1	76.9073
P-S067	severe/critical	0	0.409237
P-S067	severe/critical	4	13.651
P-S067	severe/critical	2	8.18474
P-S067	severe/critical	3	0.847705
P-S067	severe/critical	6	0
P-S067	severe/critical	5	0
P-S068	severe/critical	4	18.6026
P-S068	severe/critical	2	15.8079
P-S068	severe/critical	1	63.5808
P-S068	severe/critical	0	1.83406
P-S068	severe/critical	5	0
P-S068	severe/critical	6	0
P-S068	severe/critical	3	0.174672
P-S069	severe/critical	1	3.485
P-S069	severe/critical	0	46.9506
P-S069	severe/critical	4	7.26041
P-S069	severe/critical	2	1.8393
P-S069	severe/critical	3	39.303
P-S069	severe/critical	5	1.16167
P-S069	severe/critical	6	0
P-S070	severe/critical	1	5.95497
P-S070	severe/critical	0	77.1242
P-S070	severe/critical	2	1.08932
P-S070	severe/critical	3	11.6921
P-S070	severe/critical	5	0.217865
P-S070	severe/critical	4	3.77633
P-S070	severe/critical	6	0.145243
P-S071	severe/critical	1	4.98084
P-S071	severe/critical	4	0.478927
P-S071	severe/critical	3	17.433
P-S071	severe/critical	5	0.862069
P-S071	severe/critical	0	74.1379
P-S071	severe/critical	6	0.670498
P-S071	severe/critical	2	1.43678
P-S072	severe/critical	4	0
P-S072	severe/critical	3	1.1236
P-S072	severe/critical	5	1.1236
P-S072	severe/critical	1	4.49438
P-S072	severe/critical	6	0
P-S072	severe/critical	0	89.8876
P-S072	severe/critical	2	3.37079
P-S073	severe/critical	5	0.381679
P-S073	severe/critical	6	0
P-S073	severe/critical	3	12.5954
P-S073	severe/critical	2	11.4504
P-S073	severe/critical	1	44.6565
P-S073	severe/critical	0	29.771
P-S073	severe/critical	4	1.14504
P-S074	severe/critical	5	0
P-S074	severe/critical	2	5.38813
P-S074	severe/critical	3	1.46119
P-S074	severe/critical	1	76.4384
P-S074	severe/critical	0	12.6027
P-S074	severe/critical	4	4.10959
P-S074	severe/critical	6	0
P-S075	severe/critical	5	0
P-S075	severe/critical	3	2.5
P-S075	severe/critical	1	42.5
P-S075	severe/critical	2	0
P-S075	severe/critical	0	52.5
P-S075	severe/critical	4	2.5
P-S075	severe/critical	6	0
P-S076	severe/critical	2	4.8414
P-S076	severe/critical	3	0
P-S076	severe/critical	4	4.34057
P-S076	severe/critical	1	86.3105
P-S076	severe/critical	5	0
P-S076	severe/critical	0	4.50751
P-S076	severe/critical	6	0
P-S077	severe/critical	2	8.65052
P-S077	severe/critical	4	22.1453
P-S077	severe/critical	3	0.807382
P-S077	severe/critical	5	0.11534
P-S077	severe/critical	0	20.2999
P-S077	severe/critical	6	0
P-S077	severe/critical	1	47.9815
P-S078	severe/critical	2	13.9151
P-S078	severe/critical	3	0.707547
P-S078	severe/critical	4	20.8726
P-S078	severe/critical	0	8.84434
P-S078	severe/critical	5	0
P-S078	severe/critical	1	55.6604
P-S078	severe/critical	6	0
P-S079	severe/critical	4	16.4331
P-S079	severe/critical	5	0.127389
P-S079	severe/critical	1	64.2038
P-S079	severe/critical	6	0
P-S079	severe/critical	0	3.56688
P-S079	severe/critical	3	1.65605
P-S079	severe/critical	2	14.0127
P-S080	severe/critical	5	0.459242
P-S080	severe/critical	3	0.688863
P-S080	severe/critical	6	0.229621
P-S080	severe/critical	1	46.6131
P-S080	severe/critical	2	24.7991
P-S080	severe/critical	0	16.8772
P-S080	severe/critical	4	10.333
P-S081	severe/critical	5	0
P-S081	severe/critical	6	0
P-S081	severe/critical	3	0.442087
P-S081	severe/critical	2	2.91777
P-S081	severe/critical	1	79.2219
P-S081	severe/critical	0	11.6711
P-S081	severe/critical	4	5.74713
P-S082	severe/critical	2	3.61757
P-S082	severe/critical	4	18.4324
P-S082	severe/critical	3	0.344531
P-S082	severe/critical	1	69.3368
P-S082	severe/critical	0	8.1826
P-S082	severe/critical	5	0.0861326
P-S082	severe/critical	6	0
P-S083	severe/critical	2	7.07237
P-S083	severe/critical	3	0.328947
P-S083	severe/critical	1	78.2895
P-S083	severe/critical	4	6.25
P-S083	severe/critical	0	8.05921
P-S083	severe/critical	5	0
P-S083	severe/critical	6	0
P-S084	severe/critical	0	33.506
P-S084	severe/critical	3	0.345423
P-S084	severe/critical	4	14.1623
P-S084	severe/critical	2	0.690846
P-S084	severe/critical	1	51.2953
P-S084	severe/critical	5	0
P-S084	severe/critical	6	0
P-S085	severe/critical	5	48.5846
P-S085	severe/critical	3	1.41542
P-S085	severe/critical	4	6.14768
P-S085	severe/critical	1	12.8922
P-S085	severe/critical	0	30.7896
P-S085	severe/critical	6	0.0255798
P-S085	severe/critical	2	0.144952
P-S086	severe/critical	5	58.3512
P-S086	severe/critical	3	1.92865
P-S086	severe/critical	6	0.2269
P-S086	severe/critical	1	3.45393
P-S086	severe/critical	2	0.365562
P-S086	severe/critical	0	33.1274
P-S086	severe/critical	4	2.54633
P-S087	severe/critical	5	2.14178
P-S087	severe/critical	3	7.23982
P-S087	severe/critical	6	1.3273
P-S087	severe/critical	2	0.241327
P-S087	severe/critical	1	10.5581
P-S087	severe/critical	0	76.9532
P-S087	severe/critical	4	1.53846
P-S088	severe/critical	5	4.9636
P-S088	severe/critical	2	0.330907
P-S088	severe/critical	3	5.09596
P-S088	severe/critical	1	9.37569
P-S088	severe/critical	0	79.9029
P-S088	severe/critical	4	0.330907
P-S088	severe/critical	6	0
P-S089	severe/critical	3	2.34189
P-S089	severe/critical	1	15.5492
P-S089	severe/critical	0	74.4413
P-S089	severe/critical	2	0.10699
P-S089	severe/critical	5	5.71802
P-S089	severe/critical	4	1.84261
P-S089	severe/critical	6	0
P-S090	severe/critical	3	4.80844
P-S090	severe/critical	5	17.8655
P-S090	severe/critical	0	62.6661
P-S090	severe/critical	2	1.17279
P-S090	severe/critical	6	0.039093
P-S090	severe/critical	1	13.1353
P-S090	severe/critical	4	0.312744
P-S091	severe/critical	3	14.0312
P-S091	severe/critical	5	0
P-S091	severe/critical	6	0.890869
P-S091	severe/critical	2	1.11359
P-S091	severe/critical	0	76.8374
P-S091	severe/critical	4	0
P-S091	severe/critical	1	7.12695
P-S092	severe/critical	0	85.5044
P-S092	severe/critical	2	0.265487
P-S092	severe/critical	4	0.318584
P-S092	severe/critical	5	0.0353982
P-S092	severe/critical	3	9.89381
P-S092	severe/critical	1	3.9823
P-S092	severe/critical	6	0

## Sheet: SuppFig7
hArtery			hPancreas			mPancreas			mBrain
index	Celltype	Prediction	index	Celltype	Prediction	index	Celltype	Prediction	index	Celltype	Prediction
GSM4837523_AAACCCAAGATTAGAC-1	Myeloid	Myeloid	10th_C11_S96	beta	beta	AAACCTGAGAGGGATA-1-3	Fev+ Beta	Fev+ Beta	10X28_3_CTAAGGTGAGTGCT-1-2-0-0	neuron	neuron
GSM4837523_AAACCCAAGCATGTTC-1	T	T	10th_C13_S61	beta	beta	AAACCTGAGAGGTACC-1-3	Mat. Acinar	Mat. Acinar	10X55_1_GCAGCAGCAGCGTA--2-0-0	oligodendrocyte	oligodendrocyte
GSM4837523_AAACCCAAGCCTGTCG-1	T	NK	10th_C14_S53	beta	beta	AAACCTGAGCCGATTT-1-3	Mat. Acinar	Prlf. Acinar	10X49_4_ATGCTGGTTTCT--2-0-0	neuron	oligodendrocyte
GSM4837523_AAACCCAAGGGTTTCT-1	Myeloid	Myeloid	10th_C17_S97	beta	beta	AAACCTGAGCCTTGAT-1-3	Ductal	Ductal	10X19_2_CGTGAAACTGCGTA-1-2-0-0	brain pericyte	endothelial cell
GSM4837523_AAACCCAAGTGCACCC-1	Myeloid	Myeloid	10th_C19_S62	PSC	PSC	AAACCTGAGCGATCCC-1-3	Mat. Acinar	Mat. Acinar	10X52_5_GTTACTAAGGTA--2-0-0	oligodendrocyte	oligodendrocyte precursor cell
GSM4837523_AAACCCACAAGTTTGC-1	B	B	10th_C1_S59	beta	beta	AAACCTGAGCGATTCT-1-3	Mat. Acinar	Mat. Acinar	10X04_1_GGGTTATGACCTCC-1-2-0-0	neuron	neuron
GSM4837523_AAACCCACATTCTCCG-1	Myeloid	Myeloid	10th_C20_S54	beta	beta	AAACCTGAGGCAATTA-1-3	Alpha	Alpha	10X28_3_AGAAACGACATTCT-1-2-0-0	neuron	neuron
GSM4837523_AAACCCAGTGTGTGTT-1	Myeloid	Myeloid	10th_C23_S98	beta	beta	AAACCTGCAGCTTCGG-1-3	Mat. Acinar	Mat. Acinar	10X28_4_GTAGCCCTACACGT-1-2-0-0	neuron	neuron
GSM4837523_AAACCCAGTGTTTCTT-1	Myeloid	Myeloid	10th_C24_S90	ductal	ductal	AAACCTGCAGGGATTG-1-3	Mat. Acinar	Mat. Acinar	10X57_2_AACATGCTTTAC--2-0-0	oligodendrocyte	oligodendrocyte
GSM4837523_AAACCCAGTTACCCTC-1	Myeloid	Myeloid	10th_C28_S91	alpha	alpha	AAACCTGCATCATCCC-1-3	Prlf. Ductal	Prlf. Trunk	10X22_4_TACTCTGAGACACT-1-2-0-0	neuron	oligodendrocyte
GSM4837523_AAACCCATCTCACTCG-1	T	T	10th_C30_S107	alpha	alpha	AAACCTGGTAAGTGGC-1-3	Ngn3 High late	Fev+ Beta	10X50_4_TATAACGGTGAG--2-0-0	neuron	neuron
GSM4837523_AAACCCATCTCATTAC-1	Myeloid	Myeloid	10th_C31_S48	alpha	alpha	AAACCTGGTACATGTC-1-3	Mat. Acinar	Mat. Acinar	10X57_3_AACGCTTCACCC--2-0-0	oligodendrocyte	oligodendrocyte
GSM4837523_AAACCCATCTCTCTAA-1	Myeloid	Myeloid	10th_C32_S56	beta	beta	AAACCTGGTATTAGCC-1-3	Ductal	Ductal	10X50_8_AACTACTCAGAC--2-0-0	neuron	neuron
GSM4837523_AAACGAAAGAAGTGTT-1	Myeloid	Myeloid	10th_C33_S64	beta	beta	AAACCTGGTCATATCG-1-3	Mat. Acinar	Mat. Acinar	10X56_3_GTATCTAAGGTA--2-0-0	neuron	neuron
GSM4837523_AAACGAAAGAGTGAAG-1	Fib	Fib	10th_C34_S92	alpha	alpha	AAACCTGGTCTAAAGA-1-3	Mat. Acinar	Mat. Acinar	10X07_1_CATGTTACGTCACA-1-2-0-0	neuron	neuron
GSM4837523_AAACGAACACAGCCTG-1	Myeloid	Myeloid	10th_C37_S49	beta	beta	AAACCTGGTCTAGCGC-1-3	Mat. Acinar	Mat. Acinar	10X34_1_GTTATCTGATCTCT-1-2-0-0	endothelial cell	endothelial cell
GSM4837523_AAACGAACACTGGACC-1	EC	EC	10th_C41_S101	alpha	alpha	AAACCTGGTGACCAAG-1-3	Mat. Acinar	Mat. Acinar	10X07_1_AATAGGGACTTACT-1-2-0-0	neuron	neuron
GSM4837523_AAACGAAGTAGGCTGA-1	T	T	10th_C42_S109	acinar	acinar	AAACCTGGTGCCTGCA-1-3	Mat. Acinar	Mat. Acinar	10X52_7_CGATCTGCTATG--2-0-0	astrocyte	astrocyte
GSM4837523_AAACGAAGTCGTTGCG-1	Myeloid	Myeloid	10th_C43_S50	alpha	alpha	AAACCTGTCAAACCAC-1-3	Mat. Acinar	Mat. Acinar	10X48_1_GACCCTCGGTAT--2-0-0	astrocyte	astrocyte
GSM4837523_AAACGAAGTTATGTGC-1	Myeloid	Myeloid	10th_C45_S66	alpha	alpha	AAACCTGTCCCTCTTT-1-3	Alpha	Alpha	10X54_3_GCTAAAGTCCAGGA--2-0-0	oligodendrocyte	oligodendrocyte
GSM4837523_AAACGAAGTTCTCGTC-1	Fib	Fib	10th_C4_S103	ductal	ductal	AAACCTGTCGTGGTCG-1-3	Mat. Acinar	Mat. Acinar	10X20_2_AGTGTGACCTCCCA-1-2-0-0	neuron	neuron
GSM4837523_AAACGAATCGATTCCC-1	Myeloid	Myeloid	10th_C50_S73	alpha	alpha	AAACCTGTCTAACTGG-1-3	Mat. Acinar	Mat. Acinar	10X49_5_AGATACTAGAAG--2-0-0	neuron	neuron
GSM4837523_AAACGAATCTCTTGCG-1	NK	NK	10th_C51_S80	beta	beta	AAACCTGTCTCCTATA-1-3	Mat. Acinar	Mat. Acinar	10X28_3_ACGGCTCTATCGGT-1-2-0-0	neuron	neuron
GSM4837523_AAACGCTAGGAGCAAA-1	Myeloid	Myeloid	10th_C52_S110	alpha	alpha	AAACCTGTCTCGCATC-1-3	Mat. Acinar	Mat. Acinar	10X19_2_AGGACTTGCGGGAA-1-2-0-0	neuron	neuron
GSM4837523_AAACGCTAGGTTCCAT-1	T	T	10th_C53_S118	alpha	alpha	AAACCTGTCTTAACCT-1-3	Mat. Acinar	Mat. Acinar	10X28_4_TTCAAAGACTAGAC-1-2-0-0	neuron	neuron
GSM4837523_AAACGCTAGTCCCGGT-1	T	T	10th_C54_S124	ductal	ductal	AAACCTGTCTTTCCTC-1-3	Prlf. Ductal	Prlf. Ductal	10X19_2_CCGGAGTGACGTGT-1-2-0-0	microglial cell	microglial cell
GSM4837523_AAACGCTAGTTACGTC-1	Myeloid	Myeloid	10th_C56_S74	PSC	PSC	AAACGGGAGAATCTCC-1-3	Mat. Acinar	Prlf. Acinar	10X57_6_TAGAGACGTTGA--2-0-0	neuron	neuron
GSM4837523_AAACGCTCACAAGCTT-1	Myeloid	Myeloid	10th_C57_S81	alpha	alpha	AAACGGGAGACAATAC-1-3	Prlf. Ductal	Prlf. Ductal	10X20_4_GTTAAATGTTACTC-1-2-0-0	brain pericyte	oligodendrocyte
GSM4837523_AAACGCTGTAGCTTGT-1	SMC	SMC	10th_C5_S95	alpha	alpha	AAACGGGAGATATGGT-1-3	Ductal	Ductal	10X28_2_AATCCTTGAAGGTA-1-2-0-0	neuron	neuron
GSM4837523_AAACGCTGTAGTTACC-1	T	T	10th_C61_S68	beta	beta	AAACGGGAGCGTTGCC-1-3	Mat. Acinar	Mat. Acinar	10X49_5_AGGCCTAAGGCG--2-0-0	neuron	neuron
GSM4837523_AAACGCTGTATAGCTC-1	SMC	SMC	10th_C63_S82	acinar	acinar	AAACGGGAGGCTCATT-1-3	Mat. Acinar	Mat. Acinar	10X53_6_AGCGTGGCATAC--2-0-0	oligodendrocyte	oligodendrocyte
GSM4837523_AAACGCTGTATAGGAT-1	T	T	10th_C64_S112	beta	beta	AAACGGGAGTAGCGGT-1-3	Delta	Delta	10X22_2_ACGTGATGTCTAGG-1-2-0-0	brain pericyte	endothelial cell
GSM4837523_AAACGCTGTTGATGTC-1	T	T	10th_C66_S126	beta	beta	AAACGGGAGTAGGTGC-1-3	Mat. Acinar	Mat. Acinar	10X22_4_TTTCGAACACACTG-1-2-0-0	astrocyte	astrocyte
GSM4837523_AAACGCTGTTGGAGGT-1	T	T	10th_C74_S76	alpha	alpha	AAACGGGAGTCAATAG-1-3	Prlf. Ductal	Prlf. Ductal	10X43_3_TAGGCTGATAAG--2-0-0	oligodendrocyte precursor cell	oligodendrocyte precursor cell
GSM4837523_AAACGCTTCACAAGGG-1	T	T	10th_C76_S128	delta	delta	AAACGGGCAAAGAATC-1-3	Beta	Beta	10X55_2_TTACGTCAGCATGT--2-0-0	neuron	neuron
GSM4837523_AAACGCTTCAGACATC-1	Myeloid	Mast	10th_C77_S120	PSC	PSC	AAACGGGCAAGGACAC-1-3	Prlf. Ductal	Prlf. Ductal	10X28_4_CTAGAGACTCGATG-1-2-0-0	neuron	neuron
GSM4837523_AAACGCTTCGACCAAT-1	SMC	SMC	10th_C7_S60	ductal	ductal	AAACGGGCACTGTGTA-1-3	Ductal	Ductal	10X52_1_CTGATGTATGGC--2-0-0	microglial cell	microglial cell
GSM4837523_AAACGCTTCGGTCACG-1	Myeloid	Myeloid	10th_C81_S70	beta	beta	AAACGGGCACTTCGAA-1-3	Mat. Acinar	Prlf. Acinar	10X02_1_CATTCCCTCTGTAG-1-2-0-0	microglial cell	microglial cell
GSM4837523_AAAGAACAGAGGATCC-1	Myeloid	Myeloid	10th_C84_S115	beta	beta	AAACGGGCAGTTCCCT-1-3	Ductal	Ductal	10X05_1_TGCCAGCTACTTTC-1-2-0-0	astrocyte	astrocyte
GSM4837523_AAAGAACAGAGGCGGA-1	Myeloid	Myeloid	10th_C85_S86	beta	beta	AAACGGGGTACAGTTC-1-3	Beta	Beta	10X22_1_CTAAGGACTGCCCT-1-2-0-0	neuron	neuron
GSM4837523_AAAGAACAGCAACAGC-1	Fib	Fib	10th_C86_S78	acinar	acinar	AAACGGGGTCAGAAGC-1-3	Mat. Acinar	Mat. Acinar	10X19_2_CCCTGATGCTTGCC-1-2-0-0	neuron	neuron
GSM4837523_AAAGAACAGGCACTCC-1	Fib	MSC	10th_C87_S71	acinar	acinar	AAACGGGGTCGGGTCT-1-3	Alpha	Alpha	10X35_2_GTGGGATGACAC--2-0-0	neuron	neuron
GSM4837523_AAAGAACAGTAGCTCT-1	Myeloid	Myeloid	10th_C88_S130	ductal	ductal	AAACGGGGTGAAATCA-1-3	Ngn3 High late	Ngn3 High late	10X50_2_GCTATGTGGTAC--2-0-0	brain pericyte	endothelial cell
GSM4837523_AAAGAACCACTACCCT-1	Myeloid	Myeloid	10th_C90_S116	alpha	alpha	AAACGGGGTGATGTCT-1-3	Mat. Acinar	Mat. Acinar	10X28_5_AAGAAGACCTTGAG-1-2-0-0	neuron	neuron
GSM4837523_AAAGAACGTTTGCCGG-1	T	T	10th_C95_S123	alpha	alpha	AAACGGGGTGCGATAG-1-3	Mat. Acinar	Mat. Acinar	10X04_2_CACTTAACATAAGG-1-2-0-0	astrocyte	astrocyte
GSM4837523_AAAGGATAGAGGGTCT-1	Myeloid	Myeloid	10th_C96_S117	alpha	alpha	AAACGGGTCAAACAAG-1-3	Ngn3 High late	Ngn3 High late	10X53_3_TCCATGGAAGGC--2-0-0	oligodendrocyte	oligodendrocyte
GSM4837523_AAAGGATAGTCACACT-1	Myeloid	Myeloid	11th-C12_S47	alpha	alpha	AAACGGGTCAACACGT-1-3	Mat. Acinar	Mat. Acinar	10X57_5_CCTCTGAGAGAT--2-0-0	oligodendrocyte	oligodendrocyte
GSM4837523_AAAGGATAGTCTGTAC-1	Myeloid	Myeloid	11th-C16_S64	PSC	mesenchymal	AAACGGGTCACCACCT-1-3	Mat. Acinar	Mat. Acinar	10X53_2_TGGACTGAATCC--2-0-0	endothelial cell	endothelial cell
GSM4837523_AAAGGATAGTGAGTGC-1	Fib	T	11th-C21_S4	beta	beta	AAACGGGTCAGCTCTC-1-3	Ngn3 low EP	Ngn3 low EP	10X24_2_CACTCCGAAATCGC-1-2-0-0	neuron	neuron
GSM4837523_AAAGGATCAATTAGGA-1	Myeloid	Myeloid	11th-C22_S65	beta	beta	AAACGGGTCCGCGCAA-1-3	Fev+ Pyy	Epsilon	10X53_3_TGGCTGATTCTC--2-0-0	neuron	neuron
GSM4837523_AAAGGATCAGGCTATT-1	Myeloid	Myeloid	11th-C24_S49	ductal	ductal	AAACGGGTCCTCAACC-1-3	Mat. Acinar	Mat. Acinar	10X35_1_AGCCCTGTCTAG--2-0-0	neuron	neuron
GSM4837523_AAAGGATCAGTCAGAG-1	Myeloid	Myeloid	11th-C26_S12	ductal	ductal	AAACGGGTCCTTAATC-1-3	Mat. Acinar	Mat. Acinar	10X22_2_GTATTCACAGCTAC-1-2-0-0	neuron	neuron
GSM4837523_AAAGGATCATTCTGTT-1	Myeloid	Myeloid	11th-C27_S19	beta	beta	AAACGGGTCGCATGGC-1-3	Beta	Beta	10X53_6_TCTTACCTCTCG--2-0-0	oligodendrocyte	oligodendrocyte
GSM4837523_AAAGGATGTTGGACTT-1	T	T	11th-C2_S8	PSC	PSC	AAAGATGAGAAGAAGC-1-3	Mat. Acinar	Mat. Acinar	10X57_7_CGGATGGTTGTG--2-0-0	astrocyte	astrocyte
GSM4837523_AAAGGATTCACGACTA-1	Myeloid	Myeloid	11th-C30_S66	beta	beta	AAAGATGAGAGTACCG-1-3	Fev+ Beta	Fev+ Beta	10X57_1_CAGACTCATTGG--2-0-0	neuron	oligodendrocyte
GSM4837523_AAAGGATTCTGAACGT-1	Myeloid	Myeloid	11th-C33_S20	delta	delta	AAAGATGAGCGCCTCA-1-3	Alpha	Alpha	10X28_4_GATGACACCTGCTC-1-2-0-0	astrocyte	astrocyte
GSM4837523_AAAGGATTCTTGGCTC-1	EC	EC	11th-C36_S67	alpha	alpha	AAAGATGAGTACACCT-1-3	Alpha	Alpha	10X35_3_AATATGATCGAC--2-0-0	astrocyte	astrocyte
GSM4837523_AAAGGGCAGAATTGCA-1	Myeloid	Myeloid	11th-C37_S6	alpha	alpha	AAAGATGAGTCATGCT-1-3	Beta	Beta	10X28_5_TGGTAGTGTCGATG-1-2-0-0	neuron	neuron
GSM4837523_AAAGGGCAGCACACAG-1	Myeloid	Myeloid	11th-C40_S52	PSC	mesenchymal	AAAGATGAGTCTTGCA-1-3	Beta	Beta	10X48_3_GCCAACCTCGCT--2-0-0	astrocyte	astrocyte
GSM4837523_AAAGGGCGTATGTCAC-1	Myeloid	Myeloid	11th-C41_S60	beta	beta	AAAGATGAGTGAACAT-1-3	Ngn3 low EP	Ngn3 low EP	10X50_8_CCACGAAGCCTA--2-0-0	oligodendrocyte	oligodendrocyte
GSM4837523_AAAGGGCGTTGCCATA-1	Myeloid	Myeloid	11th-C43_S7	ductal	ductal	AAAGATGAGTGAAGTT-1-3	Mat. Acinar	Mat. Acinar	10X49_4_ATGGTGGTTCGA--2-0-0	neuron	neuron
GSM4837523_AAAGGGCTCAAGCCTA-1	SMC	SMC	11th-C44_S15	beta	beta	AAAGATGCAATGTTGC-1-3	Beta	Beta	10X52_2_CGAGACCAAAGA--2-0-0	neuron	neuron
GSM4837523_AAAGGGCTCAGTCACA-1	NK	NK	11th-C49_S23	beta	beta	AAAGATGCACTACAGT-1-3	Mat. Acinar	Prlf. Acinar	10X28_3_TACTAAGAATCTTC-1-2-0-0	neuron	neuron
GSM4837523_AAAGGGCTCCGTTGGG-1	NK	NK	11th-C4_S62	delta	ductal	AAAGATGCAGCGATCC-1-3	Prlf. Ductal	Prlf. Ductal	10X53_2_AGTTTGATTCTC--2-0-0	oligodendrocyte	oligodendrocyte
GSM4837523_AAAGGGCTCCTTGACC-1	SMC	SMC	11th-C51_S39	beta	beta	AAAGATGCAGCGTAAG-1-3	Mat. Acinar	Mat. Acinar	10X50_8_TGTCACTCGTGA--2-0-0	neuron	neuron
GSM4837523_AAAGGTAAGGCACTAG-1	SMC	SMC	11th-C53_S78	beta	beta	AAAGATGCATGGTCAT-1-3	Mat. Acinar	Mat. Acinar	10X53_4_TCCATGCGGGAA--2-0-0	ependymal cell	astrocyte
GSM4837523_AAAGGTACATTGCCTC-1	Myeloid	Myeloid	11th-C55_S24	ductal	ductal	AAAGATGGTAATAGCA-1-3	Mat. Acinar	Mat. Acinar	10X46_1_AGTACTCTCGCATA-1-2-0-0	neuron	neuron
GSM4837523_AAAGGTAGTCGAGCAA-1	T	T	11th-C56_S32	PSC	mesenchymal	AAAGATGGTACTTAGC-1-3	Ductal	Trunk	10X26_4_CATTGTACAAGGTA-1-2-0-0	neuron	neuron
GSM4837523_AAAGGTAGTGACTATC-1	Myeloid	Myeloid	11th-C57_S40	alpha	alpha	AAAGATGGTTCCACGG-1-3	Mat. Acinar	Mat. Acinar	10X22_2_ACGACAACGACGAG-1-2-0-0	neuron	neuron
GSM4837523_AAAGGTATCCGTCACT-1	T	T	11th-C58_S71	ductal	ductal	AAAGATGGTTCGTTGA-1-3	Mat. Acinar	Mat. Acinar	10X53_5_CGACGACTGTGA--2-0-0	oligodendrocyte	oligodendrocyte precursor cell
GSM4837523_AAAGGTATCGAATCCA-1	NK	NK	11th-C5_S54	alpha	alpha	AAAGATGTCCGTCAAA-1-3	Mat. Acinar	Prlf. Acinar	10X49_4_AACTCTTGGTCA--2-0-0	neuron	neuron
GSM4837523_AAAGGTATCTCTAAGG-1	Myeloid	Myeloid	11th-C61_S25	alpha	alpha	AAAGATGTCCTCATTA-1-3	Mat. Acinar	Prlf. Acinar	10X22_2_AAATCTGAGGTAGG-1-2-0-0	microglial cell	microglial cell
GSM4837523_AAAGGTATCTTACGTT-1	T	T	11th-C62_S33	alpha	alpha	AAAGATGTCGGCTTGG-1-3	Alpha	Alpha	10X20_2_ATTTCGTGTTAGGC-1-2-0-0	astrocyte	astrocyte
GSM4837523_AAAGGTATCTTGGGCG-1	Fib	Fib	11th-C64_S72	acinar	acinar	AAAGCAAAGAACAACT-1-3	Fev+ Beta	Fev+ Delta	10X53_4_TGCACTTCTACT--2-0-0	neuron	neuron
GSM4837523_AAAGTCCAGAAATCCA-1	Myeloid	EC	11th-C66_S88	beta	beta	AAAGCAAAGAAGGGTA-1-3	Mat. Acinar	Mat. Acinar	10X22_1_ATTGCGGATAGAAG-1-2-0-0	neuron	oligodendrocyte
GSM4837523_AAAGTCCAGGTAACTA-1	Fib	Fib	11th-C67_S26	alpha	alpha	AAAGCAAAGCGATCCC-1-3	Mat. Acinar	Prlf. Acinar	10X28_3_AGGCAGGAGGTGAG-1-2-0-0	neuron	neuron
GSM4837523_AAAGTCCCACAAGCCC-1	Myeloid	Myeloid	11th-C68_S34	delta	ductal	AAAGCAAAGCTACCTA-1-3	Fev+ Beta	Fev+ Beta	10X55_2_GTACCAGGGCATGT--2-0-0	oligodendrocyte	oligodendrocyte
GSM4837523_AAAGTCCGTCACAGTT-1	Myeloid	Myeloid	11th-C77_S82	delta	endothelial	AAAGCAACACACTGCG-1-3	Mat. Acinar	Mat. Acinar	10X52_2_AGCCGAGAGGGT--2-0-0	oligodendrocyte	oligodendrocyte
GSM4837523_AAAGTCCGTGCTCTCT-1	Myeloid	Myeloid	11th-C7_S16	ductal	ductal	AAAGCAACACATGGGA-1-3	Ductal	Prlf. Acinar	10X22_4_GATCATCTGTATCG-1-2-0-0	microglial cell	microglial cell
GSM4837523_AAAGTCCGTGGATGAC-1	Myeloid	Myeloid	11th-C93_S30	alpha	alpha	AAAGCAACACGGTAAG-1-3	Prlf. Ductal	Prlf. Ductal	10X52_2_AGGTACTGCTTT--2-0-0	oligodendrocyte	oligodendrocyte
GSM4837523_AAAGTCCGTTCCGCAG-1	Myeloid	Myeloid	12th-C10_S155	beta	beta	AAAGCAACAGACACTT-1-3	Mat. Acinar	Mat. Acinar	10X57_3_ACTGTGAACGGG--2-0-0	oligodendrocyte	oligodendrocyte
GSM4837523_AAAGTCCTCCCGAACG-1	Myeloid	Myeloid	12th-C11_S147	alpha	alpha	AAAGCAACATTCCTCG-1-3	Mat. Acinar	Prlf. Acinar	10X50_8_CGCCACCCCTCA--2-0-0	neuron	neuron
GSM4837523_AAAGTCCTCGCTTGCT-1	Myeloid	Myeloid	12th-C12_S139	beta	beta	AAAGCAAGTCAACTGT-1-3	Mat. Acinar	Mat. Acinar	10X22_2_AACCTTACTCAGGT-1-2-0-0	neuron	neuron
GSM4837523_AAAGTCCTCGGTAGAG-1	Myeloid	Myeloid	12th-C14_S190	beta	beta	AAAGCAAGTCACTTCC-1-3	Mat. Acinar	Mat. Acinar	10X46_1_AAGGTGCTTAAGGA-1-2-0-0	neuron	oligodendrocyte
GSM4837523_AAAGTCCTCTAGTCAG-1	Myeloid	Myeloid	12th-C15_S183	beta	beta	AAAGCAAGTCTTGATG-1-3	Mat. Acinar	Mat. Acinar	10X54_4_GGGCTGTCAGAATA--2-0-0	oligodendrocyte	oligodendrocyte
GSM4837523_AAAGTCCTCTCAGGCG-1	EC	EC	12th-C1_S195	alpha	alpha	AAAGCAAGTGAAGGCT-1-3	Mat. Acinar	Mat. Acinar	10X26_1_CGCACGGAGAACCT-1-2-0-0	neuron	neuron
GSM4837523_AAAGTGAAGACGAGCT-1	Myeloid	Myeloid	12th-C21_S184	beta	beta	AAAGCAAGTGCAGTAG-1-3	Beta	Beta	10X52_5_AATATGTCTAGG--2-0-0	oligodendrocyte	oligodendrocyte
GSM4837523_AAAGTGAAGCTGCGAA-1	Myeloid	Myeloid	12th-C23_S149	alpha	alpha	AAAGCAAGTGTGGTTT-1-3	Mat. Acinar	Mat. Acinar	10X20_2_AAAGACGAAAGGTA-1-2-0-0	neuron	neuron
GSM4837523_AAAGTGAAGTCCCGAC-1	MSC	MSC	12th-C24_S141	beta	beta	AAAGCAAGTTTGCATG-1-3	Delta	Epsilon	10X28_2_AGGTCATGTCCAAG-1-2-0-0	neuron	neuron
GSM4837523_AAAGTGACAACAGCCC-1	Myeloid	Myeloid	12th-C25_S185	beta	beta	AAAGCAATCATGCATG-1-3	Mat. Acinar	Mat. Acinar	10X57_2_CCGTCTGGGATG--2-0-0	oligodendrocyte	oligodendrocyte
GSM4837523_AAAGTGACAAGTGGGT-1	T	T	12th-C26_S192	beta	beta	AAAGCAATCCTAGTGA-1-3	Mat. Acinar	Mat. Acinar	10X52_3_GACATGTGTTTC--2-0-0	neuron	neuron
GSM4837523_AAAGTGAGTACAAGCG-1	Myeloid	Myeloid	12th-C28_S142	alpha	alpha	AAAGCAATCGCTTAGA-1-3	Mat. Acinar	Mat. Acinar	10X38_3_AATACTGGGTGA--2-0-0	neuron	neuron
GSM4837523_AAAGTGAGTAGATTGA-1	Myeloid	Myeloid	12th-C29_S150	alpha	alpha	AAAGCAATCGTCTGCT-1-3	Mat. Acinar	Mat. Acinar	10X55_1_GCGATAGCTCCTCT--2-0-0	oligodendrocyte	oligodendrocyte
GSM4837523_AAAGTGAGTGATGAAT-1	T	T	12th-C30_S157	beta	beta	AAAGCAATCTCTAGGA-1-3	Mat. Acinar	Mat. Acinar	10X28_2_CGAAGACTACGCAT-1-2-0-0	astrocyte	astrocyte
GSM4837523_AAATGGAAGAAACTGT-1	Myeloid	Myeloid	12th-C33_S200	beta	beta	AAAGCAATCTGCGTAA-1-3	Mat. Acinar	Fev+ Delta	10X33_3_AGACTGAACTGC--2-0-0	oligodendrocyte	oligodendrocyte
GSM4837523_AAATGGAAGATAACGT-1	T	T	12th-C35_S151	beta	beta	AAAGTAGAGACATAAC-1-3	Mat. Acinar	Mat. Acinar	10X04_2_TAGGACTGAGTGCT-1-2-0-0	astrocyte	astrocyte
GSM4837523_AAATGGAAGCAATTAG-1	NK	NK	12th-C36_S158	PSC	mesenchymal	AAAGTAGAGAGTGAGA-1-3	Alpha	Alpha	10X04_1_GTAGGTACCATTCT-1-2-0-0	neuron	neuron
GSM4837523_AAATGGAAGCCATATC-1	SMC	SMC	12th-C37_S187	alpha	alpha	AAAGTAGAGCCACCTG-1-3	Mat. Acinar	Mat. Acinar	10X35_4_TAAGACGGAAGC--2-0-0	endothelial cell	brain pericyte
GSM4837523_AAATGGAAGCCATGCC-1	Myeloid	Myeloid	12th-C38_S194	beta	beta	AAAGTAGAGCGCCTTG-1-3	Beta	Beta	10X51_4_ACGTACTTGCGA--2-0-0	neuron	neuron
GSM4837523_AAATGGAAGGCCTTGC-1	Myeloid	Myeloid	12th-C39_S201	alpha	alpha	AAAGTAGAGGGCTTGA-1-3	Prlf. Ductal	Prlf. Ductal	10X20_1_ATAGCGTGTCTTCA-1-2-0-0	neuron	neuron
GSM4837523_AAATGGAAGGGACACT-1	NK	NK	12th-C3_S181	beta	beta	AAAGTAGCACACCGCA-1-3	Mat. Acinar	Mat. Acinar	10X24_2_TCAGTTACCGTTGA-1-2-0-0	neuron	neuron
GSM4837523_AAATGGACAGTAGAGC-1	Myeloid	Myeloid	12th-C40_S144	beta	beta	AAAGTAGCACAGGTTT-1-3	Mat. Acinar	Prlf. Acinar	10X46_1_CCCTGAACGTAAAG-1-2-0-0	brain pericyte	endothelial cell
GSM4837523_AAATGGACATGCGGTC-1	T	T	12th-C42_S159	beta	beta	AAAGTAGCACATGACT-1-3	Alpha	Alpha	10X54_1_GGAAGGTGTGAAAT--2-0-0	oligodendrocyte	oligodendrocyte
GSM4837523_AAATGGACATTGTCGA-1	EC	EC	12th-C46_S145	PSC	mesenchymal	AAAGTAGCATAAGACA-1-3	Mat. Acinar	Prlf. Acinar	10X24_1_GACGATTGCCCACT-1-2-0-0	astrocyte	astrocyte
GSM4837523_AAATGGAGTATATGGA-1	T	T	12th-C47_S153	beta	beta	AAAGTAGGTAAGTGGC-1-3	Mat. Acinar	Mat. Acinar	10X20_1_GTAATAACCTTGGA-1-2-0-0	neuron	neuron
GSM4837523_AAATGGATCCCATTTA-1	T	Plasma	12th-C48_S160	beta	beta	AAAGTAGGTAGCTGCC-1-3	Mat. Acinar	Mat. Acinar	10X22_2_GTAATAACGATAGA-1-2-0-0	astrocyte	astrocyte
GSM4837523_AAATGGATCGTTAGTG-1	T	T	12th-C4_S154	beta	beta	AAAGTAGGTCAGATAA-1-3	Beta	Beta	10X54_2_GCTGTCAGGATCGA--2-0-0	oligodendrocyte	oligodendrocyte
GSM4837523_AAATGGATCTCGACGG-1	T	T	12th-C50_S210	alpha	alpha	AAAGTAGTCGAATGGG-1-3	Mat. Acinar	Mat. Acinar	10X51_1_TCCACTCTATGG--2-0-0	neuron	neuron
GSM4837523_AAATGGATCTTTCCGG-1	Myeloid	Myeloid	12th-C51_S217	beta	beta	AAAGTAGTCGAGCCCA-1-3	Mat. Acinar	Mat. Acinar	10X55_2_ATTACCACCTGGTG--2-0-0	oligodendrocyte	oligodendrocyte
GSM4837523_AACAAAGAGCGCCTAC-1	T	T	12th-C53_S168	acinar	acinar	AAAGTAGTCGGAAATA-1-3	Mat. Acinar	Mat. Acinar	10X49_4_GTAAGATATCGG--2-0-0	neuron	neuron
GSM4837523_AACAAAGAGGGCTTCC-1	Myeloid	Myeloid	12th-C55_S203	beta	beta	AAAGTAGTCGGCGGTT-1-3	Mat. Acinar	Prlf. Acinar	10X20_1_GTTAAATGAAGGTA-1-2-0-0	astrocyte	astrocyte
GSM4837523_AACAAAGAGGTCATTC-1	Myeloid	Myeloid	12th-C56_S211	ductal	ductal	AAATGCCAGACTAAGT-1-3	Beta	Beta	10X20_1_CTGAGAACGCTAAC-1-2-0-0	astrocyte	astrocyte
GSM4837523_AACAAAGCAATCACGT-1	Myeloid	Mast	12th-C57_S218	alpha	alpha	AAATGCCAGACTGTAA-1-3	Mat. Acinar	Prlf. Acinar	10X54_1_ATGAACATCCTTGC--2-0-0	neuron	neuron
GSM4837523_AACAAAGCACAAAGTA-1	T	T	12th-C58_S162	alpha	alpha	AAATGCCAGATGGGTC-1-3	Mat. Acinar	Mat. Acinar	10X02_1_GGGTAACTAACTGC-1-2-0-0	neuron	neuron
GSM4837523_AACAAAGCACGCGCTA-1	T	T	12th-C59_S169	beta	beta	AAATGCCAGATGTCGG-1-3	Mat. Acinar	Mat. Acinar	10X54_3_GGGAGCATCGGAAG--2-0-0	oligodendrocyte	oligodendrocyte
GSM4837523_AACAAAGCATTAGGAA-1	EC	EC	12th-C60_S176	beta	beta	AAATGCCAGCTGTCTA-1-3	Prlf. Trunk	Prlf. Trunk	10X22_1_AGACACTGCCTATT-1-2-0-0	neuron	neuron
GSM4837523_AACAAAGGTACACGCC-1	Myeloid	Myeloid	12th-C63_S219	alpha	alpha	AAATGCCAGTACGTAA-1-3	Mat. Acinar	Mat. Acinar	10X53_6_AGTAACGGTAGG--2-0-0	oligodendrocyte	oligodendrocyte
GSM4837523_AACAAAGGTAGAAACT-1	SMC	SMC	12th-C64_S163	beta	beta	AAATGCCAGTCATCCA-1-3	Mat. Acinar	Prlf. Acinar	10X34_3_TCTATGTGGAATCC-1-2-0-0	neuron	neuron
GSM4837523_AACAAAGGTTGTACGT-1	Fib	SMC	12th-C65_S170	beta	beta	AAATGCCAGTGCCAGA-1-3	Mat. Acinar	Prlf. Acinar	10X57_6_GTCCGACTGACA--2-0-0	ependymal cell	ependymal cell
GSM4837523_AACAAAGTCAATCTTC-1	Myeloid	Myeloid	12th-C67_S205	beta	beta	AAATGCCCAAGGTTCT-1-3	Mat. Acinar	Mat. Acinar	10X28_4_CTAATAGAAGTAGA-1-2-0-0	astrocyte	astrocyte
GSM4837523_AACAAAGTCAGCACCG-1	T	T	12th-C71_S171	alpha	alpha	AAATGCCCAATGGAAT-1-3	Alpha	Alpha	10X57_3_TTGCACTCTCGC--2-0-0	oligodendrocyte	oligodendrocyte
GSM4837523_AACAAAGTCCGTCCTA-1	T	NK	12th-C74_S214	beta	beta	AAATGCCCACATCTTT-1-3	Ngn3 High late	Ngn3 High late	10X20_3_TATGTGCTATCGTG-1-2-0-0	endothelial cell	endothelial cell
GSM4837523_AACAAAGTCCGTGACG-1	T	T	12th-C75_S206	alpha	alpha	AAATGCCCACCAACCG-1-3	Ngn3 High late	Ngn3 High late	10X43_3_GAAAACAAAGCA--2-0-0	microglial cell	microglial cell
GSM4837523_AACAACCAGCGCCGTT-1	SMC	SMC	12th-C76_S177	beta	endothelial	AAATGCCCATGCTAGT-1-3	Ngn3 High late	Fev+ Beta	10X49_5_TGAATGACTGTG--2-0-0	astrocyte	astrocyte
GSM4837523_AACAACCAGGCATCTT-1	T	T	12th-C7_S196	beta	beta	AAATGCCGTAATCACC-1-3	Mat. Acinar	Mat. Acinar	10X52_5_GGACTGCTGGTA--2-0-0	endothelial cell	endothelial cell
GSM4837523_AACAACCAGTGCTCAT-1	EC	EC	12th-C80_S215	alpha	alpha	AAATGCCGTAGCACGA-1-3	Mat. Acinar	Mat. Acinar	10X48_1_TGTATGTCAAGC--2-0-0	astrocyte	astrocyte
GSM4837523_AACAACCAGTTCTCTT-1	Myeloid	Myeloid	12th-C81_S207	alpha	alpha	AAATGCCGTAGTGAAT-1-3	Mat. Acinar	Mat. Acinar	10X11_1_TCGAGCCTCGTTAG-1-2-0-0	astrocyte	astrocyte
GSM4837523_AACAACCCAACAACAA-1	T	T	12th-C84_S165	beta	beta	AAATGCCGTGATAAGT-1-3	Alpha	Alpha	10X28_3_TGCTATACTTACCT-1-2-0-0	neuron	oligodendrocyte
GSM4837523_AACAACCGTCCAGTTA-1	SMC	SMC	12th-C85_S137	beta	beta	AAATGCCTCAAACAAG-1-3	Mat. Acinar	Mat. Acinar	10X52_2_CTCAGAACTCTT--2-0-0	astrocyte	astrocyte
GSM4837523_AACAACCGTCCCGGTA-1	Myeloid	Myeloid	12th-C8_S189	beta	beta	AAATGCCTCCACGTGG-1-3	Mat. Acinar	Mat. Acinar	10X28_3_TCCCGAACAGTGCT-1-2-0-0	astrocyte	astrocyte
GSM4837523_AACAACCGTTACGATC-1	SMC	SMC	12th-C90_S166	beta	beta	AAATGCCTCCGGGTGT-1-3	Mat. Acinar	Mat. Acinar	10X19_2_CTCTAATGGTCTTT-1-2-0-0	neuron	neuron
GSM4837523_AACAACCGTTCCGCTT-1	SMC	SMC	12th-C93_S209	beta	beta	AAATGCCTCCTTGCCA-1-3	Mat. Acinar	Mat. Acinar	10X24_4_GTATTAGATCCTGC-1-2-0-0	neuron	neuron
GSM4837523_AACAACCTCAAACCTG-1	T	T	12th-C94_S180	PSC	mesenchymal	AAATGCCTCGATCCCT-1-3	Mat. Acinar	Mat. Acinar	10X53_3_ACCTACGGTCTA--2-0-0	brain pericyte	endothelial cell
GSM4837523_AACAACCTCATTACCT-1	T	T	12th-C95_S174	alpha	alpha	AAATGCCTCGTTTGCC-1-3	Mat. Acinar	Mat. Acinar	10X52_6_AATCGAAGAACA--2-0-0	neuron	neuron
GSM4837523_AACAACCTCCAAGCTA-1	Myeloid	Mast	12th-C96_S167	beta	beta	AAATGCCTCTACGAGT-1-3	Mat. Acinar	Mat. Acinar	10X52_5_AGGAGATGTTTC--2-0-0	oligodendrocyte	oligodendrocyte
GSM4837523_AACAACCTCTCCCATG-1	Myeloid	EC	13th_C12_S178	beta	beta	AAATGCCTCTCGTATT-1-3	Mat. Acinar	Prlf. Acinar	10X43_3_CGTACTCCGAAT--2-0-0	oligodendrocyte	oligodendrocyte
GSM4837523_AACAAGAAGGCGCTCT-1	Fib	Fib	13th_C13_S149	alpha	alpha	AACACGTAGGCCCTTG-1-3	Mat. Acinar	Mat. Acinar	10X38_1_GAGCCTAACCTG--2-0-0	neuron	neuron
GSM4837523_AACAAGAAGGTAATCA-1	T	T	13th_C15_S134	beta	beta	AACACGTAGTAATCCC-1-3	Fev+ Pyy	Epsilon	10X20_3_CATCTTGAGGGTGA-1-2-0-0	astrocyte	astrocyte
GSM4837523_AACAAGACAGAGAAAG-1	SMC	SMC	13th_C16_S193	beta	beta	AACACGTCAAACGCGA-1-3	Alpha	Beta	10X52_2_AGATTGGTGTTG--2-0-0	astrocyte	astrocyte
GSM4837523_AACAAGACAGAGGTTG-1	Myeloid	Myeloid	13th_C17_S186	beta	beta	AACACGTCAAATTGCC-1-3	Alpha	Alpha	10X54_8_CCGCGTCGACAGCC--2-0-0	neuron	neuron
GSM4837523_AACAAGACAGATCCAT-1	Myeloid	Myeloid	13th_C18_S179	alpha	alpha	AACACGTCACGAAATA-1-3	Prlf. Ductal	Prlf. Ductal	10X24_2_CGACAAACTCAAGC-1-2-0-0	astrocyte	astrocyte
GSM4837523_AACAAGACATGTGGTT-1	Myeloid	Mast	13th_C1_S147	alpha	alpha	AACACGTGTATTCGTG-1-3	Ngn3 High late	Ngn3 High late	10X51_1_GTTACTTCGTTT--2-0-0	neuron	neuron
GSM4837523_AACAAGAGTAGCGTTT-1	Mast	Mast	13th_C20_S142	alpha	alpha	AACACGTGTCGACTGC-1-3	Fev+ Beta	Fev+ Beta	10X50_8_CCATACACTGGT--2-0-0	neuron	neuron
GSM4837523_AACAAGAGTCCTTTGC-1	Myeloid	Myeloid	13th_C21_S135	beta	beta	AACACGTGTCGATTGT-1-3	Alpha	Alpha	10X55_2_AGCGACAGCTTAAC--2-0-0	oligodendrocyte	oligodendrocyte
GSM4837523_AACAAGAGTTAAGGAT-1	Myeloid	Myeloid	13th_C23_S187	alpha	mesenchymal	AACACGTGTCGGCTCA-1-3	Ngn3 High late	Ngn3 High late	10X51_1_TGGCTGTGAGCT--2-0-0	neuron	neuron
GSM4837523_AACACACAGCTCGAAG-1	Myeloid	Myeloid	13th_C27_S151	acinar	acinar	AACACGTGTCTTGTCC-1-3	Ngn3 High late	Ngn3 High late	10X05_2_TCCCACGAAACCGT-1-2-0-0	neuron	neuron
GSM4837523_AACACACAGGTGATCG-1	Myeloid	Myeloid	13th_C29_S188	alpha	alpha	AACACGTGTGACTCAT-1-3	Ngn3 High late	Fev+ Beta	10X49_3_GACAGATGTCGA--2-0-0	neuron	neuron
GSM4837523_AACACACAGTCATGGG-1	T	T	13th_C31_S137	alpha	alpha	AACACGTGTTCGCTAA-1-3	Mat. Acinar	Mat. Acinar	10X28_2_CTTCATGATGTGAC-1-2-0-0	microglial cell	microglial cell
GSM4837523_AACACACAGTCTGCGC-1	Fib	SMC	13th_C34_S181	beta	beta	AACACGTTCAACGGCC-1-3	Mat. Acinar	Mat. Acinar	10X57_3_CTGAACAAGAAC--2-0-0	neuron	neuron
GSM4837523_AACACACCAACAGCTT-1	T	T	13th_C36_S196	alpha	schwann	AACACGTTCCACGCAG-1-3	Mat. Acinar	Mat. Acinar	10X56_6_CTTGCTGACGAG--2-0-0	neuron	neuron
GSM4837523_AACACACCATCCTAAG-1	SMC	SMC	13th_C38_S145	beta	beta	AACACGTTCCGCGCAA-1-3	Ngn3 low EP	Ngn3 low EP	10X43_3_TCAAGACTTAGG--2-0-0	neuron	neuron
GSM4837523_AACACACCATTCTCTA-1	Fib	Fib	13th_C39_S153	beta	beta	AACACGTTCCGGCACA-1-3	Mat. Acinar	Mat. Acinar	10X51_1_AAGCACCGTCTC--2-0-0	neuron	neuron
GSM4837523_AACACACTCACTGAAC-1	Myeloid	Myeloid	13th_C3_S132	alpha	alpha	AACACGTTCGCACTCT-1-3	Mat. Acinar	Prlf. Acinar	10X20_2_TCGGACCTAGCGGA-1-2-0-0	neuron	neuron
GSM4837523_AACACACTCAGAATAG-1	Myeloid	Myeloid	13th_C46_S183	beta	beta	AACACGTTCGGAATCT-1-3	Ngn3 High late	Fev+ Beta	10X57_6_CAATCTTACTCT--2-0-0	brain pericyte	endothelial cell
GSM4837523_AACACACTCGCGATCG-1	Myeloid	Myeloid	13th_C49_S155	ductal	ductal	AACACGTTCGGAGCAA-1-3	Mat. Acinar	Mat. Acinar	10X28_5_GAACGTTGTGAAGA-1-2-0-0	neuron	neuron
GSM4837523_AACACACTCTAACGCA-1	Mast	Mast	13th_C4_S191	alpha	alpha	AACCATGAGACGCAAC-1-3	Mat. Acinar	Mat. Acinar	10X22_4_AGGAACCTTTTGGG-1-2-0-0	endothelial cell	brain pericyte
GSM4837523_AACACACTCTAAGCGT-1	T	T	13th_C51_S170	delta	delta	AACCATGAGAGCCTAG-1-3	Ngn3 High late	Ngn3 High late	10X22_2_TTCATCGATAACCG-1-2-0-0	neuron	neuron
GSM4837523_AACAGGGAGAAGTATC-1	Myeloid	Myeloid	13th_C52_S198	beta	beta	AACCATGAGCCACGTC-1-3	Mat. Acinar	Prlf. Acinar	10X28_3_CCTATTGATCAGAC-1-2-0-0	oligodendrocyte	oligodendrocyte
GSM4837523_AACAGGGAGAATCGAT-1	Myeloid	Myeloid	13th_C53_S205	alpha	alpha	AACCATGAGCCCGAAA-1-3	Mat. Acinar	Mat. Acinar	10X22_1_GACTGTGAGACACT-1-2-0-0	neuron	neuron
GSM4837523_AACAGGGCACGCTGTG-1	Myeloid	Myeloid	13th_C54_S212	alpha	alpha	AACCATGAGGATTCGG-1-3	Mat. Acinar	Mat. Acinar	10X55_5_TTAGACATGCAACT--2-0-0	oligodendrocyte	oligodendrocyte
GSM4837523_AACAGGGCACGTACAT-1	T	T	13th_C55_S156	alpha	alpha	AACCATGAGTACCGGA-1-3	Epsilon	Fev+ Pyy	10X26_3_GTAGCATGGCGTTA-1-2-0-0	microglial cell	microglial cell
GSM4837523_AACAGGGCATAAGCGG-1	NK	NK	13th_C57_S171	beta	beta	AACCATGAGTGTGAAT-1-3	Mat. Acinar	Mat. Acinar	10X24_2_TAGTACCTGTTGGT-1-2-0-0	neuron	neuron
GSM4837523_AACAGGGCATTCTTCA-1	Myeloid	Myeloid	13th_C5_S184	beta	beta	AACCATGCACAGGAGT-1-3	Ngn3 High late	Ngn3 High late	10X22_1_ACACAGACGTCAAC-1-2-0-0	neuron	neuron
GSM4837523_AACAGGGGTGCGTGCT-1	Myeloid	Myeloid	13th_C60_S213	alpha	alpha	AACCATGGTAAGTTCC-1-3	Prlf. Trunk	Prlf. Trunk	10X34_3_GACCCTACGGTGAG-1-2-0-0	neuron	neuron
GSM4837523_AACAGGGTCCAAGAGG-1	EC	EC	13th_C63_S172	beta	beta	AACCATGGTAGCTGCC-1-3	Mat. Acinar	Prlf. Acinar	10X54_8_ATACGGTTACGCGC--2-0-0	neuron	neuron
GSM4837523_AACAGGGTCCATTGCC-1	T	T	13th_C66_S214	alpha	alpha	AACCATGGTCAGTGGA-1-3	Beta	Beta	10X55_8_TATTCAGAATAGGG--2-0-0	neuron	neuron
GSM4837523_AACAGGGTCGATACGT-1	Myeloid	Myeloid	13th_C68_S165	beta	beta	AACCATGGTCTAAAGA-1-3	Mat. Acinar	Mat. Acinar	10X24_2_AATAAGCTGCGATT-1-2-0-0	astrocyte	astrocyte
GSM4837523_AACAGGGTCTACGGTA-1	Myeloid	Myeloid	13th_C69_S173	alpha	mesenchymal	AACCATGGTGGGTATG-1-3	Fev+ Beta	Fev+ Beta	10X07_1_AACCAGTGCATCAG-1-2-0-0	neuron	neuron
GSM4837523_AACCAACAGAAACTAC-1	Myeloid	Myeloid	13th_C6_S177	alpha	alpha	AACCATGGTTCGGCAC-1-3	Ngn3 High late	Ngn3 High late	10X28_3_TTAGCTACACTGTG-1-2-0-0	neuron	neuron
GSM4837523_AACCAACAGACTGTTC-1	T	T	13th_C70_S201	beta	beta	AACCATGGTTGAACTC-1-3	Fev+ Beta	Fev+ Beta	10X07_1_GACGTAACTCACGA-1-2-0-0	neuron	neuron
GSM4837523_AACCAACAGAGAGCCT-1	Myeloid	Myeloid	13th_C71_S208	beta	beta	AACCATGGTTGTCGCG-1-3	Mat. Acinar	Mat. Acinar	10X20_2_ACGCAATGACGCAT-1-2-0-0	neuron	neuron
GSM4837523_AACCAACAGCCAGACA-1	T	T	13th_C72_S215	beta	epsilon	AACCATGTCAATCACG-1-3	Mat. Acinar	Mat. Acinar	10X20_1_GTTGGATGATGTCG-1-2-0-0	oligodendrocyte	oligodendrocyte
GSM4837523_AACCAACCAATGAGCG-1	Myeloid	Myeloid	13th_C75_S159	beta	beta	AACCATGTCCCAAGTA-1-3	Mat. Acinar	Mat. Acinar	10X26_4_AGACGTACTTGTGG-1-2-0-0	ependymal cell	ependymal cell
GSM4837523_AACCAACCACGCTTAA-1	Myeloid	Mast	13th_C76_S216	alpha	alpha	AACCATGTCGTATCAG-1-3	Ngn3 High late	Ngn3 High late	10X55_8_CGGGCAGTCGATAA--2-0-0	astrocyte	astrocyte
GSM4837523_AACCAACCAGCGAACA-1	Myeloid	Myeloid	13th_C77_S209	alpha	alpha	AACCATGTCTGCTGCT-1-3	Mat. Acinar	Mat. Acinar	10X53_5_GCAAGAGCTACA--2-0-0	oligodendrocyte	oligodendrocyte
GSM4837523_AACCAACCATCCAACA-1	SMC	SMC	13th_C79_S174	alpha	alpha	AACCGCGAGAAGGTGA-1-3	Mat. Acinar	Mat. Acinar	10X49_5_CAAGCTAAAGTG--2-0-0	neuron	neuron
GSM4837523_AACCAACTCATTTGCT-1	T	T	13th_C80_S167	beta	beta	AACCGCGAGCCAACAG-1-3	Mat. Acinar	Mat. Acinar	10X48_1_ATCGCTACGTTG--2-0-0	astrocyte	astrocyte
GSM4837523_AACCAACTCCACGTGG-1	SMC	Fib	13th_C81_S160	beta	beta	AACCGCGAGGATGGTC-1-3	Ngn3 High late	Ngn3 High late	10X38_1_TCTCCTGACGTT--2-0-0	neuron	neuron
GSM4837523_AACCAACTCCCTGTTG-1	Myeloid	Myeloid	13th_C86_S168	alpha	alpha	AACCGCGAGGCCATAG-1-3	Beta	Alpha	10X52_2_CTGAACTGACTG--2-0-0	neuron	neuron
GSM4837523_AACCACAAGACATAGT-1	T	T	13th_C88_S218	alpha	alpha	AACCGCGAGGTTCCTA-1-3	Mat. Acinar	Mat. Acinar	10X26_4_TGGATTCTACTACG-1-2-0-0	neuron	neuron
GSM4837523_AACCACAAGATCACCT-1	Myeloid	Myeloid	13th_C89_S211	beta	beta	AACCGCGCAAAGGCGT-1-3	Mat. Acinar	Prlf. Acinar	10X50_7_CGGCCTCTATGG--2-0-0	brain pericyte	endothelial cell
GSM4837523_AACCACAAGCGGGTAT-1	Myeloid	Myeloid	13th_C8_S140	ductal	ductal	AACCGCGCAACTTGAC-1-3	Mat. Acinar	Mat. Acinar	10X22_4_TAGTCGGATGCGTA-1-2-0-0	astrocyte	astrocyte
GSM4837523_AACCACACACGAGGAT-1	Myeloid	Myeloid	13th_C92_S169	alpha	alpha	AACCGCGCACCAGTTA-1-3	Mat. Acinar	Mat. Acinar	10X52_4_TCATCTGTCATG--2-0-0	microglial cell	microglial cell
GSM4837523_AACCACACAGCTCTGG-1	SMC	SMC	13th_C93_S162	alpha	alpha	AACCGCGCAGCCACCA-1-3	Ngn3 High late	Ngn3 High late	10X53_6_AATGACGTAGGG--2-0-0	oligodendrocyte	oligodendrocyte
GSM4837523_AACCACAGTCACTACA-1	EC	EC	13th_C94_S219	beta	beta	AACCGCGCATGCCTAA-1-3	Beta	Beta	10X26_4_ATGGGTACGAGACG-1-2-0-0	astrocyte	oligodendrocyte
GSM4837523_AACCACAGTCGTAATC-1	Myeloid	Myeloid	13th_C96_S204	beta	beta	AACCGCGGTCAGTGGA-1-3	Mat. Acinar	Mat. Acinar	10X52_2_GATTACTCCAAG--2-0-0	brain pericyte	endothelial cell
GSM4837523_AACCACAGTTTAGACC-1	Myeloid	Myeloid	1st-61_S27	beta	beta	AACCGCGGTGAACCTT-1-3	Mat. Acinar	Mat. Acinar	10X52_4_CTGTTGTGAACC--2-0-0	neuron	neuron
GSM4837523_AACCACATCGAATGCT-1	Myeloid	Myeloid	1st-C11_S58	beta	beta	AACCGCGGTGACAAAT-1-3	Mat. Acinar	Mat. Acinar	10X38_3_CGAGCTCCTTGC--2-0-0	neuron	neuron
GSM4837523_AACCACATCGCAATGT-1	T	T	1st-C13_S19	beta	beta	AACCGCGGTGCAGGTA-1-3	Mat. Acinar	Mat. Acinar	10X57_3_AGCGTGCTCAAG--2-0-0	astrocyte	astrocyte
GSM4837523_AACCACATCGCCGAAC-1	Myeloid	Myeloid	1st-C15_S3	alpha	alpha	AACCGCGGTGTAAGTA-1-3	Mat. Acinar	Mat. Acinar	10X50_5_GAGCCTGTCTTT--2-0-0	oligodendrocyte	oligodendrocyte
GSM4837523_AACCATGAGATCCCAT-1	SMC	SMC	1st-C18_S51	alpha	alpha	AACCGCGGTTCTGGTA-1-3	Beta	Alpha	10X22_3_GCGAGCACCATACG-1-2-0-0	oligodendrocyte	oligodendrocyte
GSM4837523_AACCATGAGATGCCGA-1	EC	EC	1st-C19_S20	alpha	alpha	AACCGCGGTTTGACAC-1-3	Mat. Acinar	Mat. Acinar	10X34_3_GTGCCACTCGTAAC-1-2-0-0	microglial cell	microglial cell
GSM4837523_AACCATGAGCACTCAT-1	T	T	1st-C20_S12	alpha	alpha	AACCGCGTCAGTGTTG-1-3	Alpha	Alpha	10X50_5_CTGTGAGGACTT--2-0-0	endothelial cell	endothelial cell
GSM4837523_AACCATGCAACAAGAT-1	Myeloid	Myeloid	1st-C21_S4	alpha	alpha	AACCGCGTCCGCGGTA-1-3	Alpha	Alpha	10X53_3_GAACTGCAATCG--2-0-0	oligodendrocyte	oligodendrocyte
GSM4837523_AACCATGCAGCGTACC-1	NK	NK	1st-C32_S14	beta	beta	AACCGCGTCGAGAGCA-1-3	Mat. Acinar	Mat. Acinar	10X24_2_CTAACTACGGGCAA-1-2-0-0	neuron	neuron
GSM4837523_AACCATGCAGCTCCTT-1	T	T	1st-C34_S54	PSC	mesenchymal	AACCGCGTCGCCAGCA-1-3	Mat. Acinar	Mat. Acinar	10X56_3_GCATCTTGGTGT--2-0-0	microglial cell	microglial cell
GSM4837523_AACCATGGTAAGTTGA-1	Mast	Mast	1st-C39_S23	beta	beta	AACCGCGTCGGTTCGG-1-3	Mat. Acinar	Prlf. Acinar	10X54_6_CATTTCATAGAAAC--2-0-0	oligodendrocyte	oligodendrocyte
GSM4837523_AACCATGGTCCGAAAG-1	Myeloid	Myeloid	1st-C42_S71	PSC	PSC	AACCGCGTCTAACTTC-1-3	Mat. Acinar	Prlf. Acinar	10X26_3_CCGCGAGACAGATC-1-2-0-0	astrocyte	astrocyte
GSM4837523_AACCATGGTGAATTAG-1	Myeloid	Myeloid	1st-C50_S33	alpha	alpha	AACCGCGTCTGGTTCC-1-3	Mat. Acinar	Mat. Acinar	10X49_4_CCGGCTCTTGGA--2-0-0	neuron	neuron
GSM4837523_AACCATGGTGATCGTT-1	T	T	1st-C51_S41	alpha	alpha	AACGTTGAGACCTAGG-1-3	Mat. Acinar	Mat. Acinar	10X05_1_AAATGGGAGCGGAA-1-2-0-0	neuron	neuron
GSM4837523_AACCATGGTGCATACT-1	Myeloid	Myeloid	1st-C53_S74	alpha	alpha	AACGTTGAGAGGACGG-1-3	Mat. Acinar	Mat. Acinar	10X55_3_ACCTACACTTGGAT--2-0-0	oligodendrocyte	oligodendrocyte
GSM4837523_AACCATGGTGCTCTCT-1	Myeloid	Myeloid	1st-C56_S34	alpha	alpha	AACGTTGAGAGGTTGC-1-3	Prlf. Ductal	Prlf. Ductal	10X52_1_ACCTGAGAGACG--2-0-0	oligodendrocyte	oligodendrocyte
GSM4837523_AACCATGTCTCATGCC-1	T	T	1st-C57_S42	alpha	alpha	AACGTTGAGCCAGTAG-1-3	Mat. Acinar	Prlf. Acinar	10X57_3_TGCTTGCGTACA--2-0-0	oligodendrocyte	oligodendrocyte
GSM4837523_AACCATGTCTTCTGTA-1	SMC	SMC	1st-C58_S76	beta	beta	AACGTTGAGCGTAGTG-1-3	Mat. Acinar	Mat. Acinar	10X57_6_TGGCCTTGGATC--2-0-0	oligodendrocyte	oligodendrocyte
GSM4837523_AACCCAAAGACCATGG-1	EC	EC	1st-C59_S77	alpha	alpha	AACGTTGAGGCTATCT-1-3	Mat. Acinar	Mat. Acinar	10X51_1_CGACGACGTTGA--2-0-0	neuron	neuron
GSM4837523_AACCCAAAGACCTTTG-1	Myeloid	Myeloid	1st-C62_S35	alpha	alpha	AACGTTGAGTACGTTC-1-3	Prlf. Acinar	Prlf. Acinar	10X26_3_TTTGCATGCCTGTC-1-2-0-0	astrocyte	astrocyte
GSM4837523_AACCCAAAGATCGCTT-1	Myeloid	Myeloid	1st-C64_S79	beta	beta	AACGTTGAGTGCAAGC-1-3	Mat. Acinar	Mat. Acinar	10X35_2_GGCCTGCTAAGC--2-0-0	neuron	neuron
GSM4837523_AACCCAACAAGTACCT-1	SMC	SMC	1st-C68_S36	alpha	alpha	AACGTTGAGTGGGTTG-1-3	Mat. Acinar	Mat. Acinar	10X22_4_CCGCGAGATCCTCG-1-2-0-0	neuron	neuron
GSM4837523_AACCCAACACCTATCC-1	T	T	1st-C69_S44	delta	delta	AACGTTGCAACTTGAC-1-3	Mat. Acinar	Mat. Acinar	10X53_6_ATGGGATCAAGC--2-0-0	oligodendrocyte	oligodendrocyte
GSM4837523_AACCCAACACTGCTTC-1	EC	EC	1st-C71_S83	alpha	alpha	AACGTTGCAAGTTCTG-1-3	Fev+ Pyy	Fev+ Pyy	10X55_8_TAAGCCACACATGT--2-0-0	macrophage	macrophage
GSM4837523_AACCCAACAGACAATA-1	Myeloid	Myeloid	1st-C73_S45	alpha	alpha	AACGTTGCAGTGGGAT-1-3	Mat. Acinar	Mat. Acinar	10X20_1_TACTAAGACTCTCG-1-2-0-0	neuron	neuron
GSM4837523_AACCCAACAGTCCCGA-1	Myeloid	Myeloid	1st-C74_S37	alpha	alpha	AACGTTGCATCCGTGG-1-3	Mat. Acinar	Mat. Acinar	10X50_6_CTAGGACGCCTT--2-0-0	neuron	neuron
GSM4837523_AACCCAACATATCTGG-1	Myeloid	Myeloid	1st-C75_S29	alpha	alpha	AACGTTGCATGCCACG-1-3	Alpha	Alpha	10X22_1_ATATACGATTCTCA-1-2-0-0	neuron	neuron
GSM4837523_AACCCAACATGACAAA-1	Myeloid	Myeloid	1st-C77_S86	beta	PP	AACGTTGCATGGGACA-1-3	Prlf. Ductal	Prlf. Ductal	10X26_4_TTCTCAGAAGCTAC-1-2-0-0	neuron	neuron
GSM4837523_AACCCAACATTAAGCC-1	T	T	1st-C78_S85	alpha	alpha	AACGTTGCATGGTTGT-1-3	Mat. Acinar	Prlf. Acinar	10X46_1_AAAGCCTGTGGCAT-1-2-0-0	neuron	neuron
GSM4837523_AACCCAACATTACTCT-1	T	T	1st-C79_S46	beta	beta	AACGTTGCATGTTGAC-1-3	Mat. Acinar	Mat. Acinar	10X26_3_TTCATCGAAGTGCT-1-2-0-0	neuron	neuron
GSM4837523_AACCCAAGTCTCACGG-1	Myeloid	Myeloid	1st-C80_S38	alpha	alpha	AACGTTGGTAAGAGGA-1-3	Mat. Acinar	Prlf. Acinar	10X51_1_GGCCGATGCACA--2-0-0	neuron	microglial cell
GSM4837523_AACCCAAGTGAGCAGT-1	SMC	SMC	1st-C8_S10	alpha	alpha	AACGTTGGTCATATCG-1-3	Mat. Acinar	Mat. Acinar	10X52_6_CAATCTGAATCC--2-0-0	brain pericyte	endothelial cell
GSM4837523_AACCCAATCCAGCAAT-1	Fib	Fib	1st-C90_S91	beta	beta	AACGTTGGTCTTCAAG-1-3	Mat. Acinar	Mat. Acinar	10X50_2_ACGTCTCGTAGT--2-0-0	oligodendrocyte	oligodendrocyte
GSM4837523_AACCCAATCTCCCATG-1	Myeloid	Myeloid	1st-C96_S94	beta	beta	AACGTTGGTCTTGCGG-1-3	Alpha	Alpha	10X22_4_AACACGTGCTGAAC-1-2-0-0	endothelial cell	endothelial cell
GSM4837523_AACCTGAAGACGCTCC-1	T	T	2nd-C11_S20	alpha	alpha	AACGTTGGTGACTACT-1-3	Mat. Acinar	Mat. Acinar	10X07_1_GAAAGCCTGACAGG-1-2-0-0	neuron	neuron
GSM4837523_AACCTGACAACTTCTT-1	SMC	SMC	2nd-C15_S25	beta	beta	AACGTTGGTGCAACGA-1-3	Mat. Acinar	Mat. Acinar	10X38_1_TCCCGACCCTCA--2-0-0	neuron	neuron
GSM4837523_AACCTGACACAATGAA-1	Myeloid	Myeloid	2nd-C16_S33	alpha	alpha	AACGTTGGTGCCTTGG-1-3	Ductal	Tip	10X04_1_CTAGTTACTCGATG-1-2-0-0	neuron	neuron
GSM4837523_AACCTGACACAGTCAT-1	T	T	2nd-C17_S32	beta	beta	AACGTTGGTTAAGAAC-1-3	Mat. Acinar	Mat. Acinar	10X52_8_CACCTGCCAAGT--2-0-0	astrocyte	astrocyte
GSM4837523_AACCTGACAGCGAACA-1	EC	EC	2nd-C19_S39	beta	beta	AACGTTGGTTACGGAG-1-3	Mat. Acinar	Mat. Acinar	10X57_3_CAATGATATTCC--2-0-0	oligodendrocyte	oligodendrocyte
GSM4837523_AACCTGACATAATGCC-1	Myeloid	Myeloid	2nd-C1_S3	alpha	alpha	AACGTTGGTTCAACCA-1-3	Mat. Acinar	Mat. Acinar	10X28_2_CATGGATGTCGACA-1-2-0-0	neuron	neuron
GSM4837523_AACCTGATCCCAAGCG-1	SMC	SMC	2nd-C21_S37	beta	endothelial	AACGTTGGTTCGTCTC-1-3	Mat. Acinar	Mat. Acinar	10X52_2_ATTCACATCTTC--2-0-0	endothelial cell	brain pericyte
GSM4837523_AACCTGATCCCATGGG-1	Myeloid	Myeloid	2nd-C25_S49	delta	delta	AACGTTGGTTTGTTTC-1-3	Mat. Acinar	Mat. Acinar	10X26_3_TACGAGTGATTCCT-1-2-0-0	neuron	neuron
GSM4837523_AACCTGATCCGTTTCG-1	Myeloid	Myeloid	2nd-C26_S50	alpha	alpha	AACGTTGTCAGTTAGC-1-3	Fev+ Beta	Beta	10X50_8_AATAGAGTCGAT--2-0-0	neuron	neuron
GSM4837523_AACCTTTAGAGGGCGA-1	T	T	2nd-C27_S51	beta	beta	AACGTTGTCGCAAGCC-1-3	Mat. Acinar	Mat. Acinar	10X26_2_CGAAGACTGGAGCA-1-2-0-0	neuron	oligodendrocyte
GSM4837523_AACCTTTAGGGTTAAT-1	SMC	SMC	2nd-C28_S55	alpha	alpha	AACGTTGTCTAACGGT-1-3	Mat. Acinar	Mat. Acinar	10X50_2_TTGGACGGTGAG--2-0-0	microglial cell	microglial cell
GSM4837523_AACCTTTGTACTGGGA-1	T	T	2nd-C29_S56	alpha	alpha	AACGTTGTCTAACTGG-1-3	Mat. Acinar	Mat. Acinar	10X52_4_TCCATGAAGTGA--2-0-0	macrophage	macrophage
GSM4837523_AACCTTTTCGGAAGGT-1	EC	EC	2nd-C2_S2	PSC	endothelial	AACGTTGTCTGCAGTA-1-3	Mat. Acinar	Prlf. Acinar	10X51_1_AACGCTCATGAC--2-0-0	neuron	neuron
GSM4837523_AACCTTTTCTAGGCCG-1	Myeloid	EC	2nd-C31_S61	alpha	alpha	AACGTTGTCTGGTTCC-1-3	Beta	Beta	10X22_3_AATATCGAGCGTAT-1-2-0-0	neuron	neuron
GSM4837523_AACCTTTTCTCATGGA-1	Myeloid	Myeloid	2nd-C32_S62	beta	beta	AACTCAGAGAGCTGCA-1-3	Ngn3 low EP	Ngn3 low EP	10X24_4_GAGATAGACCCACT-1-2-0-0	oligodendrocyte precursor cell	oligodendrocyte precursor cell
GSM4837523_AACGAAACACCAATTG-1	T	T	2nd-C36_S69	alpha	alpha	AACTCAGAGCACAGGT-1-3	Mat. Acinar	Mat. Acinar	10X43_1_TAGTAATGCAGTCA-1-2-0-0	neuron	neuron
GSM4837523_AACGAAACATGCCGAC-1	Myeloid	Myeloid	2nd-C37_S73	beta	beta	AACTCAGAGCGTCAAG-1-3	Mat. Acinar	Mat. Acinar	10X51_2_ACCTCTTCTACT--2-0-0	astrocyte	astrocyte
GSM4837523_AACGAAAGTCCTTTGC-1	T	T	2nd-C38_S74	beta	beta	AACTCAGAGGTAGCCA-1-3	Alpha	Alpha	10X55_2_GACGTTCTAACTCT--2-0-0	neuron	neuron
GSM4837523_AACGAAAGTCGCCTAG-1	Myeloid	Myeloid	2nd-C39_S75	alpha	alpha	AACTCAGAGTCGCCGT-1-3	Beta	Beta	10X24_1_TAATGATGACCAGT-1-2-0-0	neuron	neuron
GSM4837523_AACGAAAGTGAGCAGT-1	Myeloid	Myeloid	2nd-C3_S1	alpha	alpha	AACTCAGCAAACGTGG-1-3	Mat. Acinar	Mat. Acinar	10X38_2_CGAAGATCTATC--2-0-0	neuron	neuron
GSM4837523_AACGAAAGTTAGAAAC-1	Myeloid	Myeloid	2nd-C47_S92	alpha	alpha	AACTCAGCAACAACCT-1-3	Mat. Acinar	Mat. Acinar	10X50_2_CAGACTTTGGCA--2-0-0	neuron	neuron
GSM4837523_AACGAAATCAGCAGAG-1	T	T	2nd-C49_S4	beta	beta	AACTCAGCAAGGTTTC-1-3	Mat. Acinar	Mat. Acinar	10X05_1_CGGACCGATCGCAA-1-2-0-0	neuron	neuron
GSM4837523_AACGGGAAGAGAGTGA-1	MSC	MSC	2nd-C4_S9	alpha	alpha	AACTCAGCACGGTTTA-1-3	Mat. Acinar	Mat. Acinar	10X52_4_CGACTGTCCTCG--2-0-0	astrocyte	astrocyte
GSM4837523_AACGGGAAGATGATTG-1	T	T	2nd-C51_S6	beta	beta	AACTCAGCAGAGTGTG-1-3	Mat. Acinar	Mat. Acinar	10X46_1_CGATAGACTTCTTG-1-2-0-0	neuron	oligodendrocyte
GSM4837523_AACGGGAAGCACGGAT-1	T	T	2nd-C52_S10	beta	beta	AACTCAGCAGTCGTGC-1-3	Mat. Acinar	Mat. Acinar	10X52_1_GAAACTGATGAA--2-0-0	astrocyte	astrocyte
GSM4837523_AACGGGACAGACCAAG-1	Myeloid	Myeloid	2nd-C54_S12	PSC	mesenchymal	AACTCAGCATAGACTC-1-3	Mat. Acinar	Mat. Acinar	10X34_4_TTTGCATGTTCTTG-1-2-0-0	oligodendrocyte	oligodendrocyte
GSM4837523_AACGGGACAGGACAGT-1	T	T	2nd-C57_S18	alpha	alpha	AACTCAGCATTCCTCG-1-3	Ngn3 High late	Ngn3 High late	10X22_3_CGGTCACTAGTAGA-1-2-0-0	neuron	neuron
GSM4837523_AACGGGACATCCTCAC-1	Myeloid	Myeloid	2nd-C58_S22	alpha	alpha	AACTCAGGTAATCGTC-1-3	Ductal	Trunk	10X52_2_CATCGATCCTGC--2-0-0	astrocyte	astrocyte
GSM4837523_AACGGGATCGAGTCTA-1	Fib	Fib	2nd-C5_S8	beta	beta	AACTCAGGTACATCCA-1-3	Mat. Acinar	Mat. Acinar	10X26_2_TTCACAACTCGTGA-1-2-0-0	neuron	neuron
GSM4837523_AACGTCAAGACATGCG-1	SMC	SMC	2nd-C62_S29	beta	beta	AACTCAGGTCTTGTCC-1-3	Beta	Beta	10X04_1_TATCCAACATTCCT-1-2-0-0	oligodendrocyte	oligodendrocyte
GSM4837523_AACGTCAAGCGTGTTT-1	Myeloid	Myeloid	2nd-C67_S40	alpha	alpha	AACTCAGGTGCCTGTG-1-3	Ngn3 High late	Ngn3 High late	10X52_3_TTATGATCGCAA--2-0-0	oligodendrocyte	oligodendrocyte precursor cell
GSM4837523_AACGTCAAGTCTCCTC-1	NK	NK	2nd-C69_S42	alpha	alpha	AACTCAGGTGGTGTAG-1-3	Prlf. Ductal	Prlf. Ductal	10X48_1_AGGCACGGAGCA--2-0-0	macrophage	macrophage
GSM4837523_AACGTCAAGTGGTTAA-1	Myeloid	Myeloid	2nd-C6_S7	alpha	alpha	AACTCAGGTTACGACT-1-3	Mat. Acinar	Mat. Acinar	10X52_6_ACGCCTCACAAC--2-0-0	oligodendrocyte	oligodendrocyte
GSM4837523_AACGTCACAAACCGGA-1	SMC	SMC	2nd-C72_S48	beta	beta	AACTCAGGTTGGAGGT-1-3	Prlf. Ductal	Prlf. Ductal	10X53_4_TCAGCTACCACA--2-0-0	oligodendrocyte	oligodendrocyte
GSM4837523_AACGTCAGTCACGACC-1	Myeloid	Myeloid	2nd-C74_S53	alpha	alpha	AACTCAGTCAGATAAG-1-3	Fev+ Beta	Fev+ Beta	10X20_1_CATGCGCTTACTTC-1-2-0-0	oligodendrocyte	oligodendrocyte
GSM4837523_AACGTCAGTGACAGGT-1	Myeloid	Myeloid	2nd-C75_S52	alpha	alpha	AACTCAGTCCAAGTAC-1-3	Mat. Acinar	Mat. Acinar	10X56_3_GAACTGACGGTT--2-0-0	endothelial cell	brain pericyte
GSM4837523_AACGTCAGTGGACCAA-1	Myeloid	Myeloid	2nd-C76_S60	beta	beta	AACTCAGTCCCAAGAT-1-3	Alpha	Alpha	10X57_1_TTGTTGCCAATG--2-0-0	neuron	neuron
GSM4837523_AACGTCAGTTACGTAC-1	T	T	2nd-C77_S59	alpha	alpha	AACTCAGTCCGTCAAA-1-3	Ngn3 low EP	Ngn3 low EP	10X20_2_GTTACTACTCGCCT-1-2-0-0	astrocyte	astrocyte
GSM4837523_AACGTCATCAATCTTC-1	EC	EC	2nd-C7_S15	beta	beta	AACTCAGTCCTCGCAT-1-3	Ngn3 High late	Ngn3 High late	10X52_7_CCGTTGAGCCAT--2-0-0	neuron	neuron
GSM4837523_AACGTCATCCATCTGC-1	NK	NK	2nd-C80_S65	alpha	alpha	AACTCAGTCTGGTTCC-1-3	Prlf. Ductal	Prlf. Ductal	10X53_4_GGAACTTCTTAC--2-0-0	oligodendrocyte	oligodendrocyte
GSM4837523_AACGTCATCGTTCGCT-1	EC	EC	2nd-C81_S64	beta	beta	AACTCCCAGAACTCGG-1-3	Ngn3 High late	Ngn3 High late	10X28_3_TAAAGTTGCCTATT-1-2-0-0	neuron	neuron
GSM4837523_AACTTCTAGAAGGTAG-1	Myeloid	Myeloid	2nd-C83_S71	alpha	alpha	AACTCCCAGCCTATGT-1-3	Mat. Acinar	Mat. Acinar	10X28_5_CGAGGGCTCCAACA-1-2-0-0	astrocyte	astrocyte
GSM4837523_AACTTCTGTACGACTT-1	Myeloid	Myeloid	2nd-C86_S77	beta	beta	AACTCCCAGCGGATCA-1-3	Mat. Acinar	Mat. Acinar	10X50_5_TCCTACGTCCTC--2-0-0	oligodendrocyte	oligodendrocyte
GSM4837523_AACTTCTGTCCCACGA-1	Myeloid	Myeloid	2nd-C87_S76	beta	beta	AACTCCCAGGACCACA-1-3	Mat. Acinar	Mat. Acinar	10X26_4_GCCAAATGCTCCAC-1-2-0-0	oligodendrocyte	oligodendrocyte
GSM4837523_AACTTCTGTCGATTTG-1	T	T	2nd-C88_S84	beta	beta	AACTCCCAGGATTCGG-1-3	Mat. Acinar	Mat. Acinar	10X22_4_GTGGATTGAAAGTG-1-2-0-0	neuron	neuron
GSM4837523_AACTTCTGTCTACGAT-1	Fib	Fib	2nd-C8_S14	alpha	alpha	AACTCCCAGGGAACGG-1-3	Fev+ Pyy	Fev+ Pyy	10X28_2_TTCTTACTAGAGGC-1-2-0-0	neuron	neuron
GSM4837523_AACTTCTTCCAAGAGG-1	T	T	2nd-C93_S88	beta	beta	AACTCCCAGGTAGCTG-1-3	Mat. Acinar	Prlf. Acinar	10X28_3_ATGATAACGCTGAT-1-2-0-0	oligodendrocyte	oligodendrocyte
GSM4837523_AACTTCTTCCAGCACG-1	Myeloid	Myeloid	2nd-C94_S96	alpha	alpha	AACTCCCAGTACGACG-1-3	Beta	Beta	10X52_8_CACTGATTCTGT--2-0-0	neuron	neuron
GSM4837523_AACTTCTTCGGATAAA-1	T	T	2nd-C95_S95	beta	beta	AACTCCCAGTAGCGGT-1-3	Mat. Acinar	Mat. Acinar	10X55_6_ATGGCTCGAGGTAG--2-0-0	oligodendrocyte	oligodendrocyte
GSM4837523_AAGAACAAGCATTGAA-1	Myeloid	Myeloid	3rd-C11_S58	beta	beta	AACTCCCAGTCATGCT-1-3	Mat. Acinar	Mat. Acinar	10X53_3_GTATGATCGCCT--2-0-0	neuron	neuron
GSM4837523_AAGAACAAGGATGTTA-1	T	T	3rd-C12_S68	alpha	alpha	AACTCCCCAGGGCATA-1-3	Mat. Acinar	Mat. Acinar	10X50_8_CCTACTGAGGGT--2-0-0	neuron	neuron
GSM4837523_AAGAACACACTGGAAG-1	Myeloid	Myeloid	3rd-C18_S80	alpha	alpha	AACTCCCCAGTTCATG-1-3	Alpha	Alpha	10X55_6_CTCCTAGTGCCATT--2-0-0	oligodendrocyte	oligodendrocyte
GSM4837523_AAGAACACAGTGTATC-1	T	T	3rd-C1_S39	delta	delta	AACTCCCCATCATCCC-1-3	Mat. Acinar	Mat. Acinar	10X26_4_AATCGGTGTAGCGT-1-2-0-0	neuron	neuron
GSM4837523_AAGAACAGTCCAGGTC-1	T	T	3rd-C20_S22	ductal	ductal	AACTCCCGTAAGTGTA-1-3	Mat. Acinar	Mat. Acinar	10X57_2_ATGGGACTACGA--2-0-0	neuron	neuron
GSM4837523_AAGAACAGTGTAGCAG-1	Myeloid	Myeloid	3rd-C21_S11	alpha	alpha	AACTCCCGTACCTACA-1-3	Mat. Acinar	Prlf. Acinar	10X53_6_GAATACGGTGTT--2-0-0	oligodendrocyte	oligodendrocyte
GSM4837523_AAGAACATCGGTCGAC-1	Myeloid	Myeloid	3rd-C23_S94	alpha	alpha	AACTCCCGTATAAACG-1-3	Mat. Acinar	Prlf. Acinar	10X20_3_ACCTGGCTAGCACT-1-2-0-0	oligodendrocyte	oligodendrocyte
GSM4837523_AAGACAAAGCCACAAG-1	SMC	SMC	3rd-C25_S15	beta	beta	AACTCCCGTCCGAAGA-1-3	Ngn3 low EP	Ngn3 low EP	10X36_2_GTCTCTCAGCTA--2-0-0	endothelial cell	endothelial cell
GSM4837523_AAGACAACAATCACGT-1	T	T	3rd-C26_S28	alpha	alpha	AACTCCCGTGACGGTA-1-3	Mat. Acinar	Mat. Acinar	10X24_1_CACAGATGGGAGCA-1-2-0-0	microglial cell	microglial cell
GSM4837523_AAGACAACATCAGCTA-1	EC	EC	3rd-C27_S49	alpha	alpha	AACTCCCTCATCACCC-1-3	Mat. Acinar	Mat. Acinar	10X28_3_TGGAACTGTGCTAG-1-2-0-0	neuron	neuron
GSM4837523_AAGACAAGTGTGAGCA-1	Myeloid	Myeloid	3rd-C32_S31	alpha	alpha	AACTCCCTCCACGACG-1-3	Prlf. Acinar	Prlf. Acinar	10X26_4_CAACAGACGCTGTA-1-2-0-0	neuron	neuron
GSM4837523_AAGACAATCTCAGAAC-1	Myeloid	Myeloid	3rd-C33_S50	beta	beta	AACTCCCTCCCTTGCA-1-3	Mat. Acinar	Mat. Acinar	10X52_2_GTCGGAGCAGTT--2-0-0	astrocyte	astrocyte
GSM4837523_AAGACTCAGAAACACT-1	T	T	3rd-C35_S23	PSC	PSC	AACTCCCTCCGAACGC-1-3	Mat. Acinar	Mat. Acinar	10X54_4_TGAGGTCTTGTATC--2-0-0	neuron	neuron
GSM4837523_AAGACTCAGAGGGTAA-1	Myeloid	Myeloid	3rd-C36_S2	beta	beta	AACTCCCTCGAGAGCA-1-3	Ductal	Ductal	10X04_2_TCAAGGTGCCTTGC-1-2-0-0	neuron	neuron
GSM4837523_AAGACTCAGCGAAACC-1	Myeloid	Myeloid	3rd-C3_S2	alpha	alpha	AACTCCCTCGTCCAGG-1-3	Mat. Acinar	Mat. Acinar	10X52_7_GCTAGAGACAGG--2-0-0	oligodendrocyte	oligodendrocyte
GSM4837523_AAGACTCAGCTAAATG-1	T	T	3rd-C42_S74	PSC	mesenchymal	AACTCCCTCTTTACAC-1-3	Mat. Acinar	Mat. Acinar	10X24_2_CCAATTTGAGTGCT-1-2-0-0	neuron	oligodendrocyte
GSM4837523_AAGACTCCACAAAGCG-1	Myeloid	Myeloid	3rd-C46_S93	alpha	alpha	AACTCTTAGAACAACT-1-3	Mat. Acinar	Mat. Acinar	10X24_2_CCAACCTGAATCGC-1-2-0-0	neuron	neuron
GSM4837523_AAGACTCCACCCTAGG-1	Myeloid	Myeloid	3rd-C49_S60	alpha	alpha	AACTCTTAGAATAGGG-1-3	Ductal	Ductal	10X53_5_TCCGGAAAGGCG--2-0-0	microglial cell	microglial cell
GSM4837523_AAGACTCGTATACAGA-1	EC	EC	3rd-C4_S25	beta	beta	AACTCTTAGATGGCGT-1-3	Beta	Beta	10X46_1_GCATCAGATCTATC-1-2-0-0	neuron	oligodendrocyte
GSM4837523_AAGACTCGTCACCGCA-1	Myeloid	Myeloid	3rd-C51_S87	PSC	mesenchymal	AACTCTTAGCTAACAA-1-3	Fev+ Epsilon	Fev+ Epsilon	10X53_4_AAACACTTGCGA--2-0-0	brain pericyte	endothelial cell
GSM4837523_AAGACTCTCACTTGTT-1	Myeloid	Myeloid	3rd-C52_S86	alpha	alpha	AACTCTTAGCTGCGAA-1-3	Ductal	Ductal	10X26_3_GTGATTCTGCATCA-1-2-0-0	neuron	neuron
GSM4837523_AAGACTCTCGTAGGGA-1	SMC	SMC	3rd-C56_S90	beta	beta	AACTCTTAGGCGATAC-1-3	Mat. Acinar	Mat. Acinar	10X57_2_ATTAACTGCAAC--2-0-0	oligodendrocyte	oligodendrocyte
GSM4837523_AAGATAGAGCTGGCTC-1	Myeloid	Myeloid	3rd-C57_S5	alpha	alpha	AACTCTTAGTCGTTTG-1-3	Mat. Acinar	Mat. Acinar	10X52_1_TATCTGTGTCAG--2-0-0	oligodendrocyte	oligodendrocyte
GSM4837523_AAGATAGAGGGCTAAC-1	Myeloid	Myeloid	3rd-C58_S3	beta	beta	AACTCTTAGTGAACGC-1-3	Alpha	Alpha	10X52_6_TCGAACTGGTTG--2-0-0	astrocyte	astrocyte
GSM4837523_AAGATAGCAGGCTCTG-1	NK	NK	3rd-C59_S91	beta	beta	AACTCTTCAATAGCGG-1-3	Prlf. Acinar	Mat. Acinar	10X38_2_ACTTGACTTGGA--2-0-0	neuron	neuron
GSM4837523_AAGATAGGTATTTCTC-1	Myeloid	Myeloid	3rd-C60_S10	beta	beta	AACTCTTCACGAAACG-1-3	Mat. Acinar	Prlf. Acinar	10X20_2_TACTTTCTTAACGC-1-2-0-0	neuron	neuron
GSM4837523_AAGATAGGTGTTAGCT-1	T	T	3rd-C61_S64	alpha	alpha	AACTCTTCACTCGACG-1-3	Fev+ Pyy	Alpha	10X28_4_TGCGTAGATGGCAT-1-2-0-0	neuron	neuron
GSM4837523_AAGATAGGTTCGCGTG-1	T	T	3rd-C63_S54	alpha	alpha	AACTCTTCATTTGCCC-1-3	Beta	Beta	10X26_4_GGACAACTCAGTCA-1-2-0-0	neuron	neuron
GSM4837523_AAGATAGTCGCCTTTG-1	Fib	Fib	3rd-C65_S20	beta	beta	AACTCTTGTGTTGGGA-1-3	Mat. Acinar	Mat. Acinar	10X55_6_TCAGTAGAAGGCCT--2-0-0	oligodendrocyte	oligodendrocyte
GSM4837523_AAGATAGTCGGAATTC-1	Myeloid	Myeloid	3rd-C67_S69	alpha	alpha	AACTCTTTCCCACTTG-1-3	Mat. Acinar	Prlf. Acinar	10X38_1_GTGATGCCATGA--2-0-0	neuron	neuron
GSM4837523_AAGCATCAGGACAGTC-1	Myeloid	Myeloid	3rd-C68_S13	delta	delta	AACTCTTTCCGCAGTG-1-3	Mat. Acinar	Mat. Acinar	10X35_2_AGTGACTCGCTC--2-0-0	endothelial cell	endothelial cell
GSM4837523_AAGCATCCAAGGCCTC-1	T	T	3rd-C69_S78	alpha	alpha	AACTCTTTCGATAGAA-1-3	Mat. Acinar	Mat. Acinar	10X26_1_ATCTTGACTCCTCG-1-2-0-0	endothelial cell	brain pericyte
GSM4837523_AAGCATCCACGTCTCT-1	Myeloid	Myeloid	3rd-C6_S44	delta	beta	AACTCTTTCGCCTGTT-1-3	Mat. Acinar	Mat. Acinar	10X20_1_TCTATGTGCTTGAG-1-2-0-0	astrocyte	astrocyte
GSM4837523_AAGCATCGTAACTAAG-1	Myeloid	Myeloid	3rd-C71_S80	beta	beta	AACTCTTTCTCACATT-1-3	Prlf. Acinar	Prlf. Acinar	10X53_4_CTGCCTTGCTAG--2-0-0	neuron	neuron
GSM4837523_AAGCCATAGCAGCCCT-1	Myeloid	Myeloid	3rd-C76_S22	alpha	alpha	AACTGGTAGAGAACAG-1-3	Mat. Acinar	Mat. Acinar	10X57_6_GTTCCTGTGTTG--2-0-0	neuron	neuron
GSM4837523_AAGCCATAGTATGAGT-1	Myeloid	Myeloid	3rd-C79_S67	alpha	alpha	AACTGGTAGAGCTATA-1-3	Mat. Acinar	Mat. Acinar	10X56_6_GATGACTGAGGG--2-0-0	neuron	neuron
GSM4837523_AAGCCATCACCAGACC-1	Myeloid	Myeloid	3rd-C7_S40	alpha	alpha	AACTGGTAGCTGCCCA-1-3	Mat. Acinar	Mat. Acinar	10X24_2_ACTACTACTCCCGT-1-2-0-0	neuron	neuron
GSM4837523_AAGCCATCAGGGAATC-1	T	T	3rd-C82_S11	beta	beta	AACTGGTAGTCCGGTC-1-3	Mat. Acinar	Mat. Acinar	10X07_1_GTGAACACTCGATG-1-2-0-0	neuron	neuron
GSM4837523_AAGCCATCAGTTGAAA-1	Myeloid	Myeloid	3rd-C84_S75	beta	beta	AACTGGTAGTGTCCCG-1-3	Mat. Acinar	Prlf. Acinar	10X34_3_ATAATGACCATGGT-1-2-0-0	oligodendrocyte	oligodendrocyte
GSM4837523_AAGCCATTCAAGGTGG-1	T	T	3rd-C85_S79	alpha	alpha	AACTGGTCAATGCCAT-1-3	Mat. Acinar	Mat. Acinar	10X57_3_TTAACTGACAAA--2-0-0	neuron	neuron
GSM4837523_AAGCCATTCCGTACGG-1	EC	EC	3rd-C85_S83	alpha	alpha	AACTGGTCAGTATCTG-1-3	Ngn3 low EP	Ngn3 High late	10X54_1_TACTCGTATTAGCC--2-0-0	oligodendrocyte	oligodendrocyte
GSM4837523_AAGCCATTCGTAACAC-1	SMC	SMC	3rd-C86_S85	delta	delta	AACTGGTCATGCCCGA-1-3	Prlf. Acinar	Prlf. Acinar	10X53_5_AGCCCTACGGAG--2-0-0	oligodendrocyte	oligodendrocyte
GSM4837523_AAGCCATTCTTTCCAA-1	Myeloid	Myeloid	3rd-C87_S88	beta	beta	AACTGGTGTACAGTGG-1-3	Prlf. Ductal	Prlf. Ductal	10X50_4_CACAGATTGCAG--2-0-0	oligodendrocyte	oligodendrocyte
GSM4837523_AAGCGAGCACACCTGG-1	T	T	3rd-C88_S24	beta	beta	AACTGGTGTACCGTTA-1-3	Delta	Delta	10X34_2_GGTTTACTGGCGAA-1-2-0-0	neuron	neuron
GSM4837523_AAGCGAGCACGCAAAG-1	Myeloid	Myeloid	3rd-C91_S91	alpha	alpha	AACTGGTGTAGGCTGA-1-3	Mat. Acinar	Mat. Acinar	10X52_7_CGCATGAGAAGT--2-0-0	neuron	neuron
GSM4837523_AAGCGAGCAGCGCGTT-1	Myeloid	Myeloid	3rd-C92_S86	beta	beta	AACTGGTGTCGACTAT-1-3	Mat. Acinar	Mat. Acinar	10X49_2_GCGCCTTCTTAC--2-0-0	neuron	neuron
GSM4837523_AAGCGAGGTAAGAACT-1	Myeloid	Myeloid	3rd-C95_S81	alpha	alpha	AACTGGTGTCGAGTTT-1-3	Fev+ Beta	Fev+ Alpha	10X22_3_CTAGTTACAGAACA-1-2-0-0	neuron	neuron
GSM4837523_AAGCGAGGTCGGAACA-1	T	T	3rd-C96_S79	beta	beta	AACTGGTGTGCCTGTG-1-3	Prlf. Ductal	Prlf. Ductal	10X01_1_CGCGAGACTGAACC-1-2-0-0	microglial cell	microglial cell
GSM4837523_AAGCGTTAGCCGCACT-1	Myeloid	Myeloid	3rd-C9_S5	alpha	alpha	AACTGGTGTTATCGGT-1-3	Mat. Acinar	Mat. Acinar	10X28_5_GAAGCTACTGACCA-1-2-0-0	olfactory ensheathing cell	astrocyte
GSM4837523_AAGCGTTAGCGATCGA-1	T	T	4th-61_S28	beta	beta	AACTGGTGTTGGAGGT-1-3	Ductal	Trunk	10X20_3_TAGTATGATTGCGA-1-2-0-0	microglial cell	microglial cell
GSM4837523_AAGCGTTAGTAGACAT-1	T	T	4th-C12_S19	alpha	alpha	AACTGGTTCCGGGTGT-1-3	Mat. Acinar	Prlf. Acinar	10X24_2_TTCTACGAACTGGT-1-2-0-0	astrocyte	astrocyte
GSM4837523_AAGCGTTAGTCTAGCT-1	T	T	4th-C14_S26	beta	beta	AACTGGTTCCTACAGA-1-3	Ngn3 High late	Ngn3 High late	10X36_3_AAGCACTGCCAA--2-0-0	neuron	neuron
GSM4837523_AAGCGTTCAACACTAC-1	SMC	SMC	4th-C18_S31	alpha	alpha	AACTGGTTCCTATGTT-1-3	Ngn3 low EP	Ngn3 low EP	10X50_7_AAGGTGTACGCA--2-0-0	neuron	neuron
GSM4837523_AAGCGTTCACCATAAC-1	Myeloid	Myeloid	4th-C22_S45	alpha	alpha	AACTGGTTCGTCCAGG-1-3	Epsilon	Mat. Acinar	10X55_8_CAAGTTCTGTCTCG--2-0-0	macrophage	macrophage
GSM4837523_AAGCGTTGTCGAGATG-1	Fib	Fib	4th-C23_S44	alpha	alpha	AACTGGTTCGTGACAT-1-3	Ductal	Trunk	10X57_4_GCAGGATTCAGG--2-0-0	oligodendrocyte	oligodendrocyte
GSM4837523_AAGCGTTGTTCTGACA-1	Myeloid	Myeloid	4th-C24_S43	ductal	beta	AACTGGTTCTTACCGC-1-3	Ductal	Ductal	10X51_2_AGGATGTGTGCA--1-2-0-0	astrocyte	astrocyte
GSM4837523_AAGCGTTGTTTGGCTA-1	SMC	SMC	4th-C26_S50	beta	beta	AACTTTCAGAATGTGT-1-3	Mat. Acinar	Mat. Acinar	10X36_1_ACGAGAACCTTT--2-0-0	neuron	neuron
GSM4837523_AAGCGTTTCCCTTTGG-1	Myeloid	Myeloid	4th-C27_S51	acinar	acinar	AACTTTCAGCCAACAG-1-3	Fev+ Beta	Fev+ Beta	10X55_1_GCAGCAGTGTACCT--2-0-0	oligodendrocyte	oligodendrocyte
GSM4837523_AAGCGTTTCCGTGGGT-1	Fib	Fib	4th-C28_S55	beta	beta	AACTTTCAGCGATAGC-1-3	Mat. Acinar	Mat. Acinar	10X48_2_TAACACGAAAGT--2-0-0	astrocyte	astrocyte
GSM4837523_AAGCGTTTCTACTATC-1	EC	EC	4th-C29_S56	alpha	alpha	AACTTTCAGGCATTGG-1-3	Beta	Alpha	10X05_2_CGAGTATGATGCTG-1-2-0-0	neuron	neuron
GSM4837523_AAGGAATAGCCTAGGA-1	EC	EC	4th-C32_S62	delta	delta	AACTTTCAGGCTAGGT-1-3	Mat. Acinar	Mat. Acinar	10X55_6_AGTGCCAGACAAAT--2-0-0	oligodendrocyte	oligodendrocyte
GSM4837523_AAGGAATAGCTCCGAC-1	T	T	4th-C33_S63	alpha	alpha	AACTTTCAGGGAAACA-1-3	Mat. Acinar	Mat. Acinar	10X35_1_TGAGGAGTTCTT--2-0-0	astrocyte	astrocyte
GSM4837523_AAGGAATAGGACAACC-1	Myeloid	Myeloid	4th-C35_S68	alpha	alpha	AACTTTCCAACTTGAC-1-3	Prlf. Acinar	Prlf. Acinar	10X50_8_TGTCCTTTCTGT--2-0-0	neuron	neuron
GSM4837523_AAGGAATAGTCATGCT-1	Myeloid	Myeloid	4th-C36_S69	alpha	alpha	AACTTTCCAATGCCAT-1-3	Mat. Acinar	Mat. Acinar	10X57_3_GTTATGCACTGA--2-0-0	oligodendrocyte	oligodendrocyte
GSM4837523_AAGGAATCAAGCGATG-1	SMC	SMC	4th-C37_S73	alpha	alpha	AACTTTCCACAGCCCA-1-3	Mat. Acinar	Mat. Acinar	10X52_4_TACTTGTCGTTT--2-0-0	oligodendrocyte	oligodendrocyte
GSM4837523_AAGGAATCACCCAATA-1	Myeloid	Myeloid	4th-C3_S1	alpha	alpha	AACTTTCCACAGTCGC-1-3	Ngn3 High late	Ngn3 High late	10X06_1_TAGGTGTGCGTAAC-1-2-0-0	neuron	neuron
GSM4837523_AAGGAATCATCCGAGC-1	Myeloid	Myeloid	4th-C40_S79	alpha	alpha	AACTTTCCACTGCCAG-1-3	Ductal	Trunk	10X52_3_AGGCTGCCTCCA--2-0-0	neuron	neuron
GSM4837523_AAGGAATCATCGGTTA-1	Myeloid	Myeloid	4th-C45_S87	beta	beta	AACTTTCCAGCTGGCT-1-3	Mat. Acinar	Mat. Acinar	10X38_2_TAAAGACGTTGA--2-0-0	neuron	neuron
GSM4837523_AAGGAATCATTAAGCC-1	Myeloid	Myeloid	4th-C49_S4	beta	beta	AACTTTCCATCTACGA-1-3	Mat. Acinar	Prlf. Acinar	10X38_2_TTCACTTAAGGA--2-0-0	neuron	neuron
GSM4837523_AAGGAATGTCACCACG-1	SMC	SMC	4th-C4_S9	alpha	alpha	AACTTTCCATGTCTCC-1-3	Mat. Acinar	Mat. Acinar	10X49_5_CTAAACTCGATG--2-0-0	astrocyte	astrocyte
GSM4837523_AAGGAATTCATAGCAC-1	Fib	Fib	4th-C50_S5	alpha	alpha	AACTTTCGTCTAACGT-1-3	Tip	Prlf. Tip	10X48_2_CTGCACCGTACA--2-0-0	neuron	neuron
GSM4837523_AAGGAATTCCTCTAGC-1	EC	EC	4th-C51_S6	alpha	alpha	AACTTTCGTGACCAAG-1-3	Ngn3 low EP	Ngn3 low EP	10X02_1_GAGAGGTGTCGATG-1-2-0-0	microglial cell	microglial cell
GSM4837523_AAGGAATTCGAAATCC-1	Myeloid	Myeloid	4th-C56_S17	alpha	alpha	AACTTTCGTGGTCCGT-1-3	Prlf. Ductal	Ductal	10X57_6_CGTACTGATGAA--2-0-0	oligodendrocyte	oligodendrocyte
GSM4837523_AAGGAATTCTTCTTCC-1	Myeloid	Myeloid	4th-C57_S18	alpha	alpha	AACTTTCGTTCCAACA-1-3	Mat. Acinar	Mat. Acinar	10X49_5_AACCTGGTTTGG--2-0-0	neuron	neuron
GSM4837523_AAGGTAAAGCATCAGG-1	Myeloid	Myeloid	4th-C59_S23	alpha	alpha	AACTTTCTCAATACCG-1-3	Mat. Acinar	Mat. Acinar	10X28_5_GATAAGGAGGATCT-1-2-0-0	neuron	neuron
GSM4837523_AAGGTAAAGTCTGTAC-1	Myeloid	Myeloid	4th-C5_S8	beta	beta	AACTTTCTCCAGATCA-1-3	Alpha	Alpha	10X52_2_GGAACTATGTCG--2-0-0	neuron	neuron
GSM4837523_AAGGTAAAGTGGAAAG-1	Myeloid	Myeloid	4th-C62_S29	alpha	alpha	AACTTTCTCCGTACAA-1-3	Mat. Acinar	Mat. Acinar	10X48_1_AGAACTACACTG--2-0-0	astrocyte	astrocyte
GSM4837523_AAGGTAACATAGCTGT-1	Myeloid	Myeloid	4th-C63_S30	alpha	alpha	AACTTTCTCGTGACAT-1-3	Mat. Acinar	Mat. Acinar	10X35_2_TCTTACCCCTAC--2-0-0	neuron	neuron
GSM4837523_AAGGTAAGTGAGCTCC-1	EC	EC	4th-C64_S34	alpha	alpha	AACTTTCTCTTACCTA-1-3	Mat. Acinar	Mat. Acinar	10X57_6_GTCGGATTGTGG--2-0-0	endothelial cell	endothelial cell
GSM4837523_AAGGTAAGTTCCTTGC-1	Myeloid	Myeloid	4th-C66_S36	alpha	alpha	AAGACCTAGAAACGCC-1-3	Beta	Beta	10X24_4_CAAGCATGAGCATC-1-2-0-0	astrocyte	astrocyte
GSM4837523_AAGGTAATCAAAGGTA-1	T	T	4th-C67_S40	beta	beta	AAGACCTAGACCTTTG-1-3	Alpha	Alpha	10X52_3_TGAATGCATACG--2-0-0	neuron	neuron
GSM4837523_AAGTACCAGCTAGTTC-1	EC	EC	4th-C68_S41	alpha	alpha	AAGACCTAGAGAACAG-1-3	Mat. Acinar	Mat. Acinar	10X28_3_AACCACGATAACCG-1-2-0-0	neuron	neuron
GSM4837523_AAGTACCCAACAGTGG-1	Myeloid	Myeloid	4th-C69_S42	alpha	alpha	AAGACCTAGATCCCAT-1-3	Mat. Acinar	Mat. Acinar	10X52_3_ACTCGAAGTGCT--2-0-0	astrocyte	astrocyte
GSM4837523_AAGTACCCAAGCAATA-1	T	T	4th-C73_S54	alpha	alpha	AAGACCTAGATGCGAC-1-3	Mat. Acinar	Prlf. Acinar	10X52_6_CGCAGATTGACG--2-0-0	astrocyte	astrocyte
GSM4837523_AAGTACCCATATCTCT-1	T	T	4th-C75_S52	alpha	alpha	AAGACCTAGCTCCTCT-1-3	Mat. Acinar	Mat. Acinar	10X46_1_TAGCGATGGTCTAG-1-2-0-0	neuron	oligodendrocyte
GSM4837523_AAGTACCCATGGAAGC-1	Myeloid	Myeloid	4th-C78_S58	alpha	endothelial	AAGACCTAGCTGTCTA-1-3	Mat. Acinar	Mat. Acinar	10X19_2_TCGAGAACTACGAC-1-2-0-0	neuron	neuron
GSM4837523_AAGTACCGTAGACACG-1	T	T	4th-C79_S66	alpha	alpha	AAGACCTAGGGTTCCC-1-3	Mat. Acinar	Mat. Acinar	10X28_5_AGGGAGTGGCTTAG-1-2-0-0	neuron	neuron
GSM4837523_AAGTACCTCAGTGTCA-1	NK	NK	4th-C7_S15	beta	beta	AAGACCTAGGTGTGGT-1-3	Ngn3 High late	Ngn3 High late	10X52_6_AACTACACCATG--2-0-0	oligodendrocyte	oligodendrocyte
GSM4837523_AAGTACCTCTCCTACG-1	SMC	SMC	4th-C80_S65	alpha	alpha	AAGACCTAGTAAGTAC-1-3	Alpha	Alpha	10X57_6_CTAGTGTTTCGT--2-0-0	neuron	neuron
GSM4837523_AAGTACCTCTTTGCTA-1	T	Mast	4th-C81_S64	ductal	ductal	AAGACCTAGTAGGCCA-1-3	Ngn3 High late	Fev+ Delta	10X26_4_TAGTTGCTTCTTTG-1-2-0-0	neuron	neuron
GSM4837523_AAGTCGTAGCTGAGTG-1	Myeloid	Myeloid	4th-C82_S72	alpha	alpha	AAGACCTAGTGGAGAA-1-3	Mat. Acinar	Mat. Acinar	10X22_1_GCGAGCACTCAGTG-1-2-0-0	neuron	neuron
GSM4837523_AAGTCGTAGTCAGCCC-1	T	T	4th-C83_S71	alpha	alpha	AAGACCTCAATGGTCT-1-3	Beta	Beta	10X43_1_TTCGTATGCCATGA-1-2-0-0	microglial cell	microglial cell
GSM4837523_AAGTCGTCAAGCAGGT-1	Myeloid	Myeloid	4th-C85_S78	delta	delta	AAGACCTCACTTGGAT-1-3	Mat. Acinar	Mat. Acinar	10X53_5_CCGTACCGACTA--2-0-0	oligodendrocyte	oligodendrocyte
GSM4837523_AAGTCGTCAAGCTGTT-1	T	T	4th-C86_S77	alpha	alpha	AAGACCTCAGACTCGC-1-3	Alpha	Alpha	10X49_5_GATAACATTCGG--2-0-0	brain pericyte	endothelial cell
GSM4837523_AAGTCGTCAATGTTGC-1	T	T	4th-C87_S76	delta	delta	AAGACCTCAGAGCCAA-1-3	Mat. Acinar	Mat. Acinar	10X49_4_AGATACTAGTCG--2-0-0	astrocyte	astrocyte
GSM4837523_AAGTCGTCACACCGAC-1	T	T	4th-C88_S84	alpha	alpha	AAGACCTCAGCTGGCT-1-3	Mat. Acinar	Mat. Acinar	10X54_2_CCGATTCGTCTGAA--2-0-0	oligodendrocyte	oligodendrocyte
GSM4837523_AAGTCGTCAGACTCTA-1	T	T	4th-C89_S83	beta	beta	AAGACCTCAGGTTTCA-1-3	Prlf. Ductal	Prlf. Tip	10X48_4_TTACTGCGAGTT--2-0-0	astrocyte	astrocyte
GSM4837523_AAGTCGTCAGAGTCAG-1	Myeloid	Myeloid	4th-C8_S14	beta	beta	AAGACCTCAGTCGATT-1-3	Mat. Acinar	Mat. Acinar	10X48_2_CCTCTGCACTCC--2-0-0	endothelial cell	endothelial cell
GSM4837523_AAGTCGTCAGGTAGTG-1	T	T	4th-C92_S89	alpha	alpha	AAGACCTGTAGCCTCG-1-3	Mat. Acinar	Mat. Acinar	10X53_2_ATGGGAGGTGTT--2-0-0	oligodendrocyte	oligodendrocyte
GSM4837523_AAGTCGTGTATCTCGA-1	Myeloid	Myeloid	4th-C93_S88	beta	beta	AAGACCTGTCCAGTAT-1-3	Beta	Beta	10X52_3_GCACTGTTCGCC--2-0-0	brain pericyte	endothelial cell
GSM4837523_AAGTCGTGTCAGGTAG-1	T	T	4th-C94_S96	alpha	alpha	AAGACCTGTGGCTCCA-1-3	Epsilon	Epsilon	10X33_3_CACGGATAACCG--2-0-0	endothelial cell	endothelial cell
GSM4837523_AAGTCGTGTCATGACT-1	NK	NK	4th-C95_S95	acinar	ductal	AAGACCTGTGTTGAGG-1-3	Beta	Fev+ Beta	10X53_6_AGCGCTTACGAC--2-0-0	neuron	neuron
GSM4837523_AAGTCGTGTGGAACAC-1	Myeloid	Myeloid	4th-C96_S94	alpha	alpha	AAGACCTGTTCGTCTC-1-3	Mat. Acinar	Mat. Acinar	10X49_3_AGAACTGCCATA--2-0-0	oligodendrocyte	oligodendrocyte
GSM4837523_AAGTCGTTCAAATAGG-1	Myeloid	Myeloid	4th-C9_S13	alpha	alpha	AAGACCTTCAGAAATG-1-3	Mat. Acinar	Mat. Acinar	10X26_3_TCACTATGCAGAGG-1-2-0-0	neuron	neuron
GSM4837523_AAGTCGTTCGTTCTCG-1	Fib	T	5th-C10_S92	acinar	acinar	AAGACCTTCAGCTCGG-1-3	Mat. Acinar	Mat. Acinar	10X57_3_CTTTACGCGTTA--2-0-0	neuron	neuron
GSM4837523_AAGTGAAAGCTCGTGC-1	T	T	5th-C11_S91	ductal	ductal	AAGACCTTCGCATGGC-1-3	Mat. Acinar	Mat. Acinar	10X50_8_ACGGCTACCGAT--2-0-0	neuron	neuron
GSM4837523_AAGTGAACACATTGTG-1	EC	EC	5th-C12_S90	acinar	beta	AAGACCTTCGTTTGCC-1-3	Mat. Acinar	Mat. Acinar	10X38_3_CGAATGCGGAGA--2-0-0	neuron	neuron
GSM4837523_AAGTGAAGTCCACAGC-1	Myeloid	Myeloid	5th-C14_S97	beta	beta	AAGACCTTCTGACCTC-1-3	Ductal	Ductal	10X51_1_GAACTGACGACT--2-0-0	neuron	neuron
GSM4837523_AAGTGAAGTTTCCAAG-1	SMC	SMC	5th-C16_S98	beta	alpha	AAGACCTTCTGCGGCA-1-3	Mat. Acinar	Mat. Acinar	10X54_7_GCCACTCTTTACGT--2-0-0	oligodendrocyte	oligodendrocyte
GSM4837523_AAGTGAATCAAGAGTA-1	Fib	Fib	5th-C18_S96	beta	beta	AAGCCGCAGATATGCA-1-3	Mat. Acinar	Prlf. Acinar	10X50_7_GAAATGCCTCGT--2-0-0	microglial cell	microglial cell
GSM4837523_AAGTGAATCACTACTT-1	Myeloid	Myeloid	5th-C19_S104	acinar	acinar	AAGCCGCAGCCACTAT-1-3	Mat. Acinar	Mat. Acinar	10X24_3_CTTAACACCTAGTG-1-2-0-0	oligodendrocyte	oligodendrocyte
GSM4837523_AAGTGAATCCATTCGC-1	Myeloid	Myeloid	5th-C21_S102	alpha	alpha	AAGCCGCAGCGAAGGG-1-3	Ductal	Ductal	10X26_4_AGATTCCTCTACTT-1-2-0-0	neuron	neuron
GSM4837523_AAGTGAATCCGTGGTG-1	SMC	SMC	5th-C25_S108	beta	beta	AAGCCGCAGGAGTTGC-1-3	Beta	Beta	10X50_5_GAAACTTAACGC--2-0-0	oligodendrocyte	oligodendrocyte
GSM4837523_AAGTGAATCGTCTAAG-1	EC	EC	5th-C30_S105	ductal	ductal	AAGCCGCAGGCAGGTT-1-3	Prlf. Ductal	Prlf. Ductal	10X49_5_TCAACTTGGTCA--2-0-0	neuron	neuron
GSM4837523_AAGTGAATCTGGCCTT-1	Fib	SMC	5th-C34_S108	alpha	alpha	AAGCCGCAGGGATGGG-1-3	Mat. Acinar	Mat. Acinar	10X05_1_GGTACATGTATCGG-1-2-0-0	neuron	neuron
GSM4837523_AAGTTCGAGCGAAACC-1	T	T	5th-C35_S109	delta	delta	AAGCCGCAGTACGCGA-1-3	Mat. Acinar	Mat. Acinar	10X48_3_TTCTTGCACCAA--2-0-0	endothelial cell	endothelial cell
GSM4837523_AAGTTCGAGTAGACAT-1	T	T	5th-C40_S112	acinar	delta	AAGCCGCCAAAGCAAT-1-3	Mat. Acinar	Mat. Acinar	10X38_1_TAAAGACGTGAT--2-0-0	neuron	neuron
GSM4837523_AAGTTCGAGTCAATCC-1	Fib	Fib	5th-C41_S113	ductal	ductal	AAGCCGCCAATGGACG-1-3	Ngn3 High late	Fev+ Epsilon	10X28_2_CTTAAGCTAGATCC-1-2-0-0	microglial cell	microglial cell
GSM4837523_AAGTTCGAGTCATGGG-1	Myeloid	Myeloid	5th-C42_S114	acinar	acinar	AAGCCGCCAGACAAGC-1-3	Mat. Acinar	Mat. Acinar	10X46_1_GTAGCCCTGTACGT-1-2-0-0	neuron	oligodendrocyte
GSM4837523_AAGTTCGAGTCTCCTC-1	T	T	5th-C43_S121	ductal	ductal	AAGCCGCCAGCATACT-1-3	Mat. Acinar	Prlf. Acinar	10X49_5_GGGTACAGCACT--2-0-0	oligodendrocyte	oligodendrocyte
GSM4837523_AAGTTCGTCCGCTGTT-1	Myeloid	Myeloid	5th-C45_S123	acinar	acinar	AAGCCGCCAGCGAACA-1-3	Prlf. Acinar	Prlf. Acinar	10X52_6_CGCTCTTTAGGC--2-0-0	oligodendrocyte	oligodendrocyte
GSM4837523_AAGTTCGTCTGGTTGA-1	Myeloid	Myeloid	5th-C47_S118	delta	PP	AAGCCGCCATGCCTTC-1-3	Ductal	Trunk	10X24_4_CAAGCCCTTCCTGC-1-2-0-0	oligodendrocyte	oligodendrocyte
GSM4837523_AATAGAGAGAGTGACC-1	NK	NK	5th-C49_S89	beta	beta	AAGCCGCCATGGTAGG-1-3	Mat. Acinar	Mat. Acinar	10X57_3_TTCTACGTCGTA--2-0-0	oligodendrocyte	oligodendrocyte
GSM4837523_AATAGAGAGCGAGTAC-1	Myeloid	Myeloid	5th-C50_S90	acinar	acinar	AAGCCGCGTAGGACAC-1-3	Mat. Acinar	Mat. Acinar	10X50_5_TTGTGACTAGAC--2-0-0	neuron	neuron
GSM4837523_AATAGAGAGGCATGCA-1	Myeloid	Myeloid	5th-C54_S89	acinar	acinar	AAGCCGCGTCGTCTTC-1-3	Mat. Acinar	Mat. Acinar	10X26_4_CACGGGTGTGTCGA-1-2-0-0	astrocyte	astrocyte
GSM4837523_AATAGAGAGGGAGTTC-1	T	T	5th-C56_S95	acinar	acinar	AAGCCGCGTGATGATA-1-3	Mat. Acinar	Prlf. Acinar	10X52_3_TCGGTGGTTTGG--2-0-0	endothelial cell	endothelial cell
GSM4837523_AATAGAGCAGCGGTCT-1	NK	NK	5th-C58_S93	acinar	acinar	AAGCCGCGTTATCCGA-1-3	Fev+ Beta	Fev+ Beta	10X22_2_GCTATACTTAAAGG-1-2-0-0	astrocyte	astrocyte
GSM4837523_AATAGAGCAGGCACAA-1	Plasma	Plasma	5th-C59_S94	alpha	alpha	AAGCCGCTCACAAACC-1-3	Mat. Acinar	Mat. Acinar	10X54_1_CTCTTCACCGCTAG--2-0-0	oligodendrocyte	oligodendrocyte
GSM4837523_AATAGAGCAGGCTTGC-1	NK	NK	5th-C5_S85	beta	beta	AAGCCGCTCACCCGAG-1-3	Mat. Acinar	Mat. Acinar	10X24_3_AGCCGGTGACGACT-1-2-0-0	endothelial cell	endothelial cell
GSM4837523_AATAGAGGTTAATGAG-1	T	T	5th-C64_S99	beta	beta	AAGCCGCTCACGACTA-1-3	Ductal	Prlf. Ductal	10X19_2_AGAGAAACCCAGTA-1-2-0-0	astrocyte	astrocyte
GSM4837523_AATAGAGGTTTCGCTC-1	Myeloid	Myeloid	5th-C66_S101	alpha	alpha	AAGCCGCTCCTCATTA-1-3	Mat. Acinar	Mat. Acinar	10X26_3_AACCCAGATAGCGT-1-2-0-0	neuron	neuron
GSM4837523_AATAGAGTCACTGGTA-1	SMC	SMC	5th-C67_S105	acinar	ductal	AAGCCGCTCCTGCTTG-1-3	Mat. Acinar	Mat. Acinar	10X28_4_ATTATGGAGTACCA-1-2-0-0	neuron	neuron
GSM4837523_AATAGAGTCATCCTGC-1	SMC	SMC	5th-C69_S107	alpha	alpha	AAGCCGCTCGCAGGCT-1-3	Mat. Acinar	Mat. Acinar	10X20_1_AATCCTACTAGCCA-1-2-0-0	microglial cell	microglial cell
GSM4837523_AATCACGAGCTGACTT-1	Myeloid	Myeloid	5th-C6_S84	alpha	alpha	AAGCCGCTCGGCCGAT-1-3	Mat. Acinar	Mat. Acinar	10X51_2_ATCCCTCACTTT--2-0-0	neuron	neuron
GSM4837523_AATCACGAGGAACGTC-1	T	T	5th-C70_S103	alpha	alpha	AAGCCGCTCTTGCATT-1-3	Alpha	Alpha	10X28_4_TAACTAGACTCTCG-1-2-0-0	neuron	neuron
GSM4837523_AATCACGCAAGTTCGT-1	EC	EC	5th-C73_S111	acinar	acinar	AAGGAGCAGAAAGTGG-1-3	Mat. Acinar	Prlf. Acinar	10X24_3_CTATACTGTGACTG-1-2-0-0	neuron	neuron
GSM4837523_AATCACGCACAACGTT-1	Myeloid	Myeloid	5th-C74_S110	alpha	alpha	AAGGAGCAGACTAAGT-1-3	Mat. Acinar	Mat. Acinar	10X28_2_CACGCTACTTGCTT-1-2-0-0	microglial cell	microglial cell
GSM4837523_AATCACGGTCGTATGT-1	Myeloid	Myeloid	5th-C7_S93	beta	beta	AAGGAGCAGGACAGCT-1-3	Mat. Acinar	Mat. Acinar	10X20_4_GAGCTCCTGAGCTT-1-2-0-0	neuron	neuron
GSM4837523_AATCACGGTGGACTGA-1	Myeloid	Myeloid	5th-C80_S116	beta	beta	AAGGAGCAGGACATTA-1-3	Mat. Acinar	Mat. Acinar	10X53_6_CCTACTGCTTAG--2-0-0	neuron	neuron
GSM4837523_AATCACGGTTAAACAG-1	Myeloid	Myeloid	5th-C81_S115	acinar	acinar	AAGGAGCAGGCATGGT-1-3	Mat. Acinar	Mat. Acinar	10X51_2_CTAATGTACTTC--2-0-0	neuron	neuron
GSM4837523_AATCGACAGGAGCAAA-1	Myeloid	Myeloid	5th-C83_S111	delta	delta	AAGGAGCAGGGAGTAA-1-3	Mat. Acinar	Mat. Acinar	10X24_3_TTTAGAGAGGTTTG-1-2-0-0	endothelial cell	brain pericyte
GSM4837523_AATCGACCAAGCACAG-1	MSC	Fib	5th-C87_S119	alpha	alpha	AAGGAGCAGTACATGA-1-3	Alpha	Fev+ Pyy	10X26_3_GAAGCTTGCTATTC-1-2-0-0	endothelial cell	brain pericyte
GSM4837523_AATCGACCACGTAGAG-1	Myeloid	Myeloid	5th-C88_S117	acinar	acinar	AAGGAGCCAAAGGTGC-1-3	Epsilon	Fev+ Pyy	10X57_3_GTACACTCTATC--2-0-0	neuron	neuron
GSM4837523_AATCGACCAGCACCCA-1	T	Mast	5th-C90_S115	beta	beta	AAGGAGCCAAGTTCTG-1-3	Mat. Acinar	Mat. Acinar	10X24_4_GATAATACACACTG-1-2-0-0	astrocyte	astrocyte
GSM4837523_AATCGACCAGGGTTGA-1	Myeloid	Myeloid	5th-C92_S124	alpha	alpha	AAGGAGCCACCAGGTC-1-3	Beta	Beta	10X49_4_TCATCTCCCACT--2-0-0	neuron	neuron
GSM4837523_AATCGACGTGGGTCAA-1	T	T	6th-C12_S18	beta	beta	AAGGAGCCACGCGAAA-1-3	Mat. Acinar	Mat. Acinar	10X28_4_CCTAAGGATGGGAG-1-2-0-0	neuron	neuron
GSM4837523_AATCGACGTTTGATCG-1	Plasma	Plasma	6th-C15_S22	beta	beta	AAGGAGCCACGTCTCT-1-3	Mat. Acinar	Mat. Acinar	10X04_4_AGTTTAGAGCGATT-1-2-0-0	brain pericyte	endothelial cell
GSM4837523_AATCGACTCAACCTCC-1	Myeloid	Myeloid	6th-C16_S29	beta	beta	AAGGAGCCACTGAAGG-1-3	Mat. Acinar	Mat. Acinar	10X26_3_GATAATACTGGATC-1-2-0-0	neuron	neuron
GSM4837523_AATCGACTCATTGTTC-1	Myeloid	Myeloid	6th-C19_S35	beta	beta	AAGGAGCCATGAAGTA-1-3	Mat. Acinar	Prlf. Acinar	10X57_7_CACAACCAGAAA--2-0-0	oligodendrocyte	oligodendrocyte
GSM4837523_AATCGACTCCGTTGAA-1	T	T	6th-C1_S3	beta	beta	AAGGAGCCATGCTAGT-1-3	Mat. Acinar	Mat. Acinar	10X43_3_ATCATGATGTCG--2-0-0	neuron	neuron
GSM4837523_AATCGACTCGATTGAC-1	T	T	6th-C20_S34	beta	beta	AAGGAGCCATTTCAGG-1-3	Mat. Acinar	Mat. Acinar	10X52_1_GATAGAGTATGC--2-0-0	neuron	neuron
GSM4837523_AATCGACTCGGTTCAA-1	EC	EC	6th-C21_S33	alpha	alpha	AAGGAGCCATTTGCCC-1-3	Mat. Acinar	Mat. Acinar	10X57_6_CGGCACACCACA--2-0-0	brain pericyte	endothelial cell
GSM4837523_AATCGTGAGAATCTAG-1	T	T	6th-C22_S39	beta	beta	AAGGAGCGTCTTGTCC-1-3	Mat. Acinar	Mat. Acinar	10X38_3_CGGAGATTTGCT--2-0-0	neuron	neuron
GSM4837523_AATCGTGAGAGCGACT-1	Myeloid	Myeloid	6th-C23_S38	beta	beta	AAGGAGCGTTCCACTC-1-3	Prlf. Ductal	Prlf. Ductal	10X28_2_GCTACCTGACCTCC-1-2-0-0	astrocyte	astrocyte
GSM4837523_AATCGTGAGTTCCATG-1	Myeloid	Myeloid	6th-C24_S37	delta	delta	AAGGAGCGTTCGAATC-1-3	Mat. Acinar	Mat. Acinar	10X28_5_CACGACCTCCGTTC-1-2-0-0	neuron	neuron
GSM4837523_AATCGTGCATGATGCT-1	EC	EC	6th-C25_S43	beta	beta	AAGGAGCGTTCGTCTC-1-3	Ngn3 High late	Ngn3 High late	10X22_3_GAACACACGTAGCT-1-2-0-0	astrocyte	astrocyte
GSM4837523_AATCGTGGTTAGAAAC-1	NK	NK	6th-C28_S49	beta	beta	AAGGAGCTCATCATTC-1-3	Mat. Acinar	Mat. Acinar	10X20_4_GCGGAGCTTTTACC-1-2-0-0	microglial cell	microglial cell
GSM4837523_AATCGTGTCCCTCAAC-1	Fib	Fib	6th-C29_S50	beta	beta	AAGGAGCTCCCAACGG-1-3	Ngn3 High late	Ngn3 High late	10X22_4_ATTCGACTGGAGGT-1-2-0-0	neuron	neuron
GSM4837523_AATGAAGAGACGCCAA-1	T	T	6th-C2_S2	beta	beta	AAGGAGCTCCTCGCAT-1-3	Mat. Acinar	Prlf. Acinar	10X49_4_GAACACACGGTT--2-0-0	endothelial cell	endothelial cell
GSM4837523_AATGAAGAGTTCTACG-1	SMC	SMC	6th-C30_S51	beta	beta	AAGGAGCTCGAGAGCA-1-3	Mat. Acinar	Mat. Acinar	10X53_5_TGGGTGAGAACA--2-0-0	brain pericyte	endothelial cell
GSM4837523_AATGAAGCACAGAGCA-1	Myeloid	Myeloid	6th-C34_S61	alpha	alpha	AAGGAGCTCGGCTACG-1-3	Mat. Acinar	Prlf. Acinar	10X26_3_GAGTAAGAGAGGGT-1-2-0-0	neuron	neuron
GSM4837523_AATGAAGGTCATTGCA-1	T	T	6th-C40_S73	beta	beta	AAGGAGCTCTCAAGTG-1-3	Mat. Acinar	Prlf. Acinar	10X53_2_GAAGCTCCATAG--2-0-0	oligodendrocyte	oligodendrocyte
GSM4837523_AATGAAGGTCTACGTA-1	EC	EC	6th-C42_S75	beta	beta	AAGGAGCTCTGTGCAA-1-3	Mat. Acinar	Mat. Acinar	10X50_6_TACATGTTTCGT--2-0-0	neuron	neuron
GSM4837523_AATGAAGGTTCAGTAC-1	Myeloid	Myeloid	6th-C45_S81	alpha	alpha	AAGGCAGAGCACCGCT-1-3	Prlf. Acinar	Ngn3 low EP	10X43_1_CTATGACTGCATAC-1-2-0-0	oligodendrocyte precursor cell	oligodendrocyte precursor cell
GSM4837523_AATGAAGTCATCACTT-1	Myeloid	Myeloid	6th-C51_S6	beta	beta	AAGGCAGAGCAGGTCA-1-3	Mat. Acinar	Mat. Acinar	10X38_1_GTTGCTTGCTTT--2-0-0	neuron	neuron
GSM4837523_AATGAAGTCTCACGAA-1	Myeloid	Myeloid	6th-C54_S11	beta	beta	AAGGCAGAGCGAAGGG-1-3	Mat. Acinar	Mat. Acinar	10X52_7_CTGATGTCCAAG--2-0-0	endothelial cell	endothelial cell
GSM4837523_AATGACCAGACTGGGT-1	T	T	6th-C57_S17	beta	beta	AAGGCAGAGCTGAAAT-1-3	Prlf. Ductal	Prlf. Ductal	10X51_2_GGATTGTTGTCT--2-0-0	astrocyte	astrocyte
GSM4837523_AATGACCAGATACCAA-1	NK	NK	6th-C58_S20	beta	beta	AAGGCAGAGGCGTACA-1-3	Mat. Acinar	Mat. Acinar	10X36_1_TACTACACTGGT--2-0-0	neuron	neuron
GSM4837523_AATGACCAGCCGCACT-1	Fib	Fib	6th-C59_S21	beta	beta	AAGGCAGAGGTGATTA-1-3	Mat. Acinar	Mat. Acinar	10X49_2_GATGGAACCGAT--2-0-0	brain pericyte	endothelial cell
GSM4837523_AATGACCAGGGATCTG-1	NK	NK	6th-C5_S8	alpha	alpha	AAGGCAGCACAGTCGC-1-3	Mat. Acinar	Mat. Acinar	10X24_1_GAAAGCCTTGCACA-1-2-0-0	neuron	neuron
GSM4837523_AATGACCAGGTAAGAG-1	Myeloid	Myeloid	6th-C62_S25	beta	acinar	AAGGCAGCACGGATAG-1-3	Mat. Acinar	Mat. Acinar	10X26_3_TAGCGATGTCGTTT-1-2-0-0	neuron	neuron
GSM4837523_AATGACCCAACTTGGT-1	Myeloid	Myeloid	6th-C63_S26	beta	acinar	AAGGCAGCAGTACACT-1-3	Ngn3 High late	Ngn3 High late	10X26_1_GGTACATGGACTAC-1-2-0-0	neuron	neuron
GSM4837523_AATGACCCAGATACTC-1	EC	EC	6th-C64_S30	beta	beta	AAGGCAGCATTCCTGC-1-3	Mat. Acinar	Mat. Acinar	10X20_4_CACCGTACTGGAGG-1-2-0-0	oligodendrocyte	oligodendrocyte
GSM4837523_AATGCCAAGCGTTCCG-1	Myeloid	Myeloid	6th-C65_S31	alpha	alpha	AAGGCAGGTCCGACGT-1-3	Mat. Acinar	Mat. Acinar	10X28_4_AGCGATTGTGGTTG-1-2-0-0	neuron	neuron
GSM4837523_AATGCCAAGGGCAACT-1	EC	EC	6th-C66_S32	beta	beta	AAGGCAGGTCCGAGTC-1-3	Mat. Acinar	Mat. Acinar	10X46_1_CCTTCACTCAGATC-1-2-0-0	neuron	neuron
GSM4837523_AATGCCACAAGTAGTA-1	Fib	Fib	6th-C67_S36	beta	beta	AAGGCAGGTCTAGCCG-1-3	Alpha	Alpha	10X28_3_TAATGCCTCATGCA-1-2-0-0	oligodendrocyte	oligodendrocyte
GSM4837523_AATGCCACACTGCTTC-1	NK	NK	6th-C71_S41	beta	beta	AAGGCAGGTTACGTCA-1-3	Ductal	Trunk	10X24_3_CGCGGATGCATTGG-1-2-0-0	endothelial cell	endothelial cell
GSM4837523_AATGCCACAGCATACT-1	SMC	SMC	6th-C73_S48	beta	beta	AAGGCAGGTTCACGGC-1-3	Mat. Acinar	Prlf. Acinar	10X28_2_GGCGCATGGTTAGC-1-2-0-0	astrocyte	astrocyte
GSM4837523_AATGCCACATATGGCT-1	T	T	6th-C75_S46	beta	beta	AAGGCAGGTTGACGTT-1-3	Mat. Acinar	Mat. Acinar	10X49_5_GCCTACTGGAGG--2-0-0	olfactory ensheathing cell	endothelial cell
GSM4837523_AATGCCAGTCCCGTGA-1	MSC	MSC	6th-C77_S53	beta	beta	AAGGCAGGTTTGTGTG-1-3	Mat. Acinar	Mat. Acinar	10X54_3_TGAAACATGGAATA--2-0-0	oligodendrocyte	oligodendrocyte
GSM4837523_AATGCCAGTCTACACA-1	T	T	6th-C79_S60	beta	beta	AAGGCAGTCACAAACC-1-3	Prlf. Acinar	Prlf. Acinar	10X38_3_AGGGACTTGGCA--2-0-0	neuron	neuron
GSM4837523_AATGCCAGTTTAGACC-1	Myeloid	Myeloid	6th-C80_S59	beta	beta	AAGGCAGTCAGGCGAA-1-3	Mat. Acinar	Mat. Acinar	10X26_4_ATAGTTGAAACGAA-1-2-0-0	neuron	neuron
GSM4837523_AATGCCATCCATACTT-1	SMC	SMC	6th-C82_S66	beta	beta	AAGGCAGTCCGAGCCA-1-3	Ngn3 low EP	Ngn3 low EP	10X52_1_TCATGAGGTATC--2-0-0	neuron	neuron
GSM4837523_AATGCCATCCATCACC-1	Myeloid	Myeloid	6th-C83_S65	alpha	alpha	AAGGCAGTCCGTACAA-1-3	Mat. Acinar	Mat. Acinar	10X55_4_AGAAGAGCTACCTA--2-0-0	oligodendrocyte	oligodendrocyte
GSM4837523_AATGCCATCCCATGGG-1	T	T	6th-C84_S64	beta	beta	AAGGCAGTCCTGCTTG-1-3	Mat. Acinar	Mat. Acinar	10X57_7_CAGTTGAGACTC--2-0-0	oligodendrocyte	oligodendrocyte
GSM4837523_AATGCCATCGAAATCC-1	Myeloid	Myeloid	6th-C85_S72	beta	beta	AAGGCAGTCTCTGCTG-1-3	Mat. Acinar	Prlf. Acinar	10X52_1_CTCTTGTCTTAC--2-0-0	astrocyte	astrocyte
GSM4837523_AATGCCATCGTAGGAG-1	Myeloid	Myeloid	6th-C87_S70	alpha	alpha	AAGGTTCAGATAGTCA-1-3	Alpha	Fev+ Alpha	10X54_5_AGCACCACATCCGG--2-0-0	neuron	oligodendrocyte
GSM4837523_AATGCCATCTGACGCG-1	EC	EC	6th-C89_S77	beta	beta	AAGGTTCAGCATCATC-1-3	Mat. Acinar	Mat. Acinar	10X04_1_AGCCGGTGTCACGA-1-2-0-0	neuron	neuron
GSM4837523_AATGGAAAGAGATTCA-1	T	T	6th-C90_S76	beta	beta	AAGGTTCAGCGATTCT-1-3	Fev+ Beta	Fev+ Delta	10X54_2_GACCATCAGCCTAA--2-0-0	neuron	neuron
GSM4837523_AATGGAAAGCCTCAGC-1	Myeloid	Myeloid	6th-C91_S84	beta	beta	AAGGTTCAGGAGCGAG-1-3	Alpha	Fev+ Pyy	10X04_1_GAGCAGGACCGTTC-1-2-0-0	neuron	neuron
GSM4837523_AATGGAAAGGGTAATT-1	Myeloid	Myeloid	6th-C93_S82	beta	beta	AAGGTTCAGGGCTTCC-1-3	Mat. Acinar	Mat. Acinar	10X20_1_CCACCTGACCTGTC-1-2-0-0	astrocyte	astrocyte
GSM4837523_AATGGAAAGTCGCCAC-1	T	NK	6th-C9_S12	alpha	alpha	AAGGTTCCAGTCAGCC-1-3	Mat. Acinar	Prlf. Acinar	10X55_5_CAATTTCGCAAGCC--2-0-0	oligodendrocyte	oligodendrocyte
GSM4837523_AATGGAAAGTTGGCGA-1	Plasma	Plasma	7th-C10_S19	beta	beta	AAGGTTCCATCCAACA-1-3	Mat. Acinar	Mat. Acinar	10X04_1_TACATAGACTATGG-1-2-0-0	neuron	neuron
GSM4837523_AATGGAACAAGTGTCT-1	Myeloid	Myeloid	7th-C11_S18	alpha	alpha	AAGGTTCGTAGAGGAA-1-3	Mat. Acinar	Prlf. Acinar	10X49_4_CAGGTGGGTACT--2-0-0	neuron	neuron
GSM4837523_AATGGAACATAATGAG-1	SMC	SMC	7th-C12_S17	beta	beta	AAGGTTCGTAGCGCAA-1-3	Mat. Acinar	Prlf. Acinar	10X49_3_CTTACTACAGTC--2-0-0	neuron	neuron
GSM4837523_AATGGAACATGGACAG-1	Myeloid	Myeloid	7th-C14_S24	alpha	alpha	AAGGTTCGTATGAAAC-1-3	Mat. Acinar	Mat. Acinar	10X46_1_CCAATGGATCGCAA-1-2-0-0	astrocyte	astrocyte
GSM4837523_AATGGAAGTTCGTAAC-1	T	T	7th-C15_S23	delta	delta	AAGGTTCGTCAACTGT-1-3	Fev+ Beta	Fev+ Beta	10X52_1_TAGTACGTCATG--2-0-0	astrocyte	astrocyte
GSM4837523_AATGGAATCAGCGGAA-1	T	T	7th-C19_S36	beta	beta	AAGGTTCGTCATATCG-1-3	Mat. Acinar	Mat. Acinar	10X50_8_CAAGCTTGCTCC--2-0-0	neuron	neuron
GSM4837523_AATGGAATCAGTGTCA-1	Myeloid	Myeloid	7th-C1_S3	beta	beta	AAGGTTCGTCGAAAGC-1-3	Mat. Acinar	Prlf. Acinar	10X35_1_TTGTACTTCCCG--2-0-0	neuron	neuron
GSM4837523_AATGGAATCATACGAC-1	T	T	7th-C20_S35	beta	beta	AAGGTTCGTTCCACGG-1-3	Alpha	Alpha	10X38_2_TTCAGATCGATG--2-0-0	neuron	neuron
GSM4837523_AATGGAATCTACTATC-1	Myeloid	Myeloid	7th-C21_S34	beta	beta	AAGGTTCTCAGTTAGC-1-3	Mat. Acinar	Prlf. Acinar	10X48_2_ACTGTGGCTGAT--2-0-0	astrocyte	astrocyte
GSM4837523_AATGGCTAGCAACAGC-1	Myeloid	Myeloid	7th-C25_S43	beta	beta	AAGGTTCTCCCTTGCA-1-3	Mat. Acinar	Mat. Acinar	10X52_6_CTAAACTACTCT--2-0-0	astrocyte	astrocyte
GSM4837523_AATGGCTAGTAATTGG-1	T	T	7th-C28_S48	beta	beta	AAGGTTCTCTTACCGC-1-3	Mat. Acinar	Mat. Acinar	10X05_1_GAGGCCACAAGGGC-1-2-0-0	neuron	neuron
GSM4837523_AATGGCTAGTCGAAGC-1	SMC	SMC	7th-C2_S2	beta	beta	AAGGTTCTCTTGAGAC-1-3	Mat. Acinar	Mat. Acinar	10X50_8_AGACGAGTAGCT--2-0-0	oligodendrocyte	oligodendrocyte
GSM4837523_AATGGCTAGTTGCGCC-1	T	T	7th-C31_S53	beta	beta	AAGTCTGAGAAAGTGG-1-3	Mat. Acinar	Mat. Acinar	10X28_3_ACTACTACCACTAG-1-2-0-0	astrocyte	astrocyte
GSM4837523_AATGGCTCATCGAAGG-1	EC	EC	7th-C32_S54	alpha	alpha	AAGTCTGAGAGTTGGC-1-3	Mat. Acinar	Mat. Acinar	10X38_1_GACCCTGGAACG--2-0-0	neuron	neuron
GSM4837523_AATGGCTGTACAAAGT-1	T	T	7th-C34_S59	alpha	alpha	AAGTCTGAGGAGTCTG-1-3	Mat. Acinar	Mat. Acinar	10X51_2_ATCGGACTGAGT--2-0-0	neuron	neuron
GSM4837523_AATGGCTGTAGTCCTA-1	Myeloid	Myeloid	7th-C36_S61	alpha	alpha	AAGTCTGAGTACGATA-1-3	Beta	Beta	10X57_5_TAACCTCTACTT--2-0-0	oligodendrocyte	oligodendrocyte
GSM4837523_AATGGCTGTCTGATCA-1	Fib	SMC	7th-C3_S1	beta	beta	AAGTCTGAGTGAACGC-1-3	Ngn3 High late	Ngn3 High late	10X07_1_CGGCCAGACAAAGA-1-2-0-0	neuron	neuron
GSM4837523_AATGGCTGTGGCCCAT-1	Myeloid	Myeloid	7th-C44_S76	acinar	mast	AAGTCTGAGTGACATA-1-3	Mat. Acinar	Mat. Acinar	10X57_4_CGAGGACTTAGG--2-0-0	oligodendrocyte	oligodendrocyte
GSM4837523_AATGGCTGTTACAGCT-1	Myeloid	Myeloid	7th-C45_S77	beta	beta	AAGTCTGCAGGTCGTC-1-3	Mat. Acinar	Mat. Acinar	10X35_2_TTGTTGCTACCC--2-0-0	neuron	neuron
GSM4837523_AATTCCTAGAGATGCC-1	Myeloid	Myeloid	7th-C47_S81	ductal	ductal	AAGTCTGCAGTCACTA-1-3	Mat. Acinar	Mat. Acinar	10X05_2_GTGCAAACTTTGTC-1-2-0-0	neuron	neuron
GSM4837523_AATTCCTAGCGGTAAC-1	Myeloid	Myeloid	7th-C49_S4	alpha	alpha	AAGTCTGGTACAGCAG-1-3	Mat. Acinar	Mat. Acinar	10X48_2_GATTTGTACTGG--2-0-0	brain pericyte	endothelial cell
GSM4837523_AATTCCTAGGCCTAGA-1	EC	EC	7th-C4_S8	beta	beta	AAGTCTGGTCAGTGGA-1-3	Mat. Acinar	Mat. Acinar	10X52_7_AGACACGAGACG--2-0-0	oligodendrocyte	oligodendrocyte
GSM4837523_AATTCCTAGGTTGCCC-1	T	T	7th-C50_S5	beta	beta	AAGTCTGGTCTCCATC-1-3	Fev+ Beta	Fev+ Beta	10X22_1_ACGCAATGGCGGAA-1-2-0-0	astrocyte	astrocyte
GSM4837523_AATTCCTAGTGTCATC-1	Myeloid	Myeloid	7th-C52_S9	beta	beta	AAGTCTGGTGGACGAT-1-3	Ngn3 High late	Ngn3 High late	10X35_1_AGTTGACTGTAG--2-0-0	neuron	neuron
GSM4837523_AATTCCTCATGGTACT-1	Myeloid	Myeloid	7th-C53_S10	beta	beta	AAGTCTGGTTAGAACA-1-3	Mat. Acinar	Mat. Acinar	10X57_2_GATTCTGTCATG--2-0-0	oligodendrocyte	oligodendrocyte
GSM4837523_AATTCCTCATTAGGCT-1	Myeloid	Myeloid	7th-C56_S15	delta	delta	AAGTCTGGTTCGAATC-1-3	Mat. Acinar	Mat. Acinar	10X52_4_ATCAGAGACGTT--2-0-0	neuron	neuron
GSM4837523_AATTCCTTCACTGGTA-1	T	T	7th-C57_S16	beta	beta	AAGTCTGGTTGGGACA-1-3	Beta	Beta	10X52_2_TAGAGAATCAGC--2-0-0	endothelial cell	endothelial cell
GSM4837523_AATTTCCAGCAAGTCG-1	Myeloid	Myeloid	7th-C58_S20	alpha	alpha	AAGTCTGGTTTAGGAA-1-3	Prlf. Ductal	Prlf. Ductal	10X52_6_AGAGACCTGGAT--2-0-0	neuron	neuron
GSM4837523_AATTTCCAGCAGGCTA-1	Myeloid	Myeloid	7th-C59_S21	beta	beta	AAGTCTGTCAACCATG-1-3	Mat. Acinar	Prlf. Acinar	10X57_3_TACGCTGTTGGT--2-0-0	brain pericyte	endothelial cell
GSM4837523_AATTTCCAGTATAGGT-1	Mast	Mast	7th-C60_S22	beta	beta	AAGTCTGTCAAGGTAA-1-3	Mat. Acinar	Mat. Acinar	10X33_2_CAAGTTCTTGAACC-1-2-0-0	astrocyte	astrocyte
GSM4837523_AATTTCCCATCATTTC-1	T	T	7th-C62_S27	beta	beta	AAGTCTGTCACATGCA-1-3	Mat. Acinar	Mat. Acinar	10X28_5_GTAACGTGTATGGC-1-2-0-0	neuron	oligodendrocyte
GSM4837523_AATTTCCCATGGAAGC-1	Myeloid	Myeloid	7th-C64_S31	beta	beta	AAGTCTGTCCACGCAG-1-3	Mat. Acinar	Mat. Acinar	10X28_5_GAATGCACATTGGC-1-2-0-0	neuron	neuron
[truncated: 34,906 more rows]

## Sheet: SuppFig8a,b
dataset	mask	number_of_marker_genes	ratio	acc
hPancreas	TF	3000	0.0383444	0.966809
[truncated: 32 more rows]

## Sheet: SuppFig8c
dataset	mask	epoch	train_loss
[truncated: 878 more rows]

[truncated: 5 more sheets: SuppFig9, SuppFig11b, SuppFig12a, SuppFig13c, SuppFig14d]
